# Supplementary material for: Effects of APOE Genotype on Brain Proteomic Network and Cell Type Changes in Alzheimer's Disease
Source: Front Mol Neurosci. 2018 Dec 18;11:454. doi: 10.3389/fnmol.2018.00454 (PMC6305300; doi:10.3389/fnmol.2018.00454)
Supplement: Supplementary file 5 [file Presentation_5.zip]

Archive with 1 entries (1 files):
- Interactive_ANOVA_volcano-Oligodendrocytes.html
