# Supplementary material for: Effects of APOE Genotype on Brain Proteomic Network and Cell Type Changes in Alzheimer's Disease
Source: Front Mol Neurosci. 2018 Dec 18;11:454. doi: 10.3389/fnmol.2018.00454 (PMC6305300; doi:10.3389/fnmol.2018.00454)
Supplement: Supplementary file 6 [file Data_Sheet_1.xlsx]

## Sheet: Banner
Dx Simple.ApoE	CaseID	Gender (1=M, 2=F)	Expired_age	PMI	ApoE	Plaque density	Braak score	Last MMSE
CT.2/3	04-30	2	78	3.75	2/3	moderate	IV	30/30
CT.2/3	05-18	2	87	2	2/3	moderate	III	30/30
CT.2/3	06-15	2	87	2.5	2/3	moderate	III	26/30
CT.2/3	13-39	1	91	2.75	2/3	frequent	IV	28/30
CT.2/3	13-43	2	103	3	2/3	frequent	IV	30/30
CT.2/3	01-14	2	78	3.33	2/3	sparse	III	28/30
CT.2/3	06-21	1	73	2.5	2/3	sparse	II	30/30
CT.2/3	07-04	1	97	1.5	2/3	zero	III	28/28
CT.2/3	08-85	1	82	3.66	2/3	zero	III	26/30
CT.2/3	11-28	2	79	2.22	2/3	sparse	III	30/30
CT.2/3	05-47	2	94	2.5	2/3	zero	V	26/30
CT.2/3	06-19	1	84	4.25	2/3	moderate	II	30/30
CT.2/3	08-44	2	91	2.5	2/3	zero	IV	30/30
CT.2/3	10-73	2	84	2	2/3	zero	IV	29/30
CT.2/3	11-05	1	81	2.25	2/3	zero	IV	30/30
CT.2/3	11-15	1	86	2	2/3	zero	IV	26/30
CT.2/3	12-67	1	86	2.5	2/3	zero	IV	29/30
CT.2/3	13-49	2	75	2.5	2/3	zero	IV	28/30
CT.3/3	01-44	2	78	2.83	3/3	moderate	III	29/30
CT.3/3	01-51	2	88	3.5	3/3	moderate	III	30/30
CT.3/3	02-04	2	80	2	3/3	moderate	III	29/30
CT.3/3	02-33	1	85	2.25	3/3	frequent	IV	28/30
CT.3/3	02-38	1	86	2.8	3/3	moderate	III	29/30
CT.3/3	04-18	1	80	3	3/3	frequent	IV	29/30
CT.3/3	04-64	2	90	1.83	3/3	moderate	IV	27/30
CT.3/3	05-16	1	82	3	3/3	frequent	III	26/30
CT.3/3	05-20	1	75	4.33	3/3	frequent	IV	29/30
CT.3/3	05-28	2	96	2.16	3/3	moderate	IV	30/30
CT.3/3*	06-43	1	91	3.16	3/3	frequent	IV	28/30
CT.3/3	06-57	1	92	3	3/3	moderate	III	26/30
CT.3/3	06-61	1	100	2.5	3/3	moderate	IV	29/30
CT.3/3	07-10	2	90	4.25	3/3	frequent	III	28/30
CT.3/3	07-26	1	94	3.5	3/3	frequent	IV	27/30
CT.3/3	07-52	2	90	2.45	3/3	frequent	IV	25/30
CT.3/3	07-58	2	88	2.33	3/3	frequent	III	30/30
CT.3/3	09-44	2	97	3.5	3/3	moderate	III	28/30
CT.3/3	10-57	1	90	5	3/3	frequent	IV	23/30
CT.3/3	11-04	2	88	2.2	3/3	moderate	IV	28/30
CT.3/3	11-07	2	93	3.16	3/3	frequent	IV	25/30
CT.3/3*	11-08	1	96	3	3/3	frequent	IV	30/30
CT.3/3	11-86	1	88	3.33	3/3	frequent	IV	24/30
CT.3/3	11-87	2	87	2.75	3/3	frequent	IV	30/30
CT.3/3*	12-44	2	80	2.88	3/3	frequent	III	27/30
CT.3/3	13-08	1	87	2.45	3/3	moderate	IV	21/30
CT.3/3	00-14	1	90	4	3/3	zero	III	27/30
CT.3/3	01-31	1	81	2.75	3/3	sparse	III	25/30
CT.3/3	01-46	2	90	3	3/3	sparse	III	27/30
CT.3/3*	02-12	1	92	3.83	3/3	sparse	III	29/30
CT.3/3	03-50	1	91	3.33	3/3	sparse	III	28/30
CT.3/3	03-63	2	83	3.25	3/3	sparse	II	29/30
CT.3/3	04-11	2	90	3.5	3/3	zero	III	26/30
CT.3/3	04-19	1	84	3	3/3	zero	II	29/30
CT.3/3	05-10	1	91	1.5	3/3	zero	II	27/30
CT.3/3	05-36	1	82	2.16	3/3	sparse	III	28/30
CT.3/3	06-53	1	85	3.5	3/3	zero	I	25/30
CT.3/3	06-66	1	78	2.75	3/3	zero	I	28/30
CT.3/3	07-18	1	86	3.5	3/3	zero	III	27/30
CT.3/3	07-28	1	86	4.75	3/3	zero	I	28/30
CT.3/3	07-37	1	89	5.5	3/3	zero	II	30/30
CT.3/3	08-55	1	71	3	3/3	zero	I	26/30
CT.3/3	08-64	2	68	2.6	3/3	zero	III	29/30
CT.3/3	08-90	1	81	2.25	3/3	zero	III	29/30
CT.3/3	09-20	2	99	3.5	3/3	zero	III	29/30
CT.3/3	09-34	1	80	2.5	3/3	zero	III	30/30
CT.3/3	09-49	1	97	3	3/3	sparse	III	28/30
CT.3/3	10-26	2	95	2.5	3/3	zero	III	28/30
CT.3/3	10-39	1	93	3	3/3	zero	I	30/30
CT.3/3	10-63	1	79	3	3/3	zero	II	29/30
CT.3/3	10-90	1	82	4	3/3	sparse	III	28/30
CT.3/3	12-21	2	88	1.25	3/3	zero	II	29/30
CT.3/3	12-41	1	97	2.5	3/3	zero	IV	29/30
CT.3/3	02-01	2	88	3	3/3	zero	IV	27/30
CT.3/3	09-05	1	97	1.87	3/3	zero	IV	28/30
CT.3/3	06-08	1	84	2.5	3/3	frequent	II	27/30
CT.3/3	06-32	2	77	3	3/3	frequent	II	30/30
CT.3/3	11-43	2	99	3.75	3/3	sparse	IV	30/30
CT.3/3	07-63	2	87	2.5	3/3	zero	IV	30/30
CT.3/3	10-74	2	82	2.5	3/3	zero	IV	30/30
CT.3/3	11-44	1	92	1.92	3/3	zero	IV	29/30
CT.3/3	11-93	1	82	2.67	3/3	zero	IV	24/30
CT.3/3	12-25	1	80	3.5	3/3	zero	IV	29/30
AD.2/3	08-41	2	74	3	2/3	frequent	VI	5/30
AD.2/3	10-87	2	103	2.6	2/3	frequent	IV	4/30
AD.2/3	11-01	1	96	4.5	2/3	frequent	IV	24/30
AD.2/3	11-03	1	77	3.25	2/3	frequent	IV	20/30
AD.2/3	11-108	2	91	3	2/3	frequent	IV	18/30
AD.2/3	11-27	1	89	2.2	2/3	frequent	V	21/30
AD.3/3	00-12	2	86	3.5	3/3	moderate	V	12/30
AD.3/3	00-54	1	79	2	3/3	frequent	V	00/30
AD.3/3*	01-33	1	93	2.75	3/3	moderate	IV	22/30
AD.3/3	02-22	1	94	3.75	3/3	frequent	V	00/30
AD.3/3	02-41	1	80	2.5	3/3	frequent	VI	00/30
AD.3/3	03-04	2	87	2.33	3/3	frequent	V	7/30
AD.3/3*	03-14	1	95	2.33	3/3	moderate	V	16/30
AD.3/3	03-19	2	77	2.75	3/3	frequent	V	11/30
AD.3/3	03-32	1	83	1.83	3/3	frequent	V	8/30
AD.3/3	03-52	1	86	2.16	3/3	frequent	IV	19/30
AD.3/3	04-28	2	87	3.33	3/3	frequent	V	17/30
AD.3/3	04-54	1	75	3	3/3	frequent	V	00/30
AD.3/3	04-66	1	87	5.33	3/3	frequent	V	11/30
AD.3/3	05-35	1	84	2.33	3/3	frequent	V	1/30
AD.3/3	05-57	2	97	3.16	3/3	frequent	V	18/30
AD.3/3	06-09	2	91	3.5	3/3	frequent	V	15/30
AD.3/3*	06-42	2	89	3.5	3/3	frequent	V	4/30
AD.3/3	06-58	2	80	3	3/3	frequent	V	10/30
AD.3/3	06-60	2	96	4	3/3	frequent	IV	15/30
AD.3/3*	06-65	1	87	3	3/3	moderate	V	20/30
AD.3/3	07-34	2	86	2.5	3/3	frequent	IV	16/30
AD.3/3	09-14	2	89	2.75	3/3	frequent	IV	28/30
AD.3/3	09-42	1	85	3	3/3	frequent	VI	23/30
AD.3/3	10-16	2	68	4.16	3/3	frequent	VI	0/30
AD.3/3	10-23	2	74	5	3/3	frequent	V	19/30
AD.3/3	10-36	1	90	4.5	3/3	frequent	V	24/30
AD.3/3	10-46	1	86	2.05	3/3	frequent	VI	4/30
AD.3/3	11-11	2	93	2.15	3/3	frequent	IV	19/30
AD.3/3	11-14	2	101	1.85	3/3	frequent	VI	8/30
AD.3/3*	11-48	1	87	3.13	3/3	frequent	VI	3/30
AD.3/3	11-72	1	76	3.5	3/3	frequent	VI	9/30
AD.3/3	11-78	1	82	2.95	3/3	frequent	V	19/30
AD.3/3	13-35	2	76	3.08	3/3	frequent	V	6/30
AD.3/3	13-47	2	82	3.08	3/3	frequent	VI	1/30
AD.3/3	98-05	1	88	1.75	3/3	frequent	V	0/30
AD.4/4	03-05	2	86	2.33	4/4	moderate	VI	9/30
AD.4/4	03-54	1	76	4	4/4	frequent	V	00/30
AD.4/4	04-60	1	75	1.83	4/4	frequent	V	16/30
AD.4/4	08-30	1	72	3	4/4	frequent	V	0/30
AD.4/4	11-47	1	89	3.5	4/4	frequent	V	17/30
AD.4/4	11-59	1	83	3	4/4	frequent	V	11/30
AD.4/4	12-37	1	82	4.17	4/4	frequent	VI	15/30
AD.4/4	13-15	2	76	2.58	4/4	frequent	V	5/30
* Outlier removed from final analysis
Final cohort = 121 cases (130 - 9 outliers)
