# Supplementary material for: Effects of APOE Genotype on Brain Proteomic Network and Cell Type Changes in Alzheimer's Disease
Source: Front Mol Neurosci. 2018 Dec 18;11:454. doi: 10.3389/fnmol.2018.00454 (PMC6305300; doi:10.3389/fnmol.2018.00454)
Supplement: Supplementary file 7 [file Data_Sheet_2.xlsx]

## Sheet: Emory
EMORY	ANOVA	ANOVA	Tukey p	Tukey p	Tukey p	Tukey p	Tukey p	Tukey p	log2(a)-log2(b)	log2(a)-log2(b)	log2(a)-log2(b)	log2(a)-log2(b)	log2(a)-log2(b)	log2(a)-log2(b)
Synthetic Eigenproteins (with imputed values)	F-Value	Pr(>F)	AD.e33-AD.e23	AD.e44-AD.e23	CT.e33-AD.e23	AD.e44-AD.e33	CT.e33-AD.e33	CT.e33-AD.e44	diff AD.e33-AD.e23	diff AD.e44-AD.e23	diff CT.e33-AD.e23	diff AD.e44-AD.e33	diff CT.e33-AD.e33	diff CT.e33-AD.e44
Endothelia.homeostatic	10.0126	0.000118862	0.12441	0.7979	0.0392315	0.627277	7.81039e-05	0.00690451	-0.150357	-0.0647504	0.176781	0.0856071	0.327138	0.241531
Microglia.homeostatic	9.66312	0.000152261	0.035725	0.177505	0.279204	0.941339	0.000220339	0.00305534	-0.19079	-0.150302	0.115236	0.0404876	0.306025	0.265538
Astrocytes.homeostatic	14.3148	7.66275e-06	0.00131341	0.0541804	0.429889	0.632915	1.14154e-05	0.00122955	-0.249552	-0.172713	0.0865507	0.076839	0.336102	0.259263
Oligodendrocytes.homeostatic	10.8425	6.71236e-05	0.00524693	0.324624	0.415589	0.361548	4.82152e-05	0.0149483	-0.235964	-0.120531	0.0952585	0.115433	0.331222	0.215789
Endothelia.diseaseAssoc	18.7591	7.18617e-07	0.0009904	0.039679	0.111816	0.658543	1.00556e-06	0.000112681	0.234757	0.166731	-0.12119	-0.068026	-0.355948	-0.287922
Microglia.diseaseAssoc	25.6718	3.44663e-08	7.19661e-05	0.0723732	0.0416589	0.114426	2.37448e-08	7.70112e-05	0.257831	0.134839	-0.130185	-0.122992	-0.388016	-0.265024
Astrocytes.diseaseAssoc	19.4154	5.22754e-07	0.00361895	0.0122701	0.0630816	0.997043	1.89383e-06	1.391e-05	0.205473	0.193768	-0.133987	-0.0117052	-0.339461	-0.327756
Oligodendrocytes.diseaseAssoc	20.0289	3.90736e-07	0.00257826	0.382479	0.0119209	0.200894	2.07899e-07	0.000289676	0.21028	0.0933977	-0.168996	-0.116882	-0.379276	-0.262394

## Sheet: Banner
BANNER	ANOVA	ANOVA	Tukey p	Tukey p	Tukey p	Tukey p	Tukey p	Tukey p	Tukey p	Tukey p	Tukey p	Tukey p	log2(a)-log2(b)	log2(a)-log2(b)	log2(a)-log2(b)	log2(a)-log2(b)	log2(a)-log2(b)	log2(a)-log2(b)	log2(a)-log2(b)	log2(a)-log2(b)	log2(a)-log2(b)	log2(a)-log2(b)
Synthetic Eigenproteins (with imputed values)	F-Value	Pr(>F)	AD.e33-AD.e23	AD.e44-AD.e23	CT.e23-AD.e23	CT.e33-AD.e23	AD.e44-AD.e33	CT.e23-AD.e33	CT.e33-AD.e33	CT.e23-AD.e44	CT.e33-AD.e44	CT.e33-CT.e23	diff AD.e33-AD.e23	diff AD.e44-AD.e23	diff CT.e23-AD.e23	diff CT.e33-AD.e23	diff AD.e44-AD.e33	diff CT.e23-AD.e33	diff CT.e33-AD.e33	diff CT.e23-AD.e44	diff CT.e33-AD.e44	diff CT.e33-CT.e23
Endothelia.homeostatic	29.04	1.00067e-16	0.066179	0.75319	0.365625	0.0911828	0.650116	3.32192e-09	4.54081e-14	0.00508075	0.000108118	0.919455	-0.0781115	-0.0424214	0.0563909	0.0711327	0.0356901	0.134502	0.149244	0.0988123	0.113554	0.0147418
Microglia.homeostatic	17.2495	3.95934e-11	0.189267	0.555494	0.393875	0.559705	0.993937	1.45772e-07	4.84093e-10	0.00153786	0.0015772	0.954755	-0.0721421	-0.0601193	0.0614722	0.047495	0.0120228	0.133614	0.119637	0.121591	0.107614	-0.0139771
Astrocytes.homeostatic	26.1967	1.75145e-15	0.645162	0.734085	0.0471437	0.0128704	0.999945	2.32089e-08	1.17351e-13	8.15614e-05	2.71981e-06	0.998607	-0.0413678	-0.0446954	0.0886289	0.0937304	-0.00332755	0.129997	0.135098	0.133324	0.138426	0.00510153
Oligodendrocytes.homeostatic	26.0685	1.99922e-15	0.539198	0.9849	0.0448	0.012401	0.845353	5.93896e-09	5.88418e-14	0.00224083	0.000183119	0.998868	-0.046386	-0.01902	0.0893459	0.0941906	0.027366	0.135732	0.140577	0.108366	0.113211	0.00484476
Endothelia.diseaseAssoc	22.291	1.13533e-13	0.107631	0.427992	0.221243	0.430683	0.992604	1.52768e-09	4.25593e-12	0.000140511	0.000224607	0.865396	0.0767422	0.0647175	-0.0695693	-0.0512165	-0.0120247	-0.146312	-0.127959	-0.134287	-0.115934	0.0183528
Microglia.diseaseAssoc	26.4787	1.31026e-15	0.0625687	0.557263	0.447734	0.189258	0.870286	8.32459e-09	5.28466e-14	0.00220789	8.16637e-05	0.98256	0.0805658	0.0547919	-0.053294	-0.0631137	-0.0257739	-0.13386	-0.143679	-0.108086	-0.117906	-0.00981971
Astrocytes.diseaseAssoc	25.4615	3.75694e-15	0.928039	0.852207	0.00754148	0.00452835	0.990801	1.16439e-08	1.04616e-12	1.46495e-05	2.15521e-06	0.998307	0.0244484	0.0368053	-0.109277	-0.103879	0.0123569	-0.133725	-0.128327	-0.146082	-0.140684	0.0053978
Oligodendrocytes.diseaseAssoc	10.1308	4.54492e-07	0.00161214	0.0282201	0.83819	0.720176	0.997925	0.000536076	4.59567e-06	0.0695653	0.0406219	0.999758	0.138651	0.128738	0.0390318	0.042921	-0.00991263	-0.0996188	-0.0957296	-0.0897062	-0.0858169	0.00388924
