# Supplementary material for: Effects of APOE Genotype on Brain Proteomic Network and Cell Type Changes in Alzheimer's Disease
Source: Front Mol Neurosci. 2018 Dec 18;11:454. doi: 10.3389/fnmol.2018.00454 (PMC6305300; doi:10.3389/fnmol.2018.00454)
Supplement: Supplementary file 8 [file Data_Sheet_3.xlsx]

## Sheet: SupplementaryTable
	ANOVA	ANOVA	Tukey p	Tukey p	Tukey p	Tukey p	Tukey p	Tukey p	log2 ratio	log2 ratio	log2 ratio	log2 ratio	log2 ratio	log2 ratio				Homeostatic or
Gene Symbol | Uniprot ID	F-Value	Pr>(F)	ADe33-ADe23	ADe44-ADe23	CTe33-ADe23	ADe44-ADe33	CTe33-ADe33	CTe33-ADe44	diff ADe33-ADe23	diff ADe44-ADe23	diff CTe33-ADe23	diff ADe44-ADe33	diff CTe33-ADe33	diff CTe33-ADe44	Module Colors	Symbol	Cell-type marker	Disease-associated
NRCAM|Q92823-2	7.74785	0.000641211	0.0051706	0.0342875	0.999954	0.957002	0.00352681	0.0280633	-0.191262	-0.162841	-0.00245879	0.0284212	0.188803	0.160382	lightcyan	NRCAM	Astrocytes	Homeostatic
PMM1|Q92871	4.19355	0.0143097	0.0268023	0.218775	0.984856	0.853537	0.0412308	0.317812	-0.440113	-0.313481	-0.0487507	0.126632	0.391362	0.264731	turquoise	PMM1	Astrocytes	Homeostatic
SH3BGRL2|Q9UJC5	4.69843	0.00884395	0.625189	0.291095	0.395756	0.901444	0.036184	0.0114953	-0.0689005	-0.111077	0.0862778	-0.0421764	0.155178	0.197355	grey60	SH3BGRL2	Astrocytes	Homeostatic
CRYM|Q14894	3.83213	0.0203757	0.0542146	0.358451	0.999918	0.842302	0.0342099	0.294056	-0.318869	-0.213411	0.00680354	0.105458	0.325672	0.220215	tan	CRYM	Astrocytes	Homeostatic
ABR|Q12979-4	7.194	0.000999241	0.0520739	0.371008	0.473009	0.82225	0.000963839	0.0234212	-0.156726	-0.102674	0.0801595	0.0540518	0.236885	0.182833	grey60	ABR	Astrocytes	Homeostatic
TTYH1|Q9H313-3	3.57202	0.0263999	0.0328699	0.654917	0.990691	0.429029	0.0450007	0.782228	-0.300425	-0.129295	-0.029013	0.17113	0.271412	0.100282	cyan	TTYH1	Astrocytes	Homeostatic
ACTR3B|Q9P1U1	4.14596	0.0149849	0.168442	0.721918	0.682345	0.79343	0.0113995	0.170229	-0.189613	-0.100968	0.0943302	0.0886445	0.283943	0.195298	turquoise	ACTR3B	Astrocytes	Homeostatic
LINGO1|Q96FE5-2	5.41009	0.00459715	0.417274	0.903166	0.154425	0.870764	0.00357835	0.0519661	-0.138373	-0.0653416	0.183273	0.0730314	0.321646	0.248615	turquoise	LINGO1	Astrocytes	Homeostatic
RASA2|Q15283-2	4.0215	0.0177969	0.827994	0.987458	0.0923635	0.707432	0.0155791	0.305435	-0.100559	0.0426195	0.264335	0.143179	0.364895	0.221716	grey60	RASA2	Astrocytes	Homeostatic
UBE2F|Q969M7-6	3.52092	0.0302763	0.583637	0.991377	0.300183	0.815094	0.0208927	0.244488	-0.170509	-0.0421425	0.225324	0.128367	0.395833	0.267467	turquoise	UBE2F	Astrocytes	Homeostatic
HTRA1|Q92743	15.8098	3.3e-06	0.104695	0.000142472	0.566731	0.0400924	0.00364561	3.07e-06	0.501137	1.14505	-0.261086	0.64391	-0.762223	-1.40613	yellow	HTRA1	Astrocytes	Disease-associated
AGRN|O00468-6	9.87518	0.000130953	0.0144339	0.00278685	0.992957	0.80797	0.00473099	0.000903453	0.274833	0.356106	-0.021559	0.081273	-0.296392	-0.377665	yellow	AGRN	Astrocytes	Disease-associated
SYNM|A0A075B7B1	17.4472	1.39e-06	0.000388986	0.00683937	0.528805	0.877221	4.97e-06	0.000160576	1.00978	0.834959	-0.281357	-0.174821	-1.29114	-1.11632	yellow	SYNM	Astrocytes	Disease-associated
CLU|P10909-4	9.00127	0.000246285	0.251923	0.00976441	0.546816	0.359044	0.0120559	0.000258344	0.244607	0.476796	-0.163719	0.232189	-0.408326	-0.640515	yellow	CLU	Astrocytes	Disease-associated
PARVA|J3KNQ4	13.8295	1.02e-05	6.48e-05	0.010709	0.990521	0.427713	6.68e-05	0.0143416	0.484471	0.333004	0.0257992	-0.151467	-0.458672	-0.307205	yellow	PARVA	Astrocytes	Disease-associated
CBS|P35520	6.36807	0.00198693	0.189979	0.053543	0.73062	0.858755	0.0165235	0.00404221	0.270862	0.382775	-0.128921	0.111913	-0.399783	-0.511696	blue	CBS	Astrocytes	Disease-associated
CNN3|Q15417	5.13647	0.00589295	0.111226	0.0626179	0.979001	0.968544	0.0367475	0.0210607	0.318623	0.384977	-0.0505873	0.0663539	-0.36921	-0.435564	yellow	CNN3	Astrocytes	Disease-associated
AQP4|V9PBN7	5.97208	0.00279466	0.162211	0.0632109	0.807854	0.921048	0.0185649	0.00689297	0.340059	0.4479	-0.134154	0.107841	-0.474213	-0.582054	blue	AQP4	Astrocytes	Disease-associated
CDH2|P19022-2	7.24645	0.000957578	0.0650174	0.0682433	0.727192	0.998185	0.00386188	0.00538917	0.124606	0.133416	-0.0471617	0.00881005	-0.171768	-0.180578	blue	CDH2	Astrocytes	Disease-associated
RFTN2|Q52LD8	5.63327	0.00376529	0.216641	0.0684408	0.803161	0.878079	0.0272412	0.00744609	0.392836	0.551834	-0.169369	0.158998	-0.562205	-0.721203	darkgreen	RFTN2	Astrocytes	Disease-associated
CAPNS1|P04632	10.4828	8.58e-05	0.308464	0.0965968	0.0669392	0.86285	0.000662113	0.000196051	0.123108	0.181705	-0.171256	0.0585968	-0.294364	-0.352961	blue	CAPNS1	Astrocytes	Disease-associated
PBXIP1|Q96AQ6-2	8.27505	0.000425472	0.0391016	0.105998	0.55663	0.993872	0.000972462	0.00492743	0.368224	0.332165	-0.162666	-0.036059	-0.53089	-0.494831	blue	PBXIP1	Astrocytes	Disease-associated
ADD3|Q9UEY8	8.28865	0.000421058	0.571583	0.107163	0.124275	0.653347	0.00540289	0.000481272	0.112419	0.221364	-0.188229	0.108945	-0.300648	-0.409593	blue	ADD3	Astrocytes	Disease-associated
PRDX6|P30041	4.89496	0.00736169	0.492538	0.153445	0.582747	0.826375	0.0441638	0.00902553	0.171491	0.282656	-0.145751	0.111165	-0.317242	-0.428407	blue	PRDX6	Astrocytes	Disease-associated
APOE|P02649	5.09535	0.00611913	0.541708	0.210304	0.43214	0.87265	0.0302658	0.00799587	0.304989	0.490232	-0.329206	0.185242	-0.634196	-0.819438	yellow	APOE	Astrocytes	Disease-associated
SNTA1|Q13424	8.83235	0.000279171	0.0444208	0.239661	0.309875	0.914874	0.000347511	0.00569505	0.193681	0.14488	-0.116633	-0.0488014	-0.310314	-0.261513	blue	SNTA1	Astrocytes	Disease-associated
ITGA7|J3KNV4	6.97447	0.00119584	0.0175649	0.248128	0.854535	0.727143	0.00149525	0.0502868	0.678612	0.43897	-0.161429	-0.239642	-0.840041	-0.600399	yellow	ITGA7	Astrocytes	Disease-associated
FABP7|O15540	7.04493	0.00112858	0.785061	0.275139	0.0899717	0.764507	0.00935426	0.0013935	0.168351	0.357492	-0.417985	0.18914	-0.586336	-0.775476	blue	FABP7	Astrocytes	Disease-associated
HEPACAM|Q14CZ8	5.05065	0.00637555	0.293402	0.341883	0.48541	0.999987	0.0120066	0.0213145	0.275133	0.280526	-0.208668	0.00539283	-0.483801	-0.489194	blue	HEPACAM	Astrocytes	Disease-associated
BAG3|O95817	5.40109	0.00463456	0.0600527	0.360082	0.81799	0.860991	0.00535353	0.0744364	0.461209	0.313585	-0.144575	-0.147624	-0.605784	-0.45816	blue	BAG3	Astrocytes	Disease-associated
BBOX1|O75936	7.72898	0.000650837	0.145126	0.369932	0.199836	0.977982	0.000858151	0.00643961	0.404678	0.325671	-0.353336	-0.0790078	-0.758014	-0.679007	blue	BBOX1	Astrocytes	Disease-associated
LPP|A0A087WZF1	6.1625	0.00236958	0.00933505	0.38841	0.994334	0.40842	0.00307187	0.244326	0.631873	0.319576	-0.0436652	-0.312297	-0.675538	-0.363241	greenyellow	LPP	Astrocytes	Disease-associated
FBXO2|Q9UK22	4.32722	0.0125803	0.779422	0.400438	0.325042	0.891415	0.0495151	0.014739	0.0760938	0.137841	-0.132154	0.0617471	-0.208248	-0.269995	blue	FBXO2	Astrocytes	Disease-associated
DBI|P07108	4.14704	0.0149691	0.48736	0.416355	0.495924	0.995611	0.0312829	0.0311961	0.153325	0.179819	-0.143998	0.0264943	-0.297323	-0.323817	blue	DBI	Astrocytes	Disease-associated
FABP5|Q01469	3.35581	0.0328399	0.177623	0.448269	0.937952	0.970961	0.0436249	0.176479	0.307884	0.238201	-0.0803231	-0.0696834	-0.388207	-0.318524	blue	FABP5	Astrocytes	Disease-associated
MLC1|Q15049	3.99102	0.0174276	0.643533	0.485676	0.402439	0.985328	0.0399558	0.0295395	0.192871	0.254099	-0.245752	0.0612279	-0.438624	-0.499852	blue	MLC1	Astrocytes	Disease-associated
GJA1|P17302	7.37003	0.000866569	0.343344	0.489376	0.104487	0.999033	0.00143636	0.00505986	0.288435	0.263073	-0.383359	-0.0253619	-0.671794	-0.646432	blue	GJA1	Astrocytes	Disease-associated
PDLIM3|Q53GG5-3	5.78921	0.00343121	0.00256023	0.508896	0.777216	0.130069	0.0203969	0.943266	0.686911	0.262188	0.160181	-0.424724	-0.526731	-0.102007	blue	PDLIM3	Astrocytes	Disease-associated
GFAP|P14136	7.23762	0.000964457	0.663585	0.590795	0.0494057	0.996916	0.00258686	0.00342232	0.257778	0.307297	-0.582762	0.0495187	-0.840541	-0.890059	blue	GFAP	Astrocytes	Disease-associated
VCL|P18206-2	5.01501	0.00658816	0.0282231	0.602208	0.967419	0.443184	0.00624497	0.32932	0.397226	0.179555	-0.0579033	-0.217671	-0.455129	-0.237458	greenyellow	VCL	Astrocytes	Disease-associated
PLEC|Q15149-9	7.64472	0.00216239	0.472579	0.616846	0.00326704	0.994889	0.018762	0.0158351	-0.364096	-0.313305	-1.03982	0.0507905	-0.675722	-0.726512	blue	PLEC	Astrocytes	Disease-associated
MACF1|H3BQK9	3.29282	0.035014	0.254451	0.618036	0.81069	0.951412	0.0355584	0.179404	0.0786177	0.0548877	-0.0350415	-0.02373	-0.113659	-0.0899292	yellow	MACF1	Astrocytes	Disease-associated
CSRP1|P21291	4.69721	0.00885411	0.712536	0.689761	0.181429	0.999405	0.0164062	0.0228363	0.125651	0.140614	-0.233561	0.0149627	-0.359212	-0.374174	blue	CSRP1	Astrocytes	Disease-associated
ALDH1L1|O75891	6.16814	0.00235808	0.155311	0.829624	0.257792	0.655254	0.0014169	0.0635027	0.265178	0.112115	-0.217967	-0.153063	-0.483145	-0.330082	yellow	ALDH1L1	Astrocytes	Disease-associated
CAMK2G|Q13555-6	3.93837	0.0183508	0.874696	0.888186	0.158438	0.999995	0.0300064	0.0489092	0.0835948	0.0863905	-0.227888	0.00279572	-0.311483	-0.314278	salmon	CAMK2G	Astrocytes	Disease-associated
SLC6A1|P30531	5.52135	0.00453343	0.108967	0.890845	0.527976	0.501111	0.00243737	0.215206	0.445503	0.151937	-0.245733	-0.293566	-0.691236	-0.39767	lightyellow	SLC6A1	Astrocytes	Disease-associated
GPT|P24298	3.99226	0.0183016	0.0905504	0.918425	0.901385	0.34441	0.0129838	0.552452	0.454212	0.126819	-0.123392	-0.327393	-0.577604	-0.250211	yellow	GPT	Astrocytes	Disease-associated
CPE|P16870-2	5.21847	0.00546803	0.969205	0.958655	0.0226301	0.797109	0.00711485	0.120987	0.0475014	-0.0569606	-0.308644	-0.104462	-0.356146	-0.251683	black	CPE	Astrocytes	Disease-associated
CMBL|Q96DG6	8.14209	0.000471332	0.358512	0.973826	0.0300861	0.680144	0.000335338	0.0186671	0.126688	0.0348008	-0.212867	-0.0918871	-0.339555	-0.247668	yellow	CMBL	Astrocytes	Disease-associated
ASS1|P00966	5.27216	0.00520759	0.937773	0.974877	0.0419761	0.999413	0.00991019	0.0260382	0.0503697	0.03936	-0.232129	-0.0110097	-0.282498	-0.271489	salmon	ASS1	Astrocytes	Disease-associated
AGFG2|A0A0C4DG34	3.30126	0.034714	0.766105	0.982155	0.243855	0.951367	0.0310201	0.16244	0.125151	0.0516347	-0.234139	-0.0735159	-0.35929	-0.285774	greenyellow	AGFG2	Astrocytes	Disease-associated
PLEC|Q15149-2	3.59366	0.0258333	0.406496	0.989909	0.404543	0.658476	0.0151098	0.307179	0.234883	0.0490513	-0.22333	-0.185831	-0.458213	-0.272382	blue	PLEC	Astrocytes	Disease-associated
FHL1|Q13642-1	9.81687	0.000136474	0.939332	0.990847	0.00208948	0.995312	0.000419376	0.00219743	0.0410216	0.022833	-0.273573	-0.0181887	-0.314595	-0.296406	yellow	FHL1	Astrocytes	Disease-associated
DTNA|Q9Y4J8-13	3.94464	0.0182382	0.405077	0.998448	0.320508	0.569321	0.0100817	0.307442	0.166909	0.0184742	-0.174705	-0.148435	-0.341614	-0.19318	blue	DTNA	Astrocytes	Disease-associated
PLEC|H0YDN1	4.06713	0.0305391	0.855141	1	0.200611	0.817891	0.0233727	0.15107	0.164134	-0.00154391	-0.435408	-0.165678	-0.599542	-0.433864	blue	PLEC	Astrocytes	Disease-associated
SEC14L2|O76054	7.6718	0.000680949	0.940205	0.00220766	0.989411	0.00853048	0.799119	0.000637772	0.0398846	0.302863	-0.0206033	0.262978	-0.0604879	-0.323466	salmon	SEC14L2	Astrocytes
GCSH|P23434	4.27635	0.0132107	0.103057	0.00914272	0.342397	0.606395	0.846766	0.195293	0.133659	0.208769	0.0903453	0.0751104	-0.0433133	-0.118424	greenyellow	GCSH	Astrocytes
PLXNB1|O43157-2	5.83444	0.00315225	0.57417	0.0178829	0.89594	0.220041	0.18936	0.0024555	0.127456	0.337931	-0.0654667	0.210475	-0.192923	-0.403397	blue	PLXNB1	Astrocytes
ABCD3|P28288	3.74402	0.0222345	0.757276	0.0218901	0.981001	0.154481	0.910379	0.0353862	0.107245	0.36243	0.0390783	0.255185	-0.0681666	-0.323352	blue	ABCD3	Astrocytes
JAK1|P23458	3.31379	0.0451194	0.953721	0.0318276	0.823115	0.113859	0.996284	0.0927412	-0.0704824	-0.458022	-0.0984271	-0.387539	-0.0279448	0.359595	grey	JAK1	Astrocytes
MAOB|P27338	5.47355	0.00434233	0.761574	0.0531124	0.631907	0.296798	0.138886	0.00270359	0.0898152	0.267423	-0.104287	0.177608	-0.194103	-0.37171	blue	MAOB	Astrocytes
NSDHL|Q15738	4.69954	0.00883473	0.0818645	0.0564754	1	0.983638	0.0622312	0.0435774	-0.518813	-0.599615	-0.00102077	-0.0808018	0.517792	0.598594	darkorange	NSDHL	Astrocytes
KBTBD11|O94819	5.15371	0.00580078	0.977749	0.0598498	0.608317	0.127927	0.362432	0.0028643	0.0141795	0.101131	-0.0415484	0.0869511	-0.0557279	-0.142679	salmon	KBTBD11	Astrocytes
AGPAT3|Q9NRZ7-2	2.26751	0.102508	0.444151	0.0725677	0.363702	0.657745	0.999898	0.661878	0.147309	0.269149	0.153333	0.12184	0.00602435	-0.115816	red	AGPAT3	Astrocytes
NADK2|Q4G0N4	2.87962	0.053615	0.392913	0.0805042	0.995724	0.737581	0.472735	0.097686	0.114217	0.192907	0.0154035	0.0786898	-0.0988132	-0.177503	blue	NADK2	Astrocytes
SUCLG2|Q96I99	3.07735	0.0436732	0.320681	0.0981157	0.999968	0.855669	0.296974	0.085084	0.211344	0.3155	0.00507599	0.104156	-0.206268	-0.310424	yellow	SUCLG2	Astrocytes
SLC27A1|Q6PCB7	2.37206	0.0916454	0.606815	0.102592	0.99291	0.607475	0.729209	0.134687	0.170237	0.353954	0.0352199	0.183717	-0.135017	-0.318734	blue	SLC27A1	Astrocytes
KCNJ10|P78508	2.50529	0.0795133	0.981032	0.110554	0.999928	0.212079	0.967543	0.0797531	0.0467059	0.312691	-0.00676499	0.265985	-0.0534709	-0.319456	purple	KCNJ10	Astrocytes
DYNC2H1|Q8NCM8	2.87432	0.0546415	0.0653876	0.116541	0.194129	0.999733	0.920016	0.960044	0.557742	0.537007	0.426103	-0.0207349	-0.131639	-0.110904	steelblue	DYNC2H1	Astrocytes
NCAM1|P13591	3.45877	0.0295878	0.0210946	0.150517	0.261973	0.901545	0.50876	0.940143	-0.116463	-0.0886905	-0.0666217	0.0277727	0.0498415	0.0220688	lightcyan	NCAM1	Astrocytes
CTNND2|D6RC65	2.2658	0.104508	0.770714	0.159864	0.139242	0.608839	0.636278	0.997294	-0.155955	-0.36447	-0.333958	-0.208515	-0.178003	0.0305124	grey	CTNND2	Astrocytes
SLC39A12|Q504Y0-3	2.45368	0.0848369	0.107574	0.18123	0.739365	0.998114	0.447784	0.600784	0.305705	0.281714	0.120622	-0.0239911	-0.185083	-0.161092	grey	SLC39A12	Astrocytes
SLC4A4|Q9Y6R1	2.50706	0.0793644	0.999627	0.206261	0.31722	0.1749	0.268879	0.958503	-0.00992447	0.215037	0.164093	0.224961	0.174017	-0.050944	green	SLC4A4	Astrocytes
ADCY2|A0A0A0MTM9	1.92254	0.148836	0.926034	0.212916	0.997949	0.493567	0.840931	0.13389	-0.0752961	-0.263648	0.0206298	-0.188352	0.0959259	0.284277	darkorange	ADCY2	Astrocytes
TOM1L2|Q6ZVM7-5	4.31846	0.0126865	0.00729058	0.216153	0.103876	0.576736	0.53965	0.999532	-0.22435	-0.136089	-0.143182	0.088261	0.0811676	-0.00709331	turquoise	TOM1L2	Astrocytes
SORCS2|B5MED8	2.75735	0.0609309	0.667976	0.216894	0.929436	0.788667	0.290817	0.0616048	-0.22695	-0.426968	0.114302	-0.200018	0.341251	0.54127	green	SORCS2	Astrocytes
OPLAH|O14841	1.37577	0.271356	0.54363	0.220165	0.561996	0.875168	0.999616	0.81551	-0.137371	-0.2175	-0.127871	-0.0801292	0.00949972	0.0896289	brown	OPLAH	Astrocytes
GSTK1|Q9Y2Q3	1.24383	0.312564	0.818448	0.239563	0.834678	0.680808	0.999811	0.60473	0.0714418	0.170342	0.065226	0.0989006	-0.00621583	-0.105116	skyblue	GSTK1	Astrocytes
TOM1L2|B7Z2U2	1.34421	0.280854	0.877186	0.243211	0.972114	0.650368	0.982775	0.389774	-0.0656615	-0.17624	-0.0349569	-0.110579	0.0307047	0.141283	grey	TOM1L2	Astrocytes
AHCYL2|Q96HN2-2	2.52746	0.0776636	0.8558	0.243513	0.998866	0.0589307	0.898969	0.165299	-0.0662192	0.172444	-0.0115173	0.238663	0.0547018	-0.183961	royalblue	AHCYL2	Astrocytes
TOM1L2|Q6ZVM7	1.84197	0.170494	0.416494	0.248531	0.984087	0.876259	0.557833	0.326416	-0.31455	-0.534714	-0.0593863	-0.220163	0.255164	0.475327	darkgreen	TOM1L2	Astrocytes
MTM1|Q13496	2.73457	0.0624058	0.421767	0.255927	0.971329	0.968725	0.186481	0.105019	0.252781	0.332301	-0.067738	0.0795203	-0.320519	-0.400039	salmon	MTM1	Astrocytes
IMMT|Q16891-4	1.28667	0.298273	0.795308	0.259992	0.512102	0.734553	0.973149	0.903078	0.173455	0.383225	0.250188	0.20977	0.0767329	-0.133037	lightgreen	IMMT	Astrocytes
ETFDH|Q16134	1.76512	0.176689	0.999378	0.263961	0.470051	0.313894	0.545329	0.928968	0.00957615	0.162047	0.111718	0.152471	0.102141	-0.0503298	orange	ETFDH	Astrocytes
ABAT|P80404	3.54253	0.0271934	0.186893	0.26414	0.964355	0.999954	0.0586044	0.102566	0.121197	0.118047	-0.0262564	-0.0031501	-0.147453	-0.144303	greenyellow	ABAT	Astrocytes
SLC20A2|Q08357	2.01266	0.138997	0.908758	0.265425	0.986277	0.535829	0.688265	0.1137	0.0800493	0.252483	-0.0397308	0.172434	-0.11978	-0.292214	darkgreen	SLC20A2	Astrocytes
PHKA1|P46020-3	2.32572	0.0980935	0.863318	0.277889	0.899264	0.714979	0.471035	0.079484	0.130492	0.321804	-0.108837	0.191312	-0.239329	-0.430641	yellow	PHKA1	Astrocytes
PTPRZ1|P23471-2	3.38429	0.0319042	0.0264323	0.282832	0.761091	0.771653	0.14991	0.746054	-0.129734	-0.0849591	-0.0401069	0.044775	0.0896272	0.0448522	lightcyan	PTPRZ1	Astrocytes
ARHGAP5|A0A0A0MSK6	1.17681	0.336272	0.838956	0.284997	0.955539	0.721367	0.983071	0.489463	0.0854771	0.202143	0.0499205	0.116666	-0.0355566	-0.152222	skyblue	ARHGAP5	Astrocytes
DMD|P11532-8	1.13099	0.353472	0.931338	0.286783	0.805201	0.593931	0.993155	0.707793	0.104707	0.342754	0.149012	0.238048	0.0443057	-0.193742	royalblue	DMD	Astrocytes
MYO10|Q9HD67	1.59243	0.235775	0.993229	0.298533	0.53193	0.374926	0.645894	0.94662	-0.0577596	-0.483498	-0.333588	-0.425738	-0.275828	0.14991	black	MYO10	Astrocytes
CAP2|P40123	4.17833	0.014522	0.600144	0.301326	0.513654	0.922744	0.0519194	0.0191897	-0.0885867	-0.136458	0.0935603	-0.0478714	0.182147	0.230018	turquoise	CAP2	Astrocytes
CDC42EP4|Q9H3Q1	3.51166	0.0280509	0.417697	0.303559	0.790405	0.986479	0.0705811	0.0518151	0.230472	0.284373	-0.13012	0.0539012	-0.360592	-0.414493	darkgreen	CDC42EP4	Astrocytes
ACADVL|P49748	1.11622	0.359192	0.638003	0.304638	0.800529	0.905162	0.985455	0.736243	0.104398	0.168486	0.0755972	0.0640883	-0.028801	-0.0928893	skyblue	ACADVL	Astrocytes
GLUD1|P00367	1.67776	0.194386	0.999999	0.313015	0.991519	0.308119	0.992496	0.176113	-0.000816895	0.139256	-0.0199859	0.140073	-0.019169	-0.159242	blue	GLUD1	Astrocytes
PDE1B|Q01064	3.01364	0.0466454	0.547385	0.316556	0.996796	0.0276742	0.629794	0.203689	-0.10992	0.155561	-0.0161194	0.265481	0.0938005	-0.171681	darkred	PDE1B	Astrocytes
ITM2C|Q9NQX7-2	2.80921	0.061073	0.469311	0.322541	0.835055	0.967736	0.135607	0.0956472	0.286498	0.387784	-0.169196	0.101285	-0.455694	-0.556979	blue	ITM2C	Astrocytes
SPTAN1|Q13813-3	2.36117	0.0927183	0.995335	0.33582	0.802899	0.238436	0.912434	0.0632117	-0.0291775	0.229993	-0.106548	0.25917	-0.0773701	-0.33654	blue	SPTAN1	Astrocytes
DMD|P11532-4	1.1285	0.354427	0.994621	0.347082	0.990539	0.472426	0.999978	0.454188	0.0254829	0.188913	0.0292966	0.16343	0.00381371	-0.159616	royalblue	DMD	Astrocytes
CORO2B|Q9UQ03-2	2.28079	0.101058	0.679983	0.352347	0.0763965	0.917067	0.539232	0.940544	0.0540658	0.087571	0.115904	0.0335052	0.0618385	0.0283333	cyan	CORO2B	Astrocytes
ACADM|B7Z9I1	1.0481	0.38673	0.58385	0.362082	0.843835	0.963257	0.95206	0.759899	0.138064	0.193864	0.0841643	0.0558001	-0.0538994	-0.109699	grey	ACADM	Astrocytes
VWA8|A3KMH1-3	1.11926	0.360888	0.997554	0.364364	0.916954	0.404161	0.961067	0.634112	0.0310924	0.307416	0.103457	0.276324	0.0723641	-0.203959	grey	VWA8	Astrocytes
NLRX1|Q86UT6-2	1.36901	0.279567	0.999946	0.385821	0.781331	0.30554	0.689361	0.784389	-0.0111638	0.395441	0.190955	0.406605	0.202119	-0.204486	darkturquoise	NLRX1	Astrocytes
DHRS4|Q9BTZ2	1.60949	0.212268	0.979766	0.403306	0.996512	0.212193	0.997832	0.279212	-0.0581583	0.256113	-0.0319012	0.314271	0.0262571	-0.288014	red	DHRS4	Astrocytes
CPT2|P23786	2.07315	0.126403	0.517656	0.411453	0.089284	0.991682	0.753195	0.926276	0.145486	0.177863	0.244544	0.0323765	0.099058	0.0666815	grey	CPT2	Astrocytes
FOXRED1|Q96CU9-2	2.68038	0.0777812	0.960722	0.414449	0.61603	0.098391	0.165927	0.94228	0.148867	-0.497282	-0.35936	-0.646149	-0.508228	0.137922	black	FOXRED1	Astrocytes
CAPZB|P47756-2	1.82679	0.165193	0.948338	0.42106	0.945848	0.193382	0.999997	0.168808	-0.0199421	0.0618802	-0.0192439	0.0818223	0.000698217	-0.081124	darkred	CAPZB	Astrocytes
ETFA|P13804	0.894087	0.456409	0.84019	0.421387	0.979251	0.860893	0.962322	0.592884	-0.0454597	-0.0919117	-0.020356	-0.0464521	0.0251037	0.0715558	lightyellow	ETFA	Astrocytes
THEM4|Q5T1C6	1.45109	0.273443	0.961597	0.429092	0.999423	0.654308	0.896262	0.244416	-0.100492	-0.326258	0.0222153	-0.225767	0.122707	0.348474	magenta	THEM4	Astrocytes
PLEC|Q15149-8	3.09663	0.0428133	0.226854	0.447172	0.938249	0.989578	0.0604252	0.176139	0.532442	0.441909	-0.148566	-0.0905325	-0.681008	-0.590475	darkgreen	PLEC	Astrocytes
ACAA2|P42765	1.30777	0.291466	0.275531	0.452958	0.627856	0.996687	0.882047	0.967764	0.191369	0.167901	0.118909	-0.023468	-0.0724601	-0.0489921	yellow	ACAA2	Astrocytes
NGEF|Q8N5V2-3	0.940391	0.434339	0.917571	0.461636	0.999869	0.811333	0.929494	0.460022	-0.0796396	-0.198623	-0.00834687	-0.118983	0.0712927	0.190276	turquoise	NGEF	Astrocytes
CST3|P01034	1.2502	0.3104	0.570647	0.468365	0.999501	0.993224	0.595512	0.488642	0.215787	0.26357	0.0174546	0.0477831	-0.198333	-0.246116	red	CST3	Astrocytes
GPM6B|Q13491-4	1.66283	0.197587	0.352581	0.486175	0.999864	0.999428	0.342842	0.486099	-0.12175	-0.112671	-0.0049273	0.00907892	0.116822	0.107743	midnightblue	GPM6B	Astrocytes
GPM6B|Q13491-3	0.867693	0.472658	0.995279	0.49616	0.966371	0.432985	0.906857	0.649103	-0.0824356	0.732399	0.142434	0.814834	0.224869	-0.589965	magenta	GPM6B	Astrocytes
DDT|P30046	0.865072	0.470747	0.636974	0.513397	0.565135	0.991253	0.999946	0.994004	0.123782	0.156395	0.128971	0.0326128	0.00518926	-0.0274236	grey	DDT	Astrocytes
TJP2|Q9UDY2-6	2.14168	0.117381	0.835467	0.51483	0.783476	0.926462	0.283266	0.117714	0.178004	0.318929	-0.189306	0.140925	-0.36731	-0.508235	red	TJP2	Astrocytes
RTN3|O95197-2	2.79296	0.0586981	0.0581335	0.515216	0.94636	0.708582	0.132727	0.777495	-0.189449	-0.10696	-0.0369988	0.0824898	0.152451	0.0699609	tan	RTN3	Astrocytes
AHCYL1|O43865	2.23589	0.106052	0.839876	0.518293	0.596149	0.161117	0.167487	0.990997	-0.061284	0.110558	0.0881652	0.171842	0.149449	-0.0223932	green	AHCYL1	Astrocytes
MGST1|P10620	1.34545	0.279698	0.99979	0.524182	0.929608	0.571012	0.899056	0.21392	0.0206913	0.370424	-0.14305	0.349732	-0.163741	-0.513473	salmon	MGST1	Astrocytes
SLC25A18|Q9H1K4	1.53361	0.22761	0.465332	0.531524	0.999633	1	0.365705	0.440404	0.246258	0.245953	-0.0158311	-0.000304729	-0.262089	-0.261784	darkgreen	SLC25A18	Astrocytes
TST|Q16762	0.998532	0.408006	0.706978	0.53266	0.999829	0.982837	0.718309	0.53797	0.113797	0.155674	0.00777716	0.0418764	-0.10602	-0.147897	yellow	TST	Astrocytes
CBR3|O75828	1.66297	0.197556	0.795465	0.537283	0.921218	0.957308	0.395715	0.213522	0.0830852	0.132415	-0.0541669	0.04933	-0.137252	-0.186582	blue	CBR3	Astrocytes
MINK1|Q8N4C8-2	3.03294	0.0457234	0.0386962	0.537572	0.893641	0.582717	0.123989	0.868535	-0.161415	-0.0829702	-0.0380261	0.0784446	0.123389	0.0449441	lightcyan	MINK1	Astrocytes
ITPKB|P27987	1.74347	0.180915	0.989477	0.54678	0.789357	0.720628	0.597618	0.13355	0.0665963	0.311027	-0.189649	0.24443	-0.256245	-0.500675	blue	ITPKB	Astrocytes
ARHGEF12|E9PMR6	1.11234	0.360709	0.990075	0.560689	0.812306	0.396468	0.628556	0.942171	-0.0242608	0.113629	0.0671518	0.13789	0.0914126	-0.0464776	grey	ARHGEF12	Astrocytes
SLC1A3|P43003-2	0.864804	0.470881	0.490117	0.561963	0.754424	0.999999	0.954253	0.966704	0.173514	0.17186	0.114095	-0.00165417	-0.0594197	-0.0577655	purple	SLC1A3	Astrocytes
SLC7A2|P52569	1.02204	0.407504	0.389187	0.570569	0.734842	0.941596	0.829353	0.986009	0.44167	0.293881	0.223709	-0.147789	-0.217961	-0.0701713	saddlebrown	SLC7A2	Astrocytes
PTPRA|P18433-4	1.06019	0.381703	0.972022	0.574367	0.999853	0.344604	0.980307	0.497415	-0.0356287	0.114608	-0.00572897	0.150236	0.0298997	-0.120337	grey	PTPRA	Astrocytes
MYO6|Q9UM54-6	1.40188	0.262939	0.999772	0.57522	0.875274	0.527101	0.910546	0.197179	-0.00892551	0.146193	-0.0746564	0.155118	-0.0657309	-0.220849	blue	MYO6	Astrocytes
CDC42EP1|Q00587-2	0.753373	0.530381	0.572094	0.581846	0.868385	0.999833	0.935056	0.924714	-0.537485	-0.570681	-0.309281	-0.0331958	0.228205	0.261401	brown	CDC42EP1	Astrocytes
ACADSB|P45954-2	1.11772	0.358605	0.591085	0.587082	0.999997	0.999628	0.560771	0.562056	-0.136571	-0.148273	-0.00195103	-0.0117018	0.13462	0.146322	darkturquoise	ACADSB	Astrocytes
GPM6A|P51674	1.94193	0.145733	0.864439	0.592225	0.776428	0.946884	0.30757	0.148369	-0.0506253	-0.0890718	0.0589818	-0.0384465	0.109607	0.148054	midnightblue	GPM6A	Astrocytes
HADHA|P40939	1.44038	0.252083	0.456516	0.593688	0.999813	0.999406	0.367847	0.513702	0.106372	0.0973185	-0.00540778	-0.0090533	-0.11178	-0.102726	blue	HADHA	Astrocytes
SAR1B|Q9Y6B6	2.99321	0.0599374	0.0623726	0.613278	0.919491	0.841401	0.103231	0.819745	-0.638766	-0.382941	-0.130973	0.255825	0.507793	0.251968	turquoise	SAR1B	Astrocytes
ADHFE1|Q8IWW8-4	0.578214	0.637684	0.973503	0.624392	0.835577	0.795946	0.966916	0.94993	-0.0946979	-0.272088	-0.176818	-0.17739	-0.0821199	0.0952697	violet	ADHFE1	Astrocytes
ADK|P55263	2.45408	0.0839654	0.977787	0.624526	0.499984	0.83445	0.277043	0.0708444	0.0353686	0.115545	-0.118593	0.0801763	-0.153962	-0.234138	salmon	ADK	Astrocytes
BCKDHA|P12694	1.05003	0.385923	0.937856	0.626166	1	0.320643	0.930211	0.58871	0.0482789	-0.109115	0.000483473	-0.157394	-0.0477954	0.109598	grey	BCKDHA	Astrocytes
CAMK2G|Q13555-5	4.23469	0.013752	0.960383	0.631626	0.166383	0.877742	0.0589816	0.016187	0.0885627	0.233729	-0.365365	0.145167	-0.453928	-0.599095	salmon	CAMK2G	Astrocytes
PFKM|P08237	4.52555	0.0104112	0.977031	0.643312	0.126823	0.851054	0.0524645	0.0123091	0.0122123	0.0384341	-0.0651782	0.0262218	-0.0773906	-0.103612	yellow	PFKM	Astrocytes
MMAB|Q96EY8	0.633669	0.599514	0.999672	0.64745	0.987584	0.59282	0.972965	0.790505	0.0322549	-0.424918	-0.104132	-0.457173	-0.136387	0.320786	grey	MMAB	Astrocytes
PCDH10|Q9P2E7-2	0.89115	0.459337	0.999105	0.649971	0.987889	0.549811	0.997229	0.442345	0.0179685	-0.168112	0.043347	-0.18608	0.0253785	0.211459	grey	PCDH10	Astrocytes
DCTN1|Q14203-6	0.870524	0.468022	0.433399	0.653118	0.754168	0.994263	0.924894	0.989847	-0.0549612	-0.0451935	-0.0338496	0.00976767	0.0211116	0.0113439	brown	DCTN1	Astrocytes
CCDC90B|E9PKQ5	0.735912	0.539438	0.990498	0.660908	0.99432	0.81737	0.941263	0.488454	-0.0459984	-0.191476	0.0366281	-0.145477	0.0826266	0.228104	grey	CCDC90B	Astrocytes
ROMO1|P60602	0.564144	0.643171	0.732576	0.669337	0.950289	0.997756	0.944556	0.895768	-0.145899	-0.173917	-0.0715089	-0.0280183	0.07439	0.102408	tan	ROMO1	Astrocytes
FGA|P02671-2	0.810435	0.498827	0.483248	0.67134	0.897209	0.997001	0.841982	0.946689	0.654896	0.555862	0.299932	-0.0990344	-0.354964	-0.25593	lightgreen	FGA	Astrocytes
MYH11|P35749	1.18196	0.33439	0.274828	0.677385	0.607669	0.936685	0.894615	0.99998	1.14687	0.755907	0.731425	-0.390968	-0.41545	-0.0244821	greenyellow	MYH11	Astrocytes
PPP1R1A|F8VR76	1.05091	0.388216	0.886648	0.681762	0.995379	0.31676	0.790722	0.82087	-0.174009	0.28069	0.0562003	0.454699	0.230209	-0.22449	tan	PPP1R1A	Astrocytes
F3|P13726	2.55856	0.0751435	0.398459	0.684959	0.837874	0.98333	0.0795076	0.238987	0.199665	0.150572	-0.0991335	-0.0490936	-0.298799	-0.249705	yellow	F3	Astrocytes
NCAN|O14594	0.963096	0.423875	0.597161	0.696553	0.999993	0.999872	0.571585	0.681062	-0.0940925	-0.0884039	-0.00186848	0.00568862	0.092224	0.0865354	brown	NCAN	Astrocytes
PACSIN3|E9PIY1	0.569253	0.639889	0.706439	0.698342	0.960077	0.999699	0.917445	0.900991	0.147394	0.161227	0.0639997	0.0138331	-0.0833944	-0.0972275	grey	PACSIN3	Astrocytes
ECH1|Q13011	4.09837	0.0156939	0.0206706	0.702252	0.0445841	0.293923	0.957839	0.496434	-0.181481	-0.0681628	-0.153723	0.113318	0.0277575	-0.0855604	grey	ECH1	Astrocytes
ACOT2|A0A087X0W7	0.919263	0.444287	0.941503	0.710991	0.995549	0.399205	0.983047	0.552259	-0.126366	0.258004	-0.0490007	0.384371	0.0773657	-0.307005	purple	ACOT2	Astrocytes
PTN|C9JR52	0.637572	0.597129	0.997037	0.714177	0.994185	0.816766	0.966007	0.543452	0.0952119	0.542869	-0.113454	0.447657	-0.208666	-0.656323	greenyellow	PTN	Astrocytes
GCDH|Q92947	1.62753	0.205368	0.625367	0.717078	0.999692	0.15381	0.527573	0.739162	0.13826	-0.13054	-0.0102204	-0.268799	-0.14848	0.120319	grey	GCDH	Astrocytes
SDSL|Q96GA7	1.10798	0.362421	0.617184	0.721417	0.99718	0.999794	0.457638	0.582222	0.255621	0.237039	-0.0392466	-0.018582	-0.294867	-0.276285	blue	SDSL	Astrocytes
NCAM1|P13591-1	0.450914	0.718657	1	0.738395	0.977438	0.733024	0.975688	0.896903	0.00199351	-0.217746	-0.0754385	-0.21974	-0.077432	0.142308	red	NCAM1	Astrocytes
EPHX2|E5RFU2	0.671886	0.576734	0.96738	0.7541	0.564032	0.948874	0.86259	0.998363	-0.0997864	-0.225729	-0.261543	-0.125943	-0.161757	-0.0358138	grey	EPHX2	Astrocytes
RTN3|O95197-3	3.26138	0.0361554	0.0486986	0.769997	0.998116	0.409367	0.0514072	0.829796	-1.58016	-0.600758	-0.0945428	0.9794	1.48562	0.506216	pink	RTN3	Astrocytes
SCP2|P22307-4	1.78245	0.173378	0.99965	0.771948	0.555276	0.819883	0.492665	0.141726	0.00737964	0.0779045	-0.094273	0.0705249	-0.101653	-0.172178	blue	SCP2	Astrocytes
GRM3|Q14832	3.36925	0.0323946	0.99573	0.774866	0.162017	0.651858	0.246506	0.028693	0.0216714	-0.0982364	0.19407	-0.119908	0.172399	0.292307	turquoise	GRM3	Astrocytes
AGT|P01019	1.22311	0.319714	0.983589	0.776111	0.309388	0.924797	0.517181	0.922753	0.0779091	0.222532	0.362203	0.144623	0.284294	0.139671	brown	AGT	Astrocytes
ELMO2|Q96JJ3-3	1.86768	0.157993	1	0.777205	0.509658	0.777458	0.509341	0.126593	5.36e-05	0.109844	-0.141894	0.109791	-0.141948	-0.251738	paleturquoise	ELMO2	Astrocytes
TTYH3|H7C3T6	3.35588	0.0340714	0.689063	0.777949	0.149655	0.251278	0.774875	0.0357692	0.15718	-0.14883	0.286599	-0.30601	0.129419	0.435429	orange	TTYH3	Astrocytes
SFXN5|Q8TD22	0.622781	0.606204	0.570306	0.783584	0.915483	0.993433	0.887028	0.979685	0.162333	0.126781	0.0766963	-0.0355516	-0.0856362	-0.0500846	greenyellow	SFXN5	Astrocytes
RCN2|Q14257	0.994619	0.409731	0.873931	0.786215	0.968759	0.376678	0.60307	0.94206	0.054177	-0.0725391	-0.0307623	-0.126716	-0.0849393	0.0417768	black	RCN2	Astrocytes
ECHDC1|Q9NTX5-6	1.48525	0.239993	0.307228	0.792572	0.999955	0.889232	0.285864	0.794231	0.244092	0.137351	0.00646367	-0.10674	-0.237628	-0.130888	blue	ECHDC1	Astrocytes
MUT|P22033	2.76895	0.0601939	0.0793756	0.792687	0.108248	0.50702	0.991437	0.629515	0.225803	0.0895541	0.201216	-0.136249	-0.0245868	0.111662	grey	MUT	Astrocytes
CTNND2|Q9UQB3	1.06703	0.378886	0.92665	0.799577	0.893102	0.986016	0.536689	0.393743	0.0391085	0.0625836	-0.0427531	0.0234751	-0.0818615	-0.105337	darkgreen	CTNND2	Astrocytes
GSTM3|P21266	2.27337	0.101866	0.729801	0.799919	0.409664	0.263936	0.962769	0.101082	-0.210319	0.199356	-0.302836	0.409675	-0.0925176	-0.502192	paleturquoise	GSTM3	Astrocytes
PALLD|Q8WX93-2	1.54805	0.225809	0.510189	0.8046	0.94375	0.978469	0.229656	0.500822	0.401472	0.278808	-0.159694	-0.122664	-0.561166	-0.438502	yellow	PALLD	Astrocytes
MAVS|Q7Z434	0.342734	0.794651	0.99924	0.80736	0.943188	0.852917	0.969701	0.978085	-0.034103	-0.24879	-0.145255	-0.214687	-0.111152	0.103535	grey	MAVS	Astrocytes
ACSF2|E9PF16	1.46009	0.246697	0.858167	0.815129	0.799425	0.99881	0.321058	0.314804	0.0984022	0.118333	-0.10753	0.0199304	-0.205932	-0.225863	yellow	ACSF2	Astrocytes
HSDL2|Q6YN16	1.43462	0.253679	0.999979	0.816192	0.640119	0.83394	0.615156	0.209138	0.00287701	0.0705408	-0.0837408	0.0676638	-0.0866178	-0.154282	red	HSDL2	Astrocytes
MSI2|Q96DH6-2	0.695368	0.56266	0.999948	0.816759	0.939675	0.791788	0.95434	0.484693	-0.00680161	0.123841	-0.0709279	0.130643	-0.0641263	-0.194769	blue	MSI2	Astrocytes
MTHFD1|P11586	3.32919	0.0337406	0.996601	0.820183	0.150961	0.712967	0.224459	0.0325906	-0.0124115	0.0552808	-0.12218	0.0676924	-0.109768	-0.17746	blue	MTHFD1	Astrocytes
NRBP2|Q9NSY0	0.554981	0.649086	0.999968	0.822804	0.977196	0.801979	0.98396	0.585367	0.00390171	-0.0826343	0.0339437	-0.086536	0.030042	0.116578	brown	NRBP2	Astrocytes
LRRC8A|Q8IWT6	1.79366	0.17127	0.97832	0.833319	0.345989	0.625015	0.173955	0.906281	-0.0377868	0.0866255	0.152754	0.124412	0.190541	0.0661283	turquoise	LRRC8A	Astrocytes
HIGD1A|C9JAW5	1.00753	0.404063	0.549607	0.833599	0.370507	0.979076	0.995069	0.921425	0.171971	0.117331	0.201226	-0.0546399	0.0292544	0.0838943	white	HIGD1A	Astrocytes
SPARCL1|Q14515	2.28437	0.10067	0.693258	0.838124	0.0710181	0.997746	0.504148	0.458547	-0.103785	-0.0850398	-0.230098	0.0187452	-0.126313	-0.145058	lightgreen	SPARCL1	Astrocytes
MAP4|F8W9U4	0.823479	0.491994	0.9511	0.838857	0.93034	0.986019	0.655577	0.495657	0.124193	0.210627	-0.134035	0.0864344	-0.258227	-0.344662	lightgreen	MAP4	Astrocytes
PPFIA1|Q13136-2	0.754779	0.529241	0.889399	0.842989	0.996929	0.4588	0.949958	0.732749	0.115876	-0.143663	0.0320031	-0.259539	-0.0838725	0.175666	darkgreen	PPFIA1	Astrocytes
CASKIN1|Q8WXD9	1.14526	0.348024	0.999615	0.843128	0.391869	0.884698	0.451775	0.926692	0.00738057	0.0645606	0.110636	0.0571801	0.103255	0.0460751	green	CASKIN1	Astrocytes
SLC25A42|Q86VD7	0.38062	0.767741	0.769009	0.843236	0.954545	0.999621	0.953798	0.979979	0.188895	0.167675	0.0923677	-0.0212193	-0.0965268	-0.0753075	orange	SLC25A42	Astrocytes
GRM5|P41594	0.725852	0.545126	0.636142	0.849781	0.529871	0.99079	0.999524	0.976345	-0.109049	-0.0798404	-0.118509	0.0292083	-0.00946006	-0.0386684	turquoise	GRM5	Astrocytes
PRODH|A0A087WWM6	0.644858	0.592696	0.607559	0.854689	0.639609	0.985008	0.999377	0.993975	0.487938	0.339277	0.443368	-0.148661	-0.04457	0.104091	darkturquoise	PRODH	Astrocytes
NCAM1|H7BYX6	0.859096	0.473749	0.461836	0.871543	0.572365	0.927688	0.993395	0.978464	-0.191178	-0.105978	-0.158828	0.0851999	0.03235	-0.0528499	black	NCAM1	Astrocytes
PHYHIPL|Q96FC7	1.40954	0.260742	0.97063	0.877982	0.669775	0.986662	0.392961	0.283502	-0.028689	-0.0522428	0.0700737	-0.0235537	0.0987628	0.122316	cyan	PHYHIPL	Astrocytes
TRIM9|Q9C026-5	0.938257	0.435335	0.887636	0.878819	0.866018	0.503138	0.999999	0.45844	-0.0931455	0.103595	-0.0946353	0.19674	-0.00148975	-0.19823	grey	TRIM9	Astrocytes
ALDOC|P09972	0.715198	0.551203	0.961492	0.884059	0.913081	0.643708	0.998958	0.530885	-0.0329404	0.0534314	-0.0420508	0.0863718	-0.00911035	-0.0954821	darkturquoise	ALDOC	Astrocytes
ACSS2|Q9NR19	1.7182	0.18598	0.567917	0.889412	0.926342	0.240895	0.215696	0.997702	0.153655	-0.0912601	-0.0687652	-0.244915	-0.22242	0.022495	red	ACSS2	Astrocytes
GLUL|P15104	0.337793	0.798122	0.830374	0.890394	0.820486	0.999865	0.999994	0.999951	0.127812	0.116165	0.124102	-0.0116468	-0.00370948	0.00793728	saddlebrown	GLUL	Astrocytes
ALDH4A1|P30038	0.827511	0.489897	0.463484	0.89123	0.616328	0.91255	0.987015	0.980888	0.132063	0.0687657	0.103857	-0.063297	-0.0282061	0.0350909	greenyellow	ALDH4A1	Astrocytes
PHGDH|O43175	3.09308	0.0429705	0.983552	0.893952	0.142842	0.727708	0.277376	0.0451838	-0.0452279	0.0954885	-0.263656	0.140716	-0.218428	-0.359144	blue	PHGDH	Astrocytes
GNAO1|P09471-2	1.1024	0.364625	0.479816	0.897914	0.999514	0.915615	0.374199	0.840573	-0.282312	-0.146234	0.0202783	0.136078	0.30259	0.166512	pink	GNAO1	Astrocytes
ACOX1|Q15067-2	0.597566	0.621909	0.996679	0.898914	0.914404	0.811698	0.972814	0.556832	0.0210311	-0.075201	0.0620247	-0.0962322	0.0409936	0.137226	cyan	ACOX1	Astrocytes
TACO1|Q9BSH4	0.210777	0.888079	0.999986	0.900649	0.99998	0.91213	1	0.901907	0.00310816	0.0685006	0.00331788	0.0653925	0.000209714	-0.0651827	grey	TACO1	Astrocytes
OAT|P04181	1.15222	0.3454	0.955349	0.901532	0.768241	0.996584	0.44577	0.391088	-0.0430905	-0.0622708	0.0772023	-0.0191803	0.120293	0.139473	darkorange	OAT	Astrocytes
ACSS1|Q9NUB1-2	0.288826	0.833065	0.86456	0.901938	0.854248	0.999986	0.999997	0.999998	0.0819021	0.0780765	0.0799927	-0.0038256	-0.00190934	0.00191626	darkgreen	ACSS1	Astrocytes
PTPRF|P10586-2	1.01783	0.399597	0.903469	0.901953	0.766875	0.561162	0.994175	0.39049	0.0753817	-0.0819048	0.10197	-0.157287	0.0265878	0.183874	darkolivegreen	PTPRF	Astrocytes
SEPT9|Q9UHD8-7	2.45754	0.0836567	0.991941	0.902804	0.235487	0.781355	0.373297	0.0827257	-0.0152637	0.039814	-0.099289	0.0550777	-0.0840253	-0.139103	blue	SEPT9	Astrocytes
ATP1B2|P14415	1.84949	0.161155	0.997303	0.90386	0.179108	0.958578	0.255006	0.623203	0.0147568	0.0555296	0.15036	0.0407728	0.135603	0.09483	green	ATP1B2	Astrocytes
ALDH7A1|P49419-2	0.280857	0.838745	0.915168	0.904679	0.828415	0.999831	0.998216	0.999844	-0.104388	-0.117815	-0.130316	-0.0134274	-0.025928	-0.0125005	brown	ALDH7A1	Astrocytes
ADD3|Q9UEY8-2	1.46573	0.245179	0.952619	0.906516	0.646858	0.997597	0.328824	0.302215	0.126195	0.175039	-0.268662	0.0488442	-0.394857	-0.443702	darkgreen	ADD3	Astrocytes
AK4|P27144	0.203844	0.892858	0.999927	0.909603	0.997786	0.888995	0.994766	0.951841	-0.00345271	0.0424432	0.0102488	0.0458959	0.0137016	-0.0321943	lightyellow	AK4	Astrocytes
TTC9|Q92623	0.810254	0.498922	0.946628	0.910115	0.841892	0.6508	0.508636	0.999898	0.0534355	-0.0699557	-0.0765294	-0.123391	-0.129965	-0.00657368	grey	TTC9	Astrocytes
SORBS1|Q9BX66-12	2.78892	0.0589466	0.803563	0.911604	0.369165	0.997984	0.0663465	0.147163	0.0779736	0.0614617	-0.135092	-0.0165119	-0.213065	-0.196554	darkgreen	SORBS1	Astrocytes
ARHGAP21|Q5T5U3	0.175511	0.912072	0.985392	0.912357	0.999721	0.986689	0.992643	0.930328	0.0449807	0.0920348	0.0112377	0.0470541	-0.0337429	-0.080797	darkgrey	ARHGAP21	Astrocytes
GNAO1|P09471	0.296943	0.827275	0.81143	0.913873	0.903697	0.998234	0.994051	0.999931	-0.0453319	-0.0359936	-0.0329738	0.00933834	0.0123582	0.00301982	midnightblue	GNAO1	Astrocytes
SLC1A4|P43007	2.33626	0.0952233	0.332793	0.917007	0.874384	0.778951	0.0712156	0.530998	0.387742	0.156657	-0.161184	-0.231086	-0.548926	-0.31784	lightyellow	SLC1A4	Astrocytes
SLC9A3R1|O14745	2.20274	0.109902	0.477772	0.92326	0.776863	0.887764	0.0843248	0.434642	0.13687	0.0635247	-0.0850851	-0.0733453	-0.221955	-0.14861	blue	SLC9A3R1	Astrocytes
WASF3|Q9UPY6	0.506467	0.680995	0.681484	0.924485	0.734884	0.975554	0.998737	0.990918	-0.132199	-0.0792915	-0.115241	0.0529079	0.0169586	-0.0359492	lightgreen	WASF3	Astrocytes
NAPRT|Q6XQN6	3.34325	0.0332617	0.990482	0.928082	0.107004	0.811626	0.193603	0.0416426	-0.0798029	0.175695	-0.599079	0.255498	-0.519276	-0.774774	blue	NAPRT	Astrocytes
RGS7|P49802-3	1.69508	0.190739	0.916015	0.929258	0.583608	1	0.227156	0.290605	-0.0452272	-0.0458316	0.0849174	-0.000604422	0.130145	0.130749	turquoise	RGS7	Astrocytes
MAP2|P11137-3	0.974567	0.418677	0.442709	0.930678	0.999096	0.853666	0.473585	0.957207	-0.201731	-0.0865729	-0.0170866	0.115158	0.184644	0.0694863	tan	MAP2	Astrocytes
TAGLN|Q01995	2.49463	0.0804192	0.0848595	0.941075	0.982572	0.327135	0.135095	0.994084	1.14202	0.281708	0.160785	-0.860312	-0.981236	-0.120924	greenyellow	TAGLN	Astrocytes
MPC1|A0A087WVZ0	0.508496	0.681144	0.866171	0.942526	0.624556	0.997818	0.982409	0.946419	-0.561927	-0.430121	-0.780908	0.131806	-0.218981	-0.350787	magenta	MPC1	Astrocytes
SYT11|Q9BT88	0.123788	0.945143	0.989619	0.942935	0.999769	0.991995	0.996161	0.963295	-0.0423384	-0.0827662	-0.0121436	-0.0404278	0.0301948	0.0706226	black	SYT11	Astrocytes
NDRG2|Q9UN36	1.69382	0.191004	0.54554	0.943814	0.914849	0.295146	0.189983	0.999999	-0.173696	0.0779486	0.0798085	0.251645	0.253505	0.00185985	cyan	NDRG2	Astrocytes
RTN3|O95197-4	0.876918	0.465779	0.8332	0.944726	0.922789	0.557621	0.469318	1	-0.290373	0.198851	0.20229	0.489224	0.492663	0.00343899	pink	RTN3	Astrocytes
IVD|P26440	0.188328	0.903449	0.984331	0.945389	0.893104	0.996011	0.98692	0.999853	0.0402201	0.0674653	0.0760743	0.0272452	0.0358542	0.00860901	white	IVD	Astrocytes
MAP4|E7EVA0	1.34301	0.280445	0.983056	0.946766	0.498726	0.813071	0.7312	0.261684	-0.0724965	0.117273	-0.267442	0.18977	-0.194946	-0.384716	darkgreen	MAP4	Astrocytes
SUOX|P51687	1.2353	0.31549	0.260223	0.947399	0.889025	0.635254	0.594367	0.999725	0.180533	0.0564872	0.0655024	-0.124046	-0.115031	0.00901517	greenyellow	SUOX	Astrocytes
NQO1|P15559-2	0.261933	0.85215	0.998884	0.947447	0.869959	0.973385	0.919685	0.999562	-0.065441	-0.277566	-0.328203	-0.212125	-0.262762	-0.0506372	grey	NQO1	Astrocytes
ARHGAP32|A7KAX9	0.280767	0.838809	0.999756	0.951039	0.861479	0.969206	0.899598	0.998364	0.0172311	0.113163	0.146833	0.0959323	0.129602	0.0336696	magenta	ARHGAP32	Astrocytes
PDGFRB|P09619-2	1.15655	0.352162	0.672659	0.951311	0.95955	0.958929	0.310681	0.736652	0.240695	0.128105	-0.10461	-0.112591	-0.345305	-0.232715	skyblue	PDGFRB	Astrocytes
CLYBL|Q8N0X4	0.795925	0.50872	0.708375	0.953471	0.970486	0.953815	0.480311	0.796668	-0.322639	-0.156151	0.127263	0.166487	0.449902	0.283415	cyan	CLYBL	Astrocytes
DLGAP1|O14490	0.146318	0.93118	0.934357	0.95402	0.961958	0.999992	0.999053	0.999663	-0.0570452	-0.0541461	-0.0444423	0.00289911	0.0126029	0.00970377	midnightblue	DLGAP1	Astrocytes
ASPA|P45381	1.72159	0.185293	0.603813	0.954524	0.832148	0.35808	0.159669	0.995199	-0.366524	0.164023	0.236063	0.530547	0.602587	0.0720403	brown	ASPA	Astrocytes
MAP2|E7EV03	4.11266	0.0167936	0.881263	0.954708	0.0417405	0.667549	0.282417	0.0294876	-0.106333	0.0784493	-0.359124	0.184782	-0.252791	-0.437573	lightgreen	MAP2	Astrocytes
TNC|P24821-4	0.197428	0.897256	0.885618	0.955234	0.941969	0.998521	0.997004	0.999997	0.292417	0.22311	0.215224	-0.0693071	-0.0771935	-0.00788643	brown	TNC	Astrocytes
AGPAT5|Q9NUQ2	0.586169	0.629103	0.830443	0.956154	0.998693	0.573176	0.879151	0.906286	-0.119746	0.0775866	-0.020462	0.197333	0.0992839	-0.0980486	pink	AGPAT5	Astrocytes
ALDH6A1|Q02252	1.09771	0.366485	0.640642	0.956624	0.831923	0.392059	0.977327	0.565614	-0.0846478	0.0391318	-0.0573128	0.12378	0.027335	-0.0964446	red	ALDH6A1	Astrocytes
CNTFR|P26992	2.34741	0.0940937	0.468282	0.960249	0.720846	0.820626	0.0660893	0.46212	0.186885	0.0675456	-0.126856	-0.119339	-0.313741	-0.194402	yellow	CNTFR	Astrocytes
ACSL6|Q9UKU0	1.15342	0.344947	0.329878	0.963433	0.579018	0.680451	0.95036	0.903038	0.133518	0.0399088	0.0944151	-0.0936093	-0.0391029	0.0545064	saddlebrown	ACSL6	Astrocytes
HADH|Q16836	1.09415	0.367904	0.920017	0.964807	0.320702	0.999423	0.706893	0.686675	0.0336572	0.0269932	0.087793	-0.00666402	0.0541359	0.0607999	grey	HADH	Astrocytes
GPD2|P43304	0.459895	0.712494	0.873165	0.967816	0.663765	0.994783	0.984917	0.938166	0.0565348	0.0368468	0.0813832	-0.019688	0.0248484	0.0445364	lightyellow	GPD2	Astrocytes
DOCK1|Q14185	2.57311	0.0787338	0.954768	0.968017	0.321668	0.999998	0.105418	0.16803	0.112543	0.108265	-0.362805	-0.00427866	-0.475348	-0.47107	salmon	DOCK1	Astrocytes
DCTN1|Q14203-3	3.95547	0.0239016	0.992296	0.96931	0.0764342	0.880529	0.0851305	0.0413576	-0.0532924	0.0984942	-0.498985	0.151787	-0.445693	-0.597479	salmon	DCTN1	Astrocytes
EFHD1|Q9BUP0	0.123485	0.945459	0.998518	0.972092	0.99999	0.93674	0.999039	0.962531	-0.0605453	0.177915	-0.0108664	0.23846	0.0496789	-0.188781	brown	EFHD1	Astrocytes
MPP6|Q9NZW5	1.53977	0.22608	0.201624	0.972125	0.600985	0.483158	0.810819	0.898189	0.141818	0.0327533	0.0829092	-0.109065	-0.0589092	0.0501559	magenta	MPP6	Astrocytes
DECR1|Q16698-2	1.31282	0.289863	0.964855	0.973271	0.616519	1	0.331911	0.409986	0.0498579	0.0488989	-0.123073	-0.000959014	-0.172931	-0.171972	yellow	DECR1	Astrocytes
PON2|Q15165	0.871942	0.467316	0.766099	0.973962	0.949854	0.963638	0.41716	0.786884	0.142009	0.0668286	-0.0740812	-0.0751805	-0.21609	-0.14091	yellow	PON2	Astrocytes
SPTAN1|Q13813-2	0.649457	0.589911	0.990715	0.975661	0.564569	0.999016	0.752273	0.867073	-0.010817	-0.0162935	-0.0453046	-0.00547644	-0.0344876	-0.0290112	grey	SPTAN1	Astrocytes
PLXNC1|O60486	0.123789	0.945274	0.973995	0.97671	1	0.999999	0.968462	0.972405	-0.0635882	-0.0660846	0.000969781	-0.00249645	0.0645579	0.0670544	turquoise	PLXNC1	Astrocytes
MYH14|Q7Z406	0.588465	0.627649	0.89763	0.979225	0.959806	0.729952	0.614868	0.999968	0.0709252	-0.0430749	-0.0477233	-0.114	-0.118649	-0.0046484	red	MYH14	Astrocytes
CPT1A|P50416	0.221024	0.880972	0.941369	0.980058	0.856587	0.999041	0.997206	0.987819	0.0527228	0.0388468	0.0701785	-0.013876	0.0174557	0.0313317	greenyellow	CPT1A	Astrocytes
SPIRE1|Q08AE8-2	0.19264	0.900521	0.999751	0.980425	0.980315	0.966109	0.991168	0.874169	0.0126081	-0.0594625	0.052328	-0.0720706	0.0397199	0.11179	grey	SPIRE1	Astrocytes
IMMT|Q16891-2	2.21545	0.108409	0.978089	0.983563	0.305343	1	0.148773	0.208644	-0.025231	-0.0246658	0.106625	0.00056525	0.131856	0.131291	orange	IMMT	Astrocytes
ACSBG1|Q96GR2	0.382812	0.766164	0.903468	0.983773	0.729627	0.992879	0.988526	0.938309	0.0874298	0.0498422	0.126284	-0.0375876	0.0388547	0.0764423	royalblue	ACSBG1	Astrocytes
GSTZ1|A0A0C4DFM0	0.0848357	0.967757	0.994207	0.985081	0.999841	0.99944	0.985945	0.971991	0.0388362	0.0579575	-0.0110335	0.0191213	-0.0498697	-0.0689911	grey	GSTZ1	Astrocytes
ARHGAP26|Q9UNA1-2	1.67005	0.196032	0.980538	0.986157	0.358446	0.898299	0.186845	0.645878	-0.0260731	0.0250337	0.107855	0.0511068	0.133928	0.0828214	saddlebrown	ARHGAP26	Astrocytes
MCEE|Q96PE7	1.958	0.14321	0.238116	0.987503	0.73235	0.172456	0.748222	0.575795	-0.365889	0.0671978	-0.18544	0.433087	0.180449	-0.252638	brown	MCEE	Astrocytes
LIMCH1|D6RD46	1.37554	0.270633	0.704675	0.988492	0.461378	0.559163	0.98569	0.345035	-0.154107	0.0492387	-0.200718	0.203346	-0.0466104	-0.249956	darkgreen	LIMCH1	Astrocytes
NUDT2|P50583	1.91075	0.150758	0.580266	0.988555	0.748136	0.446537	0.10907	0.934484	-0.159511	0.0427575	0.118354	0.202268	0.277865	0.075597	turquoise	NUDT2	Astrocytes
PYGB|P11216	4.2914	0.0130207	0.651901	0.988646	0.0143935	0.870378	0.199154	0.0572632	-0.0912623	-0.0268406	-0.242292	0.0644216	-0.15103	-0.215451	blue	PYGB	Astrocytes
ATP1A2|B1AKY9	4.08974	0.0158263	0.837435	0.989393	0.0190289	0.966597	0.129372	0.070744	0.0479643	0.0192678	0.171721	-0.0286965	0.123757	0.152454	green	ATP1A2	Astrocytes
BCAN|Q96GW7	1.21928	0.321055	0.430713	0.990605	0.944225	0.332926	0.714442	0.843601	-0.125376	0.0262733	-0.0430441	0.151649	0.0823318	-0.0693174	brown	BCAN	Astrocytes
ENTPD2|Q9Y5L3	1.36941	0.272455	0.905206	0.990809	0.394349	0.793494	0.810949	0.303838	-0.262	0.123723	-0.588466	0.385724	-0.326466	-0.71219	grey	ENTPD2	Astrocytes
AGL|P35573	0.927406	0.440429	0.469976	0.991583	0.643534	0.70938	0.982956	0.860721	-0.136823	-0.0289004	-0.104484	0.107923	0.0323395	-0.0755832	grey	AGL	Astrocytes
CAT|P04040	1.6036	0.210817	0.399222	0.992334	0.970477	0.634333	0.171202	0.897233	0.285637	0.0538576	-0.0753541	-0.23178	-0.360991	-0.129212	greenyellow	CAT	Astrocytes
PFKM|F8VVE3	0.598669	0.621412	0.924204	0.992423	0.584463	0.989458	0.938144	0.812961	-0.0668293	-0.0310387	-0.125872	0.0357906	-0.0590426	-0.0948332	magenta	PFKM	Astrocytes
NRXN1|Q9ULB1-2	1.2754	0.301969	0.702403	0.993683	0.856042	0.878972	0.236054	0.749208	0.0903718	0.0234478	-0.0629299	-0.066924	-0.153302	-0.0863777	black	NRXN1	Astrocytes
RASGRF1|Q13972-3	2.98412	0.0487922	0.445664	0.994253	0.0498675	0.70888	0.664894	0.175901	0.195673	0.0372218	0.336568	-0.158451	0.140895	0.299346	grey60	RASGRF1	Astrocytes
FGF1|P05230	2.04828	0.129852	0.920991	0.994321	0.20225	0.837049	0.532941	0.170019	-0.141758	0.0608508	-0.431722	0.202609	-0.289964	-0.492573	blue	FGF1	Astrocytes
CAPZB|P47756	0.526831	0.667483	0.958243	0.995409	0.781063	0.89735	0.975066	0.685143	-0.100186	0.0504779	-0.179399	0.150664	-0.0792129	-0.229877	brown	CAPZB	Astrocytes
FOLH1|Q04609-6	0.53932	0.659423	0.629993	0.995573	0.987417	0.80712	0.779943	0.999916	-0.466404	-0.0932595	-0.116913	0.373144	0.34949	-0.0236539	brown	FOLH1	Astrocytes
SLC6A11|P48066	1.59319	0.213233	0.447822	0.995605	0.944726	0.65413	0.165156	0.876147	0.216816	0.0357976	-0.0756736	-0.181018	-0.292489	-0.111471	greenyellow	SLC6A11	Astrocytes
MARC2|Q969Z3	0.355475	0.785535	0.773813	0.995842	0.905445	0.910628	0.98682	0.980293	0.107493	0.0273615	0.0718943	-0.0801313	-0.0355985	0.0445328	greenyellow	MARC2	Astrocytes
SLC14A1|Q13336	1.69174	0.195399	0.26513	0.996004	0.995733	0.230867	0.400293	0.973165	0.82095	-0.101686	0.0996378	-0.922636	-0.721312	0.201324	darkgreen	SLC14A1	Astrocytes
L3HYPDH|Q96EM0	1.68097	0.197658	0.999121	0.996436	0.244879	0.999769	0.304322	0.385062	-0.0313065	-0.0521555	-0.436043	-0.0208491	-0.404737	-0.383888	blue	L3HYPDH	Astrocytes
JAM2|P57087-2	2.36387	0.0952167	0.317392	0.996702	0.823081	0.541666	0.0636931	0.76964	0.20771	0.0271836	-0.0959652	-0.180527	-0.303676	-0.123149	grey	JAM2	Astrocytes
MFGE8|Q08431-2	2.08962	0.151082	0.224764	0.996832	0.639564	0.199082	0.827503	0.67259	0.968725	0.0971177	0.595229	-0.871607	-0.373496	0.498111	greenyellow	MFGE8	Astrocytes
FAM171B|Q6P995	2.11606	0.120673	0.45377	0.996864	0.146158	0.644859	0.921313	0.289008	-0.117726	-0.0174634	-0.164832	0.100262	-0.0471058	-0.147368	black	FAM171B	Astrocytes
COX6B1|P14854	1.01552	0.400596	0.992613	0.997045	0.621752	0.999946	0.447536	0.553446	-0.0209974	-0.0166313	0.0883097	0.00436612	0.109307	0.104941	green	COX6B1	Astrocytes
HSPA2|P54652	0.221177	0.880865	0.983245	0.997329	0.941891	0.950814	0.997845	0.887692	-0.0411959	0.0238184	-0.0606582	0.0650143	-0.0194623	-0.0844766	brown	HSPA2	Astrocytes
UQCRH|P07919	2.50645	0.0794158	0.910333	0.997681	0.091	0.973258	0.317962	0.192758	0.0566292	0.0171315	0.198611	-0.0394977	0.141982	0.18148	orange	UQCRH	Astrocytes
TPM2|P07951-2	2.45279	0.0840807	0.102634	0.997753	0.98301	0.202073	0.161561	0.99892	0.903617	0.0749825	0.131045	-0.828635	-0.772572	0.0560624	greenyellow	TPM2	Astrocytes
VPS51|Q9UID3	0.580305	0.632828	0.820428	0.998102	0.988023	0.762718	0.607248	0.999428	-0.0860352	0.0185319	0.0303859	0.104567	0.116421	0.011854	pink	VPS51	Astrocytes
GPR37L1|O60883	0.168048	0.917034	0.951441	0.998109	0.997499	0.910238	0.982781	0.984229	0.0733701	-0.0259678	0.0250564	-0.0993379	-0.0483138	0.0510242	lightyellow	GPR37L1	Astrocytes
FLOT2|Q14254	0.0948926	0.962229	0.982159	0.99847	0.998723	0.957196	0.995043	0.989634	0.0643265	-0.0301731	0.0249403	-0.0944996	-0.0393863	0.0551133	black	FLOT2	Astrocytes
SNTB1|Q13884	0.42406	0.737237	0.964908	0.998549	0.814447	0.933014	0.980158	0.764459	-0.0614461	0.0223437	-0.109175	0.0837897	-0.0477291	-0.131519	red	SNTB1	Astrocytes
CPM|P14384	0.0649336	0.977934	1	0.998551	0.990855	0.998285	0.991702	0.97315	-0.00264392	0.0453461	-0.0810086	0.0479901	-0.0783647	-0.126355	brown	CPM	Astrocytes
IMMT|Q16891	3.15492	0.0502256	0.106473	0.998674	0.939612	0.117433	0.142432	0.9001	0.383836	-0.0294299	0.0879595	-0.413266	-0.295876	0.117389	grey	IMMT	Astrocytes
SLC1A2|P43004	0.805316	0.50153	0.792826	0.998784	0.525752	0.894164	0.977806	0.689148	0.116153	0.0202945	0.163981	-0.0958582	0.0478286	0.143687	orange	SLC1A2	Astrocytes
MRAS|O14807	1.72753	0.184095	0.231276	0.998993	0.889778	0.232996	0.547167	0.851712	0.162392	-0.0126146	0.0566154	-0.175006	-0.105776	0.06923	magenta	MRAS	Astrocytes
PREX1|Q8TCU6	0.0616399	0.979573	0.999958	0.999363	0.990455	0.998354	0.994504	0.977769	0.00587309	-0.0156749	0.0342937	-0.021548	0.0284206	0.0499686	cyan	PREX1	Astrocytes
PPP2R5A|Q15172	0.644443	0.592948	0.774341	0.999381	0.772718	0.747583	0.999957	0.746886	0.143709	-0.0193045	0.136757	-0.163014	-0.00695217	0.156062	royalblue	PPP2R5A	Astrocytes
FAM213A|Q9BRX8-2	0.0706902	0.975134	0.979809	0.999423	0.981479	0.994865	0.999987	0.995946	0.0380129	0.0123222	0.0349978	-0.0256907	-0.00301509	0.0226757	darkturquoise	FAM213A	Astrocytes
DAG1|Q14118	1.05597	0.383448	0.999688	0.999483	0.536042	0.999995	0.476296	0.531925	0.00832274	0.0106427	-0.113092	0.00232	-0.121415	-0.123735	blue	DAG1	Astrocytes
SLC6A17|Q9H1V8	0.305454	0.8212	0.857578	0.999621	0.984032	0.837815	0.963507	0.972103	0.092615	-0.0127716	0.039661	-0.105387	-0.052954	0.0524326	black	SLC6A17	Astrocytes
GFAP|K7EJU1	0.608061	0.617514	0.883518	0.999623	0.62161	0.94037	0.977698	0.754626	-0.167716	-0.0230775	-0.265258	0.144639	-0.0975421	-0.242181	brown	GFAP	Astrocytes
ECI2|O75521-2	0.144289	0.932475	0.936622	0.99967	0.999908	0.970523	0.945617	0.999971	-0.0724106	-0.0129633	-0.00744267	0.0594473	0.0649679	0.00552065	royalblue	ECI2	Astrocytes
DGKB|B5MBY2	0.423002	0.737974	0.917997	0.999734	0.817524	0.902835	0.997087	0.80599	-0.153802	0.023283	-0.199437	0.177085	-0.0456343	-0.22272	turquoise	DGKB	Astrocytes
EGFR|P00533	1.89043	0.154128	0.220432	0.999823	0.999987	0.316807	0.193814	0.999949	0.28992	0.0124022	0.00456211	-0.277517	-0.285357	-0.00784004	blue	EGFR	Astrocytes
TSC22D4|H7BZ77	0.988066	0.41318	0.412567	0.999918	0.946997	0.561526	0.687607	0.976413	-0.381317	-0.0168207	-0.125755	0.364496	0.255562	-0.108934	brown	TSC22D4	Astrocytes
AMER2|Q8N7J2	2.43255	0.0859142	0.858198	0.999932	0.104704	0.905715	0.425047	0.169821	-0.15684	-0.0121881	-0.447784	0.144651	-0.290944	-0.435596	lightgreen	AMER2	Astrocytes
FLNC|Q14315-2	0.430859	0.732513	0.859016	0.999957	0.992542	0.90335	0.68855	0.990033	0.194312	0.0129939	-0.0643649	-0.181318	-0.258677	-0.0773589	red	FLNC	Astrocytes
STON2|Q8WXE9	0.370696	0.774756	0.998979	0.999976	0.863571	0.999787	0.790879	0.88996	0.019254	0.00625285	-0.100996	-0.0130011	-0.12025	-0.107249	blue	STON2	Astrocytes
PSPH|C9JBI3	3.06119	0.0444077	0.0622662	0.999997	0.423162	0.0972564	0.617997	0.508097	0.300383	0.00233856	0.167862	-0.298044	-0.13252	0.165524	greenyellow	PSPH	Astrocytes
APPL2|Q8NEU8	0.169904	0.915804	0.930589	0.999998	0.971883	0.948725	0.997128	0.98085	-0.0574936	-0.00189008	-0.0394337	0.0556035	0.01806	-0.0375436	grey	APPL2	Astrocytes
LGALSL|Q3ZCW2	1.67925	0.194071	0.294927	0.999999	0.483549	0.35336	0.968627	0.545975	-0.126473	0.000998429	-0.0963075	0.127471	0.0301651	-0.097306	black	LGALSL	Astrocytes
ALDH5A1|P51649	0.252261	0.859045	0.999689	0.999999	0.882299	0.999841	0.919841	0.910287	0.00662748	0.000906619	0.0488197	-0.00572087	0.0421922	0.0479131	green	ALDH5A1	Astrocytes
RPL4|P36578	5.93798	0.00287903	0.991596	0.361536	0.0884809	0.511369	0.0464033	0.00224324	-0.0292661	-0.183307	0.238351	-0.154041	0.267617	0.421658	green	RPL4	Endothelia	Homeostatic
CRYBG3|Q68DQ2	3.26969	0.0395001	0.592083	0.633013	0.413288	0.998346	0.0469912	0.0917018	-0.16094	-0.186646	0.206689	-0.0257063	0.367629	0.393335	pink	CRYBG3	Endothelia	Homeostatic
NRBP1|Q9UHY1	3.73047	0.0225359	0.0231674	0.771575	0.961711	0.260251	0.0480615	0.942844	-0.254632	-0.0862817	-0.0382222	0.168351	0.21641	0.0480595	turquoise	NRBP1	Endothelia	Homeostatic
ACTN4|H7C144	4.61444	0.00957148	0.975397	0.877869	0.0753199	0.983585	0.0286111	0.020854	-0.0375585	-0.0728039	0.217885	-0.0352453	0.255443	0.290689	turquoise	ACTN4	Endothelia	Homeostatic
PCDH1|Q08174-2	3.46224	0.0294841	0.120548	0.990463	0.899178	0.278042	0.020268	0.778864	-0.179766	-0.0251984	0.0511716	0.154567	0.230938	0.07637	turquoise	PCDH1	Endothelia	Homeostatic
SLC39A10|Q9ULF5	3.12265	0.0416812	0.763675	0.995765	0.23268	0.673586	0.0287621	0.42281	-0.0950631	0.0238895	0.179648	0.118953	0.274711	0.155758	turquoise	SLC39A10	Endothelia	Homeostatic
RPS18|P62269	3.32351	0.0339362	0.584271	0.998878	0.31738	0.729145	0.0215644	0.312905	-0.174618	-0.0214526	0.227067	0.153166	0.401685	0.248519	royalblue	RPS18	Endothelia	Homeostatic
PGM2|Q96G03	14.0089	9.16e-06	0.0227288	0.0130636	0.193338	0.967343	6.99e-05	6.13e-05	0.285922	0.331985	-0.181055	0.0460631	-0.466977	-0.51304	yellow	PGM2	Endothelia	Disease-associated
ITGB1|P05556-5	8.82274	0.000281179	0.0377282	0.0852065	0.503223	0.998379	0.00073519	0.00299178	0.346293	0.324762	-0.162277	-0.0215314	-0.50857	-0.487039	yellow	ITGB1	Endothelia	Disease-associated
IQGAP1|P46940	7.79584	0.000617415	0.0580164	0.0859054	0.598521	0.999999	0.0019161	0.00438245	0.273278	0.27456	-0.122166	0.00128187	-0.395445	-0.396727	salmon	IQGAP1	Endothelia	Disease-associated
ANXA1|P04083	4.97733	0.00682117	0.0172443	0.0863206	0.96033	0.962641	0.0363531	0.166652	0.570571	0.477666	0.0833618	-0.0929054	-0.487209	-0.394304	yellow	ANXA1	Endothelia	Disease-associated
AHNAK|Q09666	7.78776	0.000621356	0.118643	0.145165	0.353928	0.999891	0.00164666	0.00329696	0.298696	0.307974	-0.205329	0.00927759	-0.504025	-0.513303	blue	AHNAK	Endothelia	Disease-associated
HSPB1|P04792	11.2295	5.18e-05	0.0697662	0.206293	0.0815702	0.982504	8.64e-05	0.000767399	0.433438	0.366399	-0.399279	-0.0670384	-0.832717	-0.765679	blue	HSPB1	Endothelia	Disease-associated
AKR1C1|Q04828	5.14787	0.00583181	0.0811726	0.240236	0.864626	0.979227	0.00999869	0.0503085	0.426497	0.354461	-0.125405	-0.0720362	-0.551902	-0.479866	salmon	AKR1C1	Endothelia	Disease-associated
ACSS3|A0A0B4J1R2	4.32231	0.0126397	0.118868	0.291098	0.908639	0.986744	0.0211429	0.0813064	0.266123	0.224492	-0.072749	-0.0416309	-0.338872	-0.297241	yellow	ACSS3	Endothelia	Disease-associated
ANXA5|P08758	9.01359	0.000244053	0.00310649	0.306506	0.875331	0.288233	0.00024151	0.0743755	0.482245	0.23846	-0.0886923	-0.243785	-0.570937	-0.327152	blue	ANXA5	Endothelia	Disease-associated
CAPG|P40121	8.91931	0.000261691	0.113978	0.328513	0.139233	0.972079	0.000354169	0.00325012	0.41291	0.330017	-0.374357	-0.0828936	-0.787267	-0.704373	yellow	CAPG	Endothelia	Disease-associated
HSPB8|Q9UJY1	3.77146	0.021637	0.0828431	0.331271	0.994432	0.935452	0.0359338	0.201083	0.432495	0.322709	-0.0410161	-0.109786	-0.473511	-0.363725	yellow	HSPB8	Endothelia	Disease-associated
TNS1|E9PGF5	7.85985	0.000587134	0.0516702	0.368192	0.361026	0.823287	0.000556499	0.0148363	0.340451	0.223472	-0.197915	-0.11698	-0.538366	-0.421386	yellow	TNS1	Endothelia	Disease-associated
CALD1|E7EX44	3.9838	0.0175512	0.0757121	0.441496	0.974751	0.838595	0.0218032	0.22293	0.522676	0.337437	-0.0819069	-0.185239	-0.604583	-0.419344	greenyellow	CALD1	Endothelia	Disease-associated
LIMS1|P48059-2	3.93958	0.0183291	0.342341	0.470928	0.622592	0.999527	0.0266601	0.0596889	0.200416	0.186564	-0.135873	-0.0138521	-0.336289	-0.322437	blue	LIMS1	Endothelia	Disease-associated
COL18A1|P39060-2	3.73145	0.0225139	0.0767322	0.560128	0.981547	0.735862	0.0245334	0.331377	0.687042	0.386208	-0.0967697	-0.300833	-0.783811	-0.482978	greenyellow	COL18A1	Endothelia	Disease-associated
FERMT2|Q96AC1	3.94495	0.0182327	0.481285	0.624009	0.434524	0.999239	0.0238731	0.0567053	0.122557	0.110892	-0.122752	-0.0116656	-0.245309	-0.233644	yellow	FERMT2	Endothelia	Disease-associated
FLNA|P21333-2	3.27179	0.035773	0.114064	0.791675	0.96052	0.60926	0.0303073	0.498858	0.60306	0.258046	-0.120214	-0.345014	-0.723273	-0.37826	greenyellow	FLNA	Endothelia	Disease-associated
SPOCK2|F5H283	2.91168	0.0518538	0.514539	0.8139	0.584428	0.976871	0.0484224	0.179016	0.257827	0.176523	-0.224438	-0.0813037	-0.482265	-0.400961	yellow	SPOCK2	Endothelia	Disease-associated
TAGLN2|P37802	4.12803	0.0152479	0.0325587	0.814406	0.999278	0.284039	0.0167215	0.729484	0.414721	0.135162	-0.0168829	-0.279559	-0.431603	-0.152045	greenyellow	TAGLN2	Endothelia	Disease-associated
ANXA7|P20073-2	3.06971	0.0440189	0.465925	0.886839	0.544489	0.917722	0.0344509	0.215733	0.0613011	0.0325018	-0.05297	-0.0287992	-0.114271	-0.0854718	blue	ANXA7	Endothelia	Disease-associated
TRIM25|Q14258	5.56967	0.00398464	0.211603	0.89773	0.261482	0.658249	0.00233916	0.0906291	0.286471	0.107615	-0.254596	-0.178856	-0.541067	-0.362211	salmon	TRIM25	Endothelia	Disease-associated
SH3BGRL|O75368	8.79405	0.000287263	0.662233	0.931146	0.0104522	0.96612	0.000444759	0.00431376	0.0893523	0.0503561	-0.25035	-0.0389961	-0.339703	-0.300706	blue	SH3BGRL	Endothelia	Disease-associated
HOPX|Q9BPY8	3.25144	0.0365242	0.80129	0.995637	0.220307	0.928014	0.0316347	0.192061	0.0851338	0.0232737	-0.176136	-0.0618601	-0.26127	-0.19941	black	HOPX	Endothelia	Disease-associated
NES|P48681	3.51798	0.0278731	0.339911	0.998362	0.482856	0.320954	0.0152462	0.659368	0.344436	-0.0360007	-0.276925	-0.380436	-0.621361	-0.240925	blue	NES	Endothelia	Disease-associated
LTA4H|P09960	4.29632	0.0129593	0.900724	0.999672	0.0764992	0.94822	0.0147125	0.095063	0.0363113	0.00548672	-0.126745	-0.0308246	-0.163056	-0.132232	salmon	LTA4H	Endothelia	Disease-associated
SLK|Q9H2G2-2	5.20206	0.00555037	0.19564	0.00788763	0.965389	0.386437	0.348291	0.0153175	-0.112828	-0.20905	-0.0244953	-0.0962224	0.0883326	0.184555	turquoise	SLK	Endothelia
PDCD10|Q9BUL8	5.32585	0.00496028	0.204551	0.0155946	0.999954	0.532408	0.153563	0.00969475	-0.141176	-0.243989	0.00330525	-0.102813	0.144481	0.247294	turquoise	PDCD10	Endothelia
ANO6|Q4KMQ2-3	4.09676	0.018152	0.0367895	0.0293835	0.607937	0.988513	0.565203	0.442992	1.04378	1.16719	0.507526	0.123409	-0.536258	-0.659667	blue	ANO6	Endothelia
SDCBP|O00560-2	3.17621	0.0394491	0.3243	0.0635689	0.994006	0.744081	0.408425	0.0809636	-0.15064	-0.245393	-0.0210315	-0.0947538	0.129608	0.224362	turquoise	SDCBP	Endothelia
GBE1|E9PGM4	2.29841	0.0991653	0.437276	0.0830608	0.860637	0.703286	0.843892	0.256886	0.155313	0.274402	0.075898	0.119089	-0.079415	-0.198504	blue	GBE1	Endothelia
NID2|H0YJV3	3.02231	0.0462289	0.0595917	0.0966593	0.15972	0.999984	0.920091	0.94681	0.441682	0.435417	0.341391	-0.00626505	-0.100291	-0.094026	greenyellow	NID2	Endothelia
SOD3|P08294	3.08222	0.0464815	0.166399	0.10818	0.99695	0.959462	0.26554	0.169936	0.364187	0.45978	0.0356213	0.0955932	-0.328565	-0.424158	steelblue	SOD3	Endothelia
CRK|P46108	2.63896	0.0690167	0.825752	0.158062	0.971315	0.528269	0.543963	0.0575005	0.0453156	0.123361	-0.0219383	0.0780452	-0.067254	-0.145299	paleturquoise	CRK	Endothelia
CAV1|Q03135	3.29126	0.0350695	0.0320189	0.170559	0.640137	0.934787	0.250812	0.674252	0.713731	0.558869	0.274346	-0.154863	-0.439386	-0.284523	greenyellow	CAV1	Endothelia
HSPG2|P98160	2.77789	0.0596324	0.0551891	0.179092	0.556573	0.97946	0.446584	0.763539	0.858845	0.724121	0.401405	-0.134724	-0.457441	-0.322716	greenyellow	HSPG2	Endothelia
PPEF1|O14829-5	3.60935	0.0383714	0.453555	0.186631	0.999985	0.996016	0.366991	0.0475828	-0.882212	-0.761762	0.0114213	0.12045	0.893633	0.773183	turquoise	PPEF1	Endothelia
CTNNB1|P35222	2.701	0.0646478	0.984037	0.227743	0.356249	0.124844	0.194441	0.955752	-0.0151261	0.0895326	0.0671877	0.104659	0.0823138	-0.0223449	pink	CTNNB1	Endothelia
EPHB4|Q96L35	3.47166	0.0292052	0.641084	0.235025	0.893385	0.0249172	0.947948	0.0560477	-0.0819609	0.144898	-0.0464035	0.226859	0.0355574	-0.191301	grey	EPHB4	Endothelia
MAOA|P21397	1.48812	0.239238	0.632745	0.235435	0.970362	0.84035	0.844437	0.384067	0.073785	0.12889	0.0258896	0.0551045	-0.0478954	-0.103	greenyellow	MAOA	Endothelia
TJP1|Q07157	1.95696	0.143373	0.572264	0.253092	0.999888	0.898571	0.489177	0.196652	0.127073	0.200487	-0.00624322	0.0734139	-0.133317	-0.20673	red	TJP1	Endothelia
RPL38|J3KT73	2.28121	0.101012	0.648243	0.25983	0.977199	0.857225	0.372901	0.11385	-0.157176	-0.271851	0.0513967	-0.114674	0.208573	0.323247	grey	RPL38	Endothelia
VIM|P08670	3.13928	0.0409743	0.0678593	0.268788	0.979882	0.948665	0.112606	0.401856	0.638017	0.494495	0.0905142	-0.143522	-0.547503	-0.403981	greenyellow	VIM	Endothelia
EEF1A1|P68104	3.52536	0.0276669	0.325735	0.270302	0.873592	0.994461	0.0687005	0.0617624	0.100577	0.116169	-0.0415652	0.0155914	-0.142143	-0.157734	blue	EEF1A1	Endothelia
S100A11|P31949	2.62589	0.0699761	0.0537376	0.276193	0.577591	0.91236	0.419839	0.879454	0.450649	0.332177	0.204228	-0.118472	-0.246421	-0.127949	greenyellow	S100A11	Endothelia
UTRN|P46939	2.95107	0.0497726	0.200849	0.286676	0.99647	0.999906	0.109746	0.17884	0.301162	0.291004	-0.0300545	-0.0101585	-0.331217	-0.321058	blue	UTRN	Endothelia
MPP7|Q5T2T1	1.31478	0.291701	0.622844	0.294234	0.43436	0.926079	0.999087	0.944857	-0.17595	-0.275865	-0.194703	-0.0999149	-0.0187523	0.0811626	grey	MPP7	Endothelia
LAMB2|P55268	2.65042	0.0681874	0.0656762	0.306636	0.134914	0.919039	0.959201	0.996626	0.447988	0.329578	0.366966	-0.118409	-0.0810218	0.0373874	greenyellow	LAMB2	Endothelia
NUBPL|Q8TB37	1.09856	0.366147	0.987472	0.32705	0.940304	0.49369	0.995993	0.578228	-0.0440303	-0.250467	-0.0723694	-0.206436	-0.0283392	0.178097	purple	NUBPL	Endothelia
COL4A1|P02462-2	2.48869	0.0809289	0.0586481	0.340682	0.282735	0.87324	0.764697	0.99958	0.771369	0.534252	0.502893	-0.237117	-0.268476	-0.0313584	greenyellow	COL4A1	Endothelia
BAG2|O95816-2	1.30878	0.294541	0.99694	0.341159	0.991698	0.302314	0.964654	0.454098	0.0551312	-0.489076	-0.0695735	-0.544208	-0.124705	0.419503	magenta	BAG2	Endothelia
ANXA2|P07355	2.63311	0.0694445	0.0859272	0.353499	0.95447	0.926791	0.179855	0.582165	0.501883	0.367479	0.0992967	-0.134404	-0.402586	-0.268182	greenyellow	ANXA2	Endothelia
SLC16A1|P53985	1.00255	0.406239	0.986065	0.362328	0.879044	0.542662	0.980489	0.718737	-0.0550994	-0.289963	-0.113822	-0.234864	-0.0587222	0.176142	red	SLC16A1	Endothelia
NUDT14|O95848	3.37094	0.0350063	0.990784	0.368457	0.0433291	0.557954	0.129508	0.945048	0.0411082	0.261008	0.34514	0.2199	0.304031	0.0841318	cyan	NUDT14	Endothelia
OGN|P20774	2.50909	0.0800169	0.0556556	0.372878	0.338173	0.890477	0.679179	0.995699	1.96832	1.37163	1.18839	-0.596691	-0.779928	-0.183237	greenyellow	OGN	Endothelia
RAPGEF5|A8MQ07	1.48045	0.242983	0.988644	0.40736	0.952006	0.570694	0.828641	0.188605	-0.0385196	-0.218351	0.0619895	-0.179831	0.100509	0.28034	turquoise	RAPGEF5	Endothelia
TIAM1|Q13009-2	1.10061	0.37324	0.722703	0.408717	0.979886	0.930553	0.86083	0.510227	-0.20845	-0.315096	-0.0743675	-0.106647	0.134082	0.240729	turquoise	TIAM1	Endothelia
ABCB1|P08183-2	0.879809	0.468231	0.628927	0.413678	0.674496	0.939787	0.99869	0.886867	0.129694	0.190905	0.116526	0.0612107	-0.0131677	-0.0743784	lightyellow	ABCB1	Endothelia
EIF3E|P60228	0.835089	0.48598	0.976617	0.42563	0.921988	0.652246	0.997163	0.728992	-0.0247457	-0.10118	-0.0361678	-0.0764339	-0.0114221	0.0650118	darkorange	EIF3E	Endothelia
SERPINA1|P01009	3.58862	0.0259641	0.0363874	0.427258	0.039151	0.68176	0.997595	0.752508	0.714324	0.41406	0.670032	-0.300265	-0.0442923	0.255972	violet	SERPINA1	Endothelia
VWF|P04275	2.29148	0.102713	0.992643	0.427886	0.163631	0.525298	0.202913	0.966089	0.0513796	0.309625	0.394705	0.258246	0.343325	0.0850795	green	VWF	Endothelia
SESTD1|Q86VW0	1.46771	0.244649	0.234133	0.438502	0.441588	0.992479	0.950899	0.997157	-0.275737	-0.233388	-0.204258	0.0423491	0.0714789	0.0291299	grey	SESTD1	Endothelia
TSC22D1|Q15714-2	1.00725	0.404747	0.999899	0.448109	0.950248	0.414147	0.931173	0.72114	-0.00800401	0.200097	0.0637322	0.208101	0.0717362	-0.136364	royalblue	TSC22D1	Endothelia
PTPRK|Q15262	2.41297	0.0877274	0.564316	0.450886	0.880618	0.991572	0.171548	0.135274	-0.1745	-0.215792	0.0933401	-0.0412924	0.26784	0.309132	turquoise	PTPRK	Endothelia
VTN|P04004	0.771257	0.520196	0.96615	0.458636	0.895812	0.700189	0.996077	0.787179	0.152639	0.525413	0.219309	0.372774	0.0666693	-0.306105	grey	VTN	Endothelia
DGKA|P23743	2.78853	0.0597233	0.0855543	0.473093	0.075151	0.836839	1	0.830934	-0.271751	-0.172909	-0.270774	0.0988416	0.000976858	-0.0978648	grey	DGKA	Endothelia
CA4|P22748	1.85818	0.159637	0.432779	0.474559	0.995383	0.999974	0.272773	0.322271	-0.25891	-0.266437	0.0375193	-0.00752702	0.296429	0.303956	turquoise	CA4	Endothelia
PLXND1|Q9Y4D7	1.34364	0.284769	0.885024	0.486239	0.961289	0.871102	0.63647	0.270405	-0.139702	-0.314294	0.0840704	-0.174591	0.223773	0.398364	midnightblue	PLXND1	Endothelia
ITSN2|Q9NZM3-2	1.72349	0.187782	0.177926	0.488031	0.904492	0.922558	0.432228	0.830392	-0.343348	-0.234282	-0.0993162	0.109065	0.244032	0.134966	magenta	ITSN2	Endothelia
ROCK2|O75116	1.5224	0.230422	0.771877	0.522379	0.96235	0.960983	0.453028	0.256982	-0.0353779	-0.0547919	0.0168364	-0.019414	0.0522144	0.0716284	green	ROCK2	Endothelia
FLNB|O75369-2	1.04226	0.389181	0.990457	0.52695	0.990078	0.695844	0.925084	0.336	0.0460931	0.228013	-0.0443141	0.18192	-0.0904072	-0.272327	blue	FLNB	Endothelia
ESYT1|Q9BSJ8	3.89042	0.019237	0.95052	0.527457	0.25732	0.816089	0.0914675	0.0183992	0.0315591	0.0878158	-0.106051	0.0562567	-0.13761	-0.193867	black	ESYT1	Endothelia
ITPR1|Q14643-4	3.18673	0.0390258	0.9824	0.549064	0.0440823	0.754579	0.100796	0.653982	0.0292115	0.113974	0.20897	0.0847627	0.179759	0.0949962	turquoise	ITPR1	Endothelia
TPM4|K7EQW8	3.15717	0.0440607	0.685473	0.552684	0.632384	0.992836	0.0964102	0.0700304	0.301041	0.377968	-0.2906	0.0769265	-0.591641	-0.668568	lightgreen	TPM4	Endothelia
TINAGL1|Q9GZM7-3	1.64445	0.2016	0.598307	0.557955	0.974444	0.998537	0.321117	0.309552	0.277446	0.315392	-0.0882797	0.0379454	-0.365726	-0.403671	greenyellow	TINAGL1	Endothelia
LDHA|P00338	2.02635	0.132974	0.345082	0.564887	0.990184	0.993694	0.181315	0.369816	-0.11528	-0.0961765	0.019509	0.019103	0.134789	0.115685	turquoise	LDHA	Endothelia
MKL2|Q9ULH7	1.15908	0.342831	0.996991	0.590365	0.953973	0.477006	0.989935	0.293586	0.0400986	-0.271178	0.0973966	-0.311276	0.057298	0.368574	magenta	MKL2	Endothelia
RPS6KA3|P51812	2.29704	0.103202	0.675474	0.599293	0.758374	0.998206	0.165461	0.141633	-0.112746	-0.130402	0.0953647	-0.0176562	0.208111	0.225767	darkorange	RPS6KA3	Endothelia
TPM4|P67936	3.47342	0.0291534	0.024261	0.609855	0.891284	0.402571	0.0817194	0.918756	0.102276	0.0447964	0.0226815	-0.0574801	-0.079595	-0.0221149	yellow	TPM4	Endothelia
RPL23|P62829	2.76328	0.0605528	0.712062	0.617625	0.478198	0.14491	0.0695014	0.999937	-0.0844174	0.104554	0.109083	0.188971	0.193501	0.00452935	royalblue	RPL23	Endothelia
CLINT1|Q14677	0.899598	0.453731	0.481238	0.61883	0.942732	0.999379	0.769953	0.870737	0.152866	0.139271	0.0561866	-0.0135949	-0.096679	-0.0830841	lightgreen	CLINT1	Endothelia
HPRT1|P00492	1.98119	0.13965	0.202553	0.645888	0.999848	0.896568	0.190397	0.654665	-0.130021	-0.0815763	-0.00452979	0.0484446	0.125491	0.0770465	turquoise	HPRT1	Endothelia
NAMPT|P43490	3.10924	0.0422609	0.466281	0.647466	0.647506	0.997522	0.0502869	0.120531	0.16101	0.138627	-0.121751	-0.0223831	-0.282761	-0.260377	blue	NAMPT	Endothelia
SERPINB9|P50453	1.34569	0.281234	0.222033	0.655356	0.787819	0.891478	0.673428	0.987185	-0.584025	-0.358069	-0.258502	0.225956	0.325522	0.0995662	pink	SERPINB9	Endothelia
GSTM5|P46439	0.555861	0.649224	0.858443	0.659227	0.995258	0.964758	0.93911	0.765546	-0.347893	-0.576398	-0.103894	-0.228505	0.243999	0.472504	grey	GSTM5	Endothelia
SEPT10|E7EW69	1.10195	0.364801	0.683528	0.678242	0.995117	0.999718	0.501612	0.513259	0.200361	0.218124	-0.0406536	0.0177626	-0.241015	-0.258777	red	SEPT10	Endothelia
SLC9A3R2|Q15599-2	1.64565	0.201336	0.145666	0.6821	0.527286	0.790604	0.774658	0.999725	0.300474	0.164209	0.176975	-0.136266	-0.123499	0.0127662	greenyellow	SLC9A3R2	Endothelia
OSBPL9|Q96SU4-7	1.49996	0.243602	0.976104	0.687042	0.877592	0.402603	0.987589	0.208222	-0.0675235	0.182852	-0.115517	0.250376	-0.0479938	-0.29837	grey	OSBPL9	Endothelia
TTC7B|Q86TV6	0.540572	0.658461	0.999999	0.688824	0.999431	0.697309	0.999637	0.721695	0.00126052	0.0978966	0.00900183	0.096636	0.00774131	-0.0888947	midnightblue	TTC7B	Endothelia
COL14A1|Q05707-2	1.38597	0.268357	0.204157	0.69075	0.698175	0.906555	0.725846	0.996937	1.74758	1.08567	0.893107	-0.661913	-0.854477	-0.192565	greenyellow	COL14A1	Endothelia
PPP1R2|E7EMN6	2.57164	0.074109	0.999737	0.702147	0.351252	0.652383	0.401103	0.0559103	-0.0108475	0.14198	-0.193658	0.152828	-0.182811	-0.335638	lightgreen	PPP1R2	Endothelia
RAB12|Q6IQ22	1.08438	0.371825	0.55502	0.707759	0.999957	0.998694	0.482482	0.651318	-0.0808139	-0.0707434	0.00282257	0.0100705	0.0836365	0.073566	turquoise	RAB12	Endothelia
CALU|O43852	0.814652	0.496608	0.999975	0.713933	0.96518	0.691541	0.973507	0.426152	0.00333707	-0.0937813	0.0363412	-0.0971183	0.0330042	0.130122	grey	CALU	Endothelia
LAMC1|P11047	3.95101	0.0181245	0.0113417	0.727463	0.223748	0.186278	0.407334	0.888198	0.516122	0.172422	0.286547	-0.343699	-0.229575	0.114125	greenyellow	LAMC1	Endothelia
MPRIP|H0Y2S9	0.855459	0.475585	0.460292	0.734018	0.954823	0.985632	0.722448	0.930176	-0.15477	-0.115945	-0.0509564	0.0388253	0.103814	0.0649883	grey	MPRIP	Endothelia
TMOD3|Q9NYL9	0.796189	0.514933	0.464598	0.735615	0.861597	0.965392	0.802604	0.98074	0.454046	0.312533	0.210451	-0.141513	-0.243595	-0.102081	greenyellow	TMOD3	Endothelia
LYPLA1|E5RGR0	0.416299	0.742647	0.996781	0.739839	0.905268	0.841109	0.96755	0.970113	0.0256609	0.136344	0.0794553	0.110684	0.0537944	-0.0568891	purple	LYPLA1	Endothelia
MYOF|Q9NZM1-6	0.732753	0.544053	0.999996	0.740631	0.74342	0.708798	0.706667	0.999728	0.00458174	-0.23494	-0.214814	-0.239522	-0.219396	0.0201265	red	MYOF	Endothelia
YES1|P07947	0.621097	0.607691	0.654202	0.744227	0.98198	0.999854	0.828349	0.891598	0.203629	0.190208	0.0634442	-0.0134209	-0.140184	-0.126764	greenyellow	YES1	Endothelia
CTNNA1|P35221	2.42453	0.0866521	0.117641	0.754793	0.999699	0.659367	0.110494	0.777204	0.474533	0.219325	0.01817	-0.255208	-0.456363	-0.201155	steelblue	CTNNA1	Endothelia
RALY|Q9UKM9-2	0.53799	0.66015	0.920392	0.758987	0.999839	0.978101	0.878604	0.692431	0.0638174	0.107219	-0.00726357	0.0434013	-0.071081	-0.114482	red	RALY	Endothelia
TXN|P10599-2	2.03633	0.131543	0.558029	0.766066	0.835181	0.994375	0.139431	0.299997	-0.0963691	-0.0766492	0.058126	0.0197199	0.154495	0.134775	lightcyan	TXN	Endothelia
COL4A2|P08572	1.42472	0.258127	0.197854	0.770159	0.54645	0.750806	0.816281	0.995041	0.602149	0.295746	0.363888	-0.306403	-0.238261	0.0681423	greenyellow	COL4A2	Endothelia
ACTR3|P61158	1.11772	0.358607	0.999524	0.780107	0.810757	0.832178	0.748595	0.291613	0.00564969	0.0529624	-0.0436611	0.0473127	-0.0493108	-0.0966235	paleturquoise	ACTR3	Endothelia
PNPLA6|Q8IY17-2	0.478801	0.699611	0.743196	0.801775	0.986055	0.999988	0.885537	0.9201	0.136142	0.131503	0.0434838	-0.00463888	-0.0926577	-0.0880189	purple	PNPLA6	Endothelia
GNG5|P63218	0.50559	0.68158	0.999873	0.80544	0.869195	0.770717	0.835161	0.995211	0.00723361	-0.100018	-0.0748154	-0.107252	-0.082049	0.0252029	magenta	GNG5	Endothelia
SUGT1|Q9Y2Z0-2	2.35673	0.0931605	0.30647	0.807966	0.999904	0.0757795	0.291639	0.754151	-0.121172	0.0659498	-0.00414246	0.187121	0.117029	-0.0700922	grey	SUGT1	Endothelia
GCHFR|P30047-2	1.35483	0.278459	0.985312	0.814977	0.740458	0.938878	0.495389	0.251526	0.0586115	0.159819	-0.167426	0.101207	-0.226037	-0.327244	skyblue	GCHFR	Endothelia
EHD2|Q9NZN4	2.99273	0.0476669	0.0640107	0.819574	0.998985	0.421867	0.0638733	0.86193	0.507189	0.182413	0.0258425	-0.324775	-0.481346	-0.156571	greenyellow	EHD2	Endothelia
PODXL|O00592-2	0.507558	0.680267	0.983768	0.819704	1	0.629655	0.979893	0.803168	0.0689219	-0.180394	-0.00149703	-0.249316	-0.0704189	0.178897	magenta	PODXL	Endothelia
NPR1|P16066	0.303929	0.8222	0.981023	0.822412	0.887929	0.943682	0.989785	0.985018	-0.0530174	-0.14852	-0.0921118	-0.0955027	-0.0390944	0.0564083	purple	NPR1	Endothelia
SLC2A1|P11166	0.563362	0.643674	0.806734	0.825814	0.600397	0.999991	0.989788	0.99429	0.0950104	0.0983042	0.125828	0.00329385	0.0308178	0.0275239	green	SLC2A1	Endothelia
ATOX1|O00244	3.93781	0.018361	0.0123095	0.829024	0.58938	0.139435	0.136789	0.99259	-0.294323	-0.0813383	-0.106411	0.212985	0.187912	-0.0250728	tan	ATOX1	Endothelia
TCEA1|P23193-2	2.08332	0.12502	0.941874	0.837509	0.371291	0.535821	0.722132	0.103726	-0.0511427	0.0817476	-0.14143	0.13289	-0.0902873	-0.223178	magenta	TCEA1	Endothelia
GSTM1|P09488	0.285829	0.835202	0.999324	0.847731	0.939784	0.896362	0.9706	0.987821	-0.0968195	-0.693285	-0.427867	-0.596466	-0.331048	0.265418	grey	GSTM1	Endothelia
SERPINH1|P50454	0.357023	0.784467	0.99838	0.851598	0.995786	0.758328	0.976229	0.920544	0.0852331	-0.448794	-0.114538	-0.534027	-0.199771	0.334256	grey	SERPINH1	Endothelia
SNTB2|Q13425	0.267355	0.848349	1	0.856244	0.996698	0.858088	0.99691	0.918404	-0.000498699	-0.0974565	-0.0225043	-0.0969578	-0.0220056	0.0749522	grey	SNTB2	Endothelia
TSC22D1|Q15714	0.841325	0.482777	0.442392	0.85661	0.630233	0.928483	0.978838	0.992603	-0.204263	-0.115621	-0.153858	0.0886418	0.0504055	-0.0382364	tan	TSC22D1	Endothelia
APOOL|A0A087WUX8	0.408939	0.747792	0.801686	0.860714	0.997076	0.999941	0.873915	0.919306	-0.136313	-0.127513	-0.028619	0.00880004	0.107694	0.0988943	tan	APOOL	Endothelia
ADH1B|P00325-2	1.14305	0.348864	0.824334	0.866506	0.900061	0.41165	0.395871	0.998104	0.286645	-0.277289	-0.217741	-0.563934	-0.504387	0.0595476	grey	ADH1B	Endothelia
TFRC|P02786	2.61071	0.071108	0.746724	0.870362	0.474592	0.998232	0.0783564	0.165868	-0.18816	-0.153986	0.258712	0.0341743	0.446873	0.412698	green	TFRC	Endothelia
TPD52L1|Q16890-4	2.84431	0.055628	0.746622	0.873761	0.412137	0.997969	0.0621584	0.139703	0.190078	0.153918	-0.280873	-0.0361595	-0.470951	-0.434792	blue	TPD52L1	Endothelia
ACTN1|P12814-3	2.3668	0.0921623	0.895909	0.87765	0.433098	0.999664	0.129573	0.151738	-0.063344	-0.0728204	0.131308	-0.00947635	0.194652	0.204129	turquoise	ACTN1	Endothelia
LUZP1|Q86V48-2	0.329758	0.803851	0.99972	0.877975	0.998616	0.839967	0.999922	0.793116	-0.0151098	0.133181	-0.0244845	0.148291	-0.00937468	-0.157665	grey	LUZP1	Endothelia
PCP4L1|A6NKN8	0.426679	0.735416	0.982986	0.880836	0.985953	0.706431	0.88545	0.967506	0.0672335	-0.146749	-0.0597018	-0.213983	-0.126935	0.0870474	magenta	PCP4L1	Endothelia
MPP1|Q00013-3	1.39225	0.265726	0.596002	0.88509	0.993942	0.253826	0.4041	0.952173	0.103649	-0.0647491	-0.0200431	-0.168398	-0.123692	0.044706	grey	MPP1	Endothelia
RBP1|P09455	0.399428	0.754462	0.999969	0.887377	0.866044	0.870315	0.84492	0.999965	-0.00456467	0.0809582	0.0760783	0.0855228	0.080643	-0.00487982	cyan	RBP1	Endothelia
PLS3|P13797	0.380023	0.768134	0.981081	0.895377	0.99999	0.720182	0.982399	0.870864	-0.0356762	0.0713892	-0.00266695	0.107065	0.0330092	-0.0740562	brown	PLS3	Endothelia
SLC3A2|P08195-2	1.88365	0.15527	0.637535	0.899408	0.117441	0.976148	0.713001	0.504923	0.067366	0.0422632	0.124537	-0.0251028	0.0571706	0.0822734	orange	SLC3A2	Endothelia
CCDC85A|Q96PX6	0.372605	0.77349	0.985765	0.901952	0.996165	0.731532	0.925547	0.945669	-0.148959	0.323488	0.0884409	0.472447	0.2374	-0.235047	brown	CCDC85A	Endothelia
BGN|P21810	1.89463	0.153426	0.118506	0.9047	0.522183	0.470379	0.715087	0.943449	1.62564	0.513759	0.918618	-1.11188	-0.707023	0.404859	greenyellow	BGN	Endothelia
TTR|P02766	0.254062	0.857772	1	0.906703	0.941173	0.909761	0.943864	0.997786	0.0014002	0.111987	0.0828983	0.110587	0.0814981	-0.0290891	violet	TTR	Endothelia
RPL35|P42766	1.79586	0.170859	0.494702	0.908626	0.140789	0.913732	0.88669	0.541523	0.222607	0.112508	0.329876	-0.110099	0.107269	0.217368	grey	RPL35	Endothelia
GLIPR2|Q9H4G4	0.30714	0.819997	0.997124	0.910592	0.993034	0.963575	0.963069	0.784343	0.0450722	0.161493	-0.0576829	0.11642	-0.102755	-0.219176	brown	GLIPR2	Endothelia
PREP|P48147	0.862217	0.472179	0.901649	0.91331	0.909936	0.999997	0.518143	0.574813	-0.0431435	-0.0444308	0.0395886	-0.00128738	0.0827321	0.0840195	turquoise	PREP	Endothelia
EIF3H|A0A087WZK9	0.796284	0.506332	0.459879	0.925029	0.974427	0.873739	0.666112	0.993623	0.16707	0.0752874	0.0449446	-0.0917827	-0.122126	-0.0303428	greenyellow	EIF3H	Endothelia
SSU72|Q9NP77	0.444807	0.723913	0.985959	0.927553	0.997202	0.699036	0.999001	0.820989	0.107485	-0.198303	0.0664478	-0.305788	-0.0410372	0.264751	grey	SSU72	Endothelia
RAB11FIP1|Q6WKZ4-3	0.239025	0.868377	0.959567	0.928689	0.848706	0.998773	0.99137	0.999523	0.126319	0.167611	0.196388	0.0412923	0.0700688	0.0287765	magenta	RAB11FIP1	Endothelia
EXOC5|O00471	5.90759	0.00295649	0.489469	0.936921	0.0119	0.247331	0.279704	0.00513642	0.0828474	-0.0362632	0.183296	-0.119111	0.100449	0.219559	grey60	EXOC5	Endothelia
SLC38A2|F8VUY8	0.202273	0.893198	0.999994	0.937977	0.943973	0.945804	0.953935	0.99915	0.00958632	0.311825	0.234843	0.302238	0.225257	-0.0769815	pink	SLC38A2	Endothelia
BSG|P35613-2	1.28604	0.298476	0.581402	0.942215	0.993817	0.317971	0.389497	0.9848	-0.0703404	0.0333479	0.0134426	0.103688	0.083783	-0.0199053	royalblue	BSG	Endothelia
SYAP1|Q96A49	0.114103	0.951115	0.994596	0.942521	0.999036	0.986962	0.999334	0.966967	0.0248097	0.0609981	0.0131732	0.0361884	-0.0116365	-0.0478249	grey	SYAP1	Endothelia
SYNJ2BP|P57105	0.788066	0.510735	0.774137	0.945219	0.97396	0.986809	0.49004	0.769326	-0.11206	-0.0697688	0.0470254	0.0422908	0.159085	0.116794	grey	SYNJ2BP	Endothelia
ALDH1A1|P00352	0.29803	0.8265	0.999538	0.945455	0.846546	0.968843	0.895476	0.99812	0.0172201	0.0949491	0.123415	0.0777289	0.106195	0.0284662	brown	ALDH1A1	Endothelia
KIAA1217|Q5T5P2-9	0.68883	0.566479	0.976574	0.946831	0.882677	0.998268	0.653824	0.60425	-0.0444487	-0.0642201	0.0757908	-0.0197713	0.12024	0.140011	midnightblue	KIAA1217	Endothelia
ACTA2|P62736	0.65744	0.585101	0.544716	0.949339	0.983933	0.893818	0.717983	0.995484	0.794585	0.343113	0.20113	-0.451472	-0.593454	-0.141982	greenyellow	ACTA2	Endothelia
STOM|P27105	2.95194	0.0497277	0.977365	0.952004	0.12476	0.805017	0.0517453	0.421038	0.0734094	-0.103447	-0.395263	-0.176857	-0.468673	-0.291816	blue	STOM	Endothelia
MYH10|P35580-4	0.500376	0.685069	0.954612	0.953557	0.929326	0.751953	0.999911	0.692135	0.0201415	-0.0219357	0.0224476	-0.0420772	0.00230604	0.0443832	turquoise	MYH10	Endothelia
PTGFRN|Q9P2B2	3.91131	0.0192936	0.560999	0.956254	0.0159266	0.91624	0.273931	0.129943	0.156247	0.0688897	0.364352	-0.0873578	0.208104	0.295462	violet	PTGFRN	Endothelia
SERPINB6|P35237	0.881311	0.463128	0.511585	0.956944	0.546135	0.859264	0.999657	0.889335	-0.699935	-0.273726	-0.652386	0.426209	0.0475488	-0.37866	tan	SERPINB6	Endothelia
SEMA7A|O75326-2	0.336795	0.798833	0.94406	0.961888	0.999872	0.750857	0.95456	0.939779	-0.114037	0.107307	-0.0136752	0.221344	0.100362	-0.120982	purple	SEMA7A	Endothelia
ARPC3|O15145	0.478862	0.69957	0.997817	0.96361	0.813262	0.916417	0.707122	0.989124	0.00957004	-0.0271127	-0.0441449	-0.0366827	-0.0537149	-0.0170322	purple	ARPC3	Endothelia
RPS27|P42677	0.206747	0.89086	0.869794	0.965366	0.987768	0.995078	0.963008	0.997494	-0.0624928	-0.0413734	-0.025295	0.0211194	0.0371979	0.0160785	royalblue	RPS27	Endothelia
NID1|P14543-2	1.82573	0.166282	0.149013	0.966254	0.870863	0.379575	0.390955	0.995777	0.302751	0.0686607	0.0998329	-0.23409	-0.202918	0.0311721	greenyellow	NID1	Endothelia
MPRIP|Q6WCQ1-3	0.169158	0.916299	0.994287	0.966354	0.998784	0.897568	0.975552	0.985249	-0.0265855	0.0529382	0.0149719	0.0795237	0.0415574	-0.0379663	grey	MPRIP	Endothelia
CAST|P20810-9	0.465246	0.708836	0.999938	0.967091	0.735123	0.976481	0.767982	0.966597	-0.0062546	-0.0561964	-0.110214	-0.0499418	-0.10396	-0.054018	red	CAST	Endothelia
ANXA6|E5RK69	0.749993	0.532252	0.4831	0.967659	0.980474	0.803919	0.683073	0.999439	0.252551	0.0832649	0.0627842	-0.169286	-0.189767	-0.0204807	magenta	ANXA6	Endothelia
GSTT2B|Q6ICJ4	0.65962	0.584043	0.99805	0.967706	0.599292	0.990115	0.685673	0.894568	0.183881	0.51632	1.25494	0.33244	1.07106	0.73862	grey	GSTT2B	Endothelia
TNKS1BP1|Q9C0C2	0.0655489	0.977652	0.992897	0.971994	0.99587	0.99722	0.999944	0.994521	0.0609687	0.111573	0.0492981	0.0506043	-0.0116706	-0.0622749	lightgreen	TNKS1BP1	Endothelia
CSRP2|F8VQR7	1.99571	0.141505	0.610715	0.973327	0.683791	0.87109	0.10573	0.448204	0.261121	0.0938257	-0.228123	-0.167296	-0.489244	-0.321949	greenyellow	CSRP2	Endothelia
NT5DC1|Q5TFE4	0.183011	0.907041	0.994017	0.974099	0.995343	0.911351	0.999985	0.911918	-0.0376497	0.0673121	-0.0328087	0.104962	0.00484096	-0.100121	lightgreen	NT5DC1	Endothelia
UBE2L6|O14933	0.0692408	0.975861	0.999539	0.981179	0.999982	0.992297	0.998767	0.973024	0.0218918	0.082874	-0.00696817	0.0609822	-0.02886	-0.0898422	grey	UBE2L6	Endothelia
C12orf57|Q99622	0.475124	0.702107	0.947223	0.981862	0.649126	0.999182	0.931897	0.901641	-0.0566424	-0.0419565	-0.115619	0.0146859	-0.0589761	-0.073662	purple	C12orf57	Endothelia
ISYNA1|Q9NPH2-2	0.410075	0.746997	0.812104	0.982326	0.999806	0.969063	0.742302	0.966828	0.153671	0.069348	-0.0132906	-0.0843225	-0.166961	-0.0826385	salmon	ISYNA1	Endothelia
RRAS|P10301	1.34213	0.280713	0.423901	0.982869	0.992974	0.712259	0.250553	0.921246	0.170609	0.0436049	-0.0282177	-0.127004	-0.198826	-0.0718226	greenyellow	RRAS	Endothelia
FN1|P02751-12	1.84161	0.169117	0.406606	0.983123	0.56858	0.237146	0.979498	0.349802	0.368101	-0.0843847	0.283653	-0.452486	-0.0844484	0.368038	greenyellow	FN1	Endothelia
BTF3|P20290-2	0.276761	0.841662	0.800747	0.984583	0.965507	0.961239	0.960832	0.999919	0.10491	0.0440662	0.051271	-0.060844	-0.0536392	0.00720475	lightgreen	BTF3	Endothelia
NME2|P22392-2	0.454692	0.716061	0.80076	0.984961	0.999186	0.960568	0.699841	0.961572	-0.0498843	-0.0207752	0.00680416	0.0291091	0.0566885	0.0275793	darkturquoise	NME2	Endothelia
ANXA3|P12429	1.66043	0.198106	0.745954	0.987421	0.688036	0.929867	0.156412	0.533053	0.117991	0.0416121	-0.122946	-0.0763794	-0.240937	-0.164558	skyblue	ANXA3	Endothelia
MTMR6|Q9Y217-2	1.52605	0.23126	0.999192	0.988597	0.402849	0.99759	0.362088	0.300808	-0.0184781	-0.047142	0.211677	-0.0286639	0.230155	0.258819	lightcyan	MTMR6	Endothelia
LZTS1|Q9Y250-2	0.0767883	0.971904	0.998517	0.988631	0.971111	0.997582	0.988511	0.999546	-0.0243053	-0.0514426	-0.0669353	-0.0271374	-0.04263	-0.0154926	turquoise	LZTS1	Endothelia
PECAM1|P16284-5	0.768581	0.52244	0.999957	0.989404	0.755632	0.992703	0.696435	0.548308	0.00845625	0.0557857	-0.159499	0.0473294	-0.167955	-0.215285	red	PECAM1	Endothelia
SLC16A2|P36021	1.51549	0.232172	0.637799	0.991077	0.230919	0.84947	0.898024	0.459503	0.212198	0.0563536	0.329777	-0.155844	0.117579	0.273423	orange	SLC16A2	Endothelia
PDE2A|O00408-2	0.537	0.660799	0.616165	0.992494	0.939274	0.825731	0.88874	0.995152	-0.125404	-0.0304926	-0.0556283	0.0949111	0.0697754	-0.0251357	turquoise	PDE2A	Endothelia
AOC3|Q16853	0.902903	0.454248	0.629713	0.992779	0.999861	0.460368	0.599349	0.982274	0.865653	-0.202761	0.0491124	-1.06841	-0.81654	0.251874	greenyellow	AOC3	Endothelia
NOMO2|Q5JPE7-2	0.912718	0.44741	0.760537	0.992982	0.440777	0.918205	0.962408	0.685264	0.107534	0.0318889	0.157614	-0.0756453	0.0500803	0.125726	darkturquoise	NOMO2	Endothelia
ACTN4|K7EJH8	3.57757	0.0262534	0.450599	0.993227	0.0293051	0.67881	0.518687	0.0912636	0.256663	0.0492276	0.481444	-0.207435	0.224782	0.432217	grey	ACTN4	Endothelia
RPS7|P62081	0.207006	0.890681	0.995737	0.994195	0.872701	0.999973	0.954223	0.972589	0.0272594	0.0326904	0.0860095	0.00543101	0.0587501	0.0533191	purple	RPS7	Endothelia
MXRA7|P84157-2	1.38437	0.268031	0.60476	0.99453	0.910794	0.509938	0.22231	0.985227	0.109626	-0.0235812	-0.0552399	-0.133207	-0.164866	-0.0316587	lightyellow	MXRA7	Endothelia
PPP1CC|F8VYE8	1.51916	0.231241	0.968595	0.994798	0.434596	0.910213	0.210083	0.662823	-0.0307805	0.0179007	0.0986471	0.0486812	0.129428	0.0807465	turquoise	PPP1CC	Endothelia
CUTC|Q9NTM9	0.322298	0.809172	0.905058	0.994926	0.997878	0.786813	0.943846	0.970128	-0.135127	0.0515484	-0.0350622	0.186675	0.100065	-0.0866106	brown	CUTC	Endothelia
BMPR2|Q13873-2	0.219021	0.882365	0.865412	0.995129	0.951025	0.963216	0.991664	0.995158	-0.087701	-0.0291517	-0.0569693	0.0585493	0.0307317	-0.0278176	midnightblue	BMPR2	Endothelia
SLC7A5|Q01650	0.508093	0.67991	0.995981	0.995519	0.782949	0.971307	0.893803	0.688256	0.0171778	-0.0192502	0.0687235	-0.036428	0.0515458	0.0879737	lightyellow	SLC7A5	Endothelia
ADAM10|O14672	0.869676	0.468445	0.448713	0.995609	0.972169	0.654959	0.661451	0.998568	-0.296774	-0.0490345	-0.0811843	0.247739	0.215589	-0.0321498	brown	ADAM10	Endothelia
SEC61B|P60468	0.184197	0.906091	0.964155	0.995771	0.998937	0.912911	0.915786	0.999451	-0.0749967	0.0378002	0.0199913	0.112797	0.0949881	-0.0178088	cyan	SEC61B	Endothelia
MYL6|P60660-2	3.7755	0.0215505	0.0282495	0.996206	0.950217	0.0748428	0.0647692	0.993638	0.24841	0.0196957	0.0421306	-0.228715	-0.20628	0.0224349	greenyellow	MYL6	Endothelia
BNIP2|H7C096	2.31206	0.0977247	0.228384	0.996493	0.989872	0.203206	0.106917	0.999929	-0.264356	0.0311137	0.0391745	0.29547	0.30353	0.00806076	turquoise	BNIP2	Endothelia
MYO1B|E9PDF6	0.308677	0.818899	0.813618	0.996601	0.913314	0.929152	0.992414	0.980946	0.127969	0.0330263	0.0898946	-0.094943	-0.0380747	0.0568683	grey	MYO1B	Endothelia
MYO1E|Q12965	0.375377	0.771609	0.99556	0.996641	0.89952	0.999997	0.822149	0.832832	-0.0477775	-0.0434789	0.12328	0.00429863	0.171058	0.166759	brown	MYO1E	Endothelia
ACOT9|Q9Y305	1.21546	0.322396	0.999435	0.996742	0.431312	0.988945	0.365055	0.636888	0.00923395	-0.0179538	-0.116337	-0.0271878	-0.125571	-0.0983835	purple	ACOT9	Endothelia
ANXA11|P50995-2	1.25487	0.308819	0.618771	0.996835	0.935631	0.548057	0.262256	0.988163	0.110642	-0.020151	-0.050312	-0.130793	-0.160954	-0.030161	blue	ANXA11	Endothelia
RAP1B|P61224	0.42243	0.738372	0.898254	0.997558	0.981354	0.968212	0.686871	0.947455	-0.0589031	-0.0172852	0.0303333	0.0416179	0.0892364	0.0476185	darkred	RAP1B	Endothelia
BCAM|A0A087WXM8	1.46058	0.246567	0.32416	0.997668	0.999991	0.49631	0.26759	0.996087	0.328402	0.0379392	-0.00525595	-0.290463	-0.333658	-0.0431951	greenyellow	BCAM	Endothelia
CRIP2|P52943	1.23285	0.316334	0.501952	0.997706	0.628241	0.454896	0.991869	0.569913	-0.177263	0.0250392	-0.14352	0.202303	0.0337436	-0.168559	tan	CRIP2	Endothelia
AKR1C3|S4R3Z2	0.429742	0.733347	0.708975	0.997939	0.948658	0.84706	0.941794	0.988985	0.209267	0.037562	0.102252	-0.171705	-0.107015	0.06469	steelblue	AKR1C3	Endothelia
AGFG1|P52594-2	0.388382	0.762235	0.991071	0.998126	0.884805	0.970294	0.729367	0.960977	0.0286366	-0.0182428	-0.0676135	-0.0468794	-0.0962501	-0.0493707	tan	AGFG1	Endothelia
APOL2|Q9BQE5	0.48377	0.696247	0.772932	0.998311	0.957414	0.718778	0.956587	0.91899	-0.141866	0.0266126	-0.0706887	0.168478	0.071177	-0.0973012	grey	APOL2	Endothelia
LAMA5|O15230	0.525834	0.670429	0.695528	0.999	0.997662	0.816715	0.805952	0.999983	0.30448	0.0441909	0.0554184	-0.260289	-0.249062	0.0112275	greenyellow	LAMA5	Endothelia
ACTN4|O43707	2.98974	0.0478151	0.910106	0.999149	0.0611021	0.962643	0.235078	0.125917	0.0344407	0.00743633	0.130043	-0.0270044	0.0956026	0.122607	violet	ACTN4	Endothelia
ANXA6|P08133	0.203619	0.893012	0.917344	0.999168	0.99998	0.966454	0.890315	0.998135	-0.0380362	-0.00841057	0.00213197	0.0296256	0.0401682	0.0105425	darkturquoise	ANXA6	Endothelia
AKAP12|Q02952-3	3.97794	0.0176521	0.999998	0.999273	0.048708	0.998977	0.0506086	0.0595243	-0.00148634	0.0122268	-0.234376	0.0137131	-0.232889	-0.246602	lightgreen	AKAP12	Endothelia
BNIP3L|O60238-2	0.678759	0.575783	0.999809	0.999295	0.704602	0.996636	0.722198	0.625003	0.0110211	-0.0178136	0.143988	-0.0288347	0.132967	0.161802	darkturquoise	BNIP3L	Endothelia
ABLIM1|O14639-2	3.2519	0.0365071	0.907657	0.999318	0.060889	0.878872	0.23725	0.0731649	-0.0674835	0.0133907	-0.252393	0.0808742	-0.184909	-0.265783	darkgreen	ABLIM1	Endothelia
IGBP1|P78318	0.61454	0.611305	0.978832	0.999531	0.808251	0.964327	0.565136	0.89337	-0.0352362	0.0104783	0.0757904	0.0457145	0.111027	0.0653121	magenta	IGBP1	Endothelia
ESYT2|H7BXI1	0.209791	0.888761	0.979987	0.999556	0.882423	0.994302	0.987662	0.942127	-0.0243102	-0.00723853	-0.043826	0.0170717	-0.0195157	-0.0365874	grey	ESYT2	Endothelia
SLC25A24|Q6NUK1-2	0.298158	0.826409	0.956692	0.999756	0.97691	0.980603	0.783287	0.966195	-0.0626429	-0.0116447	0.0475929	0.0509981	0.110236	0.0592377	darkolivegreen	SLC25A24	Endothelia
ARMC10|Q8N2F6-3	1.36834	0.272776	0.93541	0.999852	0.554773	0.925918	0.233385	0.668089	0.061522	-0.00837443	-0.132	-0.0698964	-0.193522	-0.123626	black	ARMC10	Endothelia
PRCP|P42785	0.471786	0.704376	0.822446	0.999895	0.995632	0.881953	0.667283	0.99219	0.186833	0.0153299	-0.0470259	-0.171503	-0.233858	-0.0623558	purple	PRCP	Endothelia
CD109|Q6YHK3	1.23839	0.31765	0.985193	0.999901	0.321768	0.993847	0.495618	0.410765	-0.0779348	-0.0155917	-0.423273	0.062343	-0.345338	-0.407681	blue	CD109	Endothelia
SLC30A1|Q9Y6M5	0.345565	0.792585	0.946527	0.99996	0.971155	0.944565	0.741567	0.984546	-0.0911743	0.00860091	0.0694098	0.0997752	0.160584	0.0608089	tan	SLC30A1	Endothelia
APOA1|P02647	0.888528	0.459126	0.999891	0.999975	0.540166	0.999997	0.583179	0.633562	0.0176919	0.0116453	0.339489	-0.00604668	0.321797	0.327844	violet	APOA1	Endothelia
MYLK|Q15746-11	0.688743	0.56653	0.885581	0.999984	0.602162	0.918969	0.962343	0.686503	0.0806811	0.00422932	0.131504	-0.0764518	0.0508233	0.127275	cyan	MYLK	Endothelia
RPL27|P61353	5.43255	0.00450519	0.816907	0.99999	0.00871594	0.834182	0.0742502	0.0161444	0.0850408	-0.0031573	0.31942	-0.0881981	0.23438	0.322578	cyan	RPL27	Endothelia
CD59|E9PNW4	1.29178	0.296608	0.337396	1	0.777582	0.399955	0.829343	0.814398	-0.232146	0.00105967	-0.122501	0.233205	0.109645	-0.12356	royalblue	CD59	Endothelia
EIF3M|Q7L2H7	0.35142	0.788419	0.998942	1	0.820673	0.999109	0.888779	0.853379	0.0123	-0.000240343	0.0711512	-0.0125403	0.0588513	0.0713916	pink	EIF3M	Endothelia
SLC25A20|O43772	0.410129	0.74696	0.983604	1	0.899536	0.986965	0.70933	0.91958	0.0461276	9.13e-05	-0.0838794	-0.0460363	-0.130007	-0.0839708	grey	SLC25A20	Endothelia
SIRPA|P78324	8.81449	0.000282914	0.0686646	0.0135212	0.74231	0.804637	0.00442914	0.00083315	-0.166577	-0.22929	0.0620648	-0.0627128	0.228642	0.291354	turquoise	SIRPA	Microglia	Homeostatic
GDA|Q9Y2T3	4.40611	0.0116649	0.0287058	0.142768	0.986895	0.949455	0.0425527	0.207022	-0.256048	-0.206218	-0.0272518	0.0498301	0.228796	0.178966	turquoise	GDA	Microglia	Homeostatic
PRKCD|Q05655	6.15464	0.00250681	0.0291834	0.147548	0.936559	0.921788	0.00524145	0.0397338	-0.547512	-0.423137	0.0981541	0.124375	0.645666	0.521291	pink	PRKCD	Microglia	Homeostatic
CORO1A|P31146	4.86596	0.00756269	0.534898	0.34246	0.366647	0.970503	0.02224	0.0133787	-0.0985697	-0.133257	0.113792	-0.0346877	0.212362	0.24705	turquoise	CORO1A	Microglia	Homeostatic
CYB5R1|Q9UHQ9	3.15763	0.0402091	0.828282	0.970091	0.246145	0.985511	0.0417378	0.142161	-0.0716746	-0.040333	0.152273	0.0313416	0.223947	0.192606	green	CYB5R1	Microglia	Homeostatic
GLS|O94925	4.48601	0.0108097	0.675989	0.998546	0.120815	0.81244	0.00820541	0.126084	-0.101798	-0.0154613	0.197521	0.0863371	0.29932	0.212982	turquoise	GLS	Microglia	Homeostatic
RAB35|Q15286	3.18403	0.0391338	0.617512	0.999986	0.314381	0.652428	0.0243071	0.406267	-0.0714435	0.00212169	0.0973598	0.0735651	0.168803	0.0952381	turquoise	RAB35	Microglia	Homeostatic
BLVRB|P30043	8.22388	0.000442531	0.205362	0.0499531	0.371764	0.824248	0.00406658	0.000855272	0.140748	0.205655	-0.1087	0.0649076	-0.249448	-0.314355	yellow	BLVRB	Microglia	Disease-associated
CTSZ|Q9UBR2	10.0407	0.000116543	0.00394913	0.0561957	0.851932	0.842112	0.000272796	0.00735488	0.402539	0.307698	-0.0811806	-0.0948412	-0.48372	-0.388879	yellow	CTSZ	Microglia	Disease-associated
TLN1|Q9Y490	13.1748	1.51e-05	0.000529123	0.0773116	0.781301	0.352385	2.13e-05	0.00788295	0.35488	0.213132	-0.0699662	-0.141748	-0.424847	-0.283099	yellow	TLN1	Microglia	Disease-associated
C1QC|P02747	5.13752	0.00588727	0.0107226	0.20094	0.979631	0.689779	0.0176902	0.309885	0.826794	0.535563	0.0900521	-0.291231	-0.736742	-0.445511	greenyellow	C1QC	Microglia	Disease-associated
ARHGDIB|P52566	5.12304	0.00596584	0.0263451	0.224923	0.997737	0.842763	0.0114617	0.141233	0.378619	0.266811	-0.0219316	-0.111808	-0.40055	-0.288742	yellow	ARHGDIB	Microglia	Disease-associated
MSN|P26038	6.27854	0.00214478	0.0706326	0.248948	0.656742	0.96407	0.00316327	0.023752	0.261175	0.209088	-0.111763	-0.0520874	-0.372938	-0.320851	blue	MSN	Microglia	Disease-associated
ANXA4|P09525	11.8753	3.4e-05	0.000394451	0.255317	0.92347	0.0964377	3.7e-05	0.0737877	0.475331	0.208433	-0.0604666	-0.266898	-0.535798	-0.2689	yellow	ANXA4	Microglia	Disease-associated
GMPR|P36959	5.29745	0.00603463	0.908869	0.295989	0.123535	0.640258	0.0346626	0.0040078	0.142779	0.417853	-0.535277	0.275075	-0.678056	-0.95313	blue	GMPR	Microglia	Disease-associated
LSM5|B8ZZF8	6.01494	0.00282416	0.187594	0.297976	0.416649	0.997637	0.00533474	0.0132801	0.222105	0.200611	-0.153352	-0.0214936	-0.375457	-0.353963	yellow	LSM5	Microglia	Disease-associated
MYH9|P35579	4.52915	0.0103757	0.0247065	0.409136	0.999999	0.606938	0.0161298	0.363173	0.21945	0.122717	-0.00101341	-0.0967335	-0.220464	-0.12373	yellow	MYH9	Microglia	Disease-associated
BLOC1S5-TXNDC5|Q86UY0	3.79258	0.0211889	0.574006	0.454416	0.504286	0.990817	0.0454323	0.0376996	0.113399	0.141367	-0.117124	0.0279684	-0.230522	-0.258491	yellow	BLOC1S5-TXNDC5	Microglia	Disease-associated
PNPO|Q9NVS9-3	3.9487	0.0181657	0.503692	0.4561	0.507654	0.997683	0.0349593	0.0384058	0.112037	0.127948	-0.105789	0.0159112	-0.217826	-0.233738	blue	PNPO	Microglia	Disease-associated
COTL1|Q14019	4.65658	0.00919882	0.497452	0.569349	0.309128	0.999999	0.0144105	0.0280274	0.118995	0.117792	-0.140536	-0.00120261	-0.259531	-0.258328	blue	COTL1	Microglia	Disease-associated
SAMHD1|Q9Y3Z3-4	8.22567	0.00044192	0.00772382	0.587384	0.717872	0.217615	0.000292056	0.121813	0.52052	0.203342	-0.148334	-0.317178	-0.668855	-0.351676	yellow	SAMHD1	Microglia	Disease-associated
CLIC1|O00299	6.88726	0.00128506	0.0168976	0.596109	0.767332	0.34035	0.000906649	0.145989	0.473376	0.201051	-0.136128	-0.272324	-0.609504	-0.33718	yellow	CLIC1	Microglia	Disease-associated
PACSIN2|Q9UNF0-2	5.04622	0.00640155	0.282945	0.617877	0.362109	0.965616	0.00651729	0.0423237	0.138353	0.100108	-0.11948	-0.038245	-0.257833	-0.219588	yellow	PACSIN2	Microglia	Disease-associated
ASPH|Q12797	7.31656	0.000904755	0.00253193	0.762137	0.999961	0.0556521	0.00127382	0.711448	0.373825	0.100018	-0.00425526	-0.273807	-0.37808	-0.104273	yellow	ASPH	Microglia	Disease-associated
PSME2|Q9UL46	6.65474	0.00155955	0.0247859	0.778633	0.667792	0.26608	0.000904383	0.197453	0.298062	0.100584	-0.106174	-0.197478	-0.404236	-0.206758	yellow	PSME2	Microglia	Disease-associated
BLVRA|P53004	4.87992	0.00746519	0.89109	0.866284	0.0410752	0.490507	0.00678124	0.303018	0.0383737	-0.0448908	-0.143921	-0.0832645	-0.182294	-0.0990299	salmon	BLVRA	Microglia	Disease-associated
LCP1|P13796	4.52641	0.0104027	0.307932	0.91735	0.335177	0.752025	0.00658844	0.135403	0.359251	0.140709	-0.329985	-0.218542	-0.689236	-0.470694	blue	LCP1	Microglia	Disease-associated
LGALS3|P17931	8.99993	0.000246528	0.185369	0.941428	0.0390658	0.535725	0.000143068	0.0168571	0.296283	0.087161	-0.384525	-0.209122	-0.680808	-0.471686	yellow	LGALS3	Microglia	Disease-associated
EFR3A|Q14156-2	3.69576	0.0233279	0.129472	0.988684	0.81857	0.301722	0.0144054	0.672001	0.295193	0.0445853	-0.107713	-0.250608	-0.402906	-0.152299	blue	EFR3A	Microglia	Disease-associated
KCTD12|Q96CX2	9.40422	0.000183425	0.110715	0.997477	0.0445914	0.217504	7.69e-05	0.0473471	0.220608	0.0193431	-0.247713	-0.201265	-0.468321	-0.267056	yellow	KCTD12	Microglia	Disease-associated
ABHD14B|Q96IU4	5.84205	0.00313125	0.0241068	0.999415	0.893105	0.0310906	0.00274027	0.951553	0.375916	-0.0155529	-0.0827531	-0.391469	-0.458669	-0.0672002	blue	ABHD14B	Microglia	Disease-associated
CRYL1|Q9Y2S2	3.77578	0.0215446	0.999915	0.999452	0.0517631	0.998177	0.0448844	0.105693	0.00720095	-0.0145153	-0.302676	-0.0217163	-0.309877	-0.288161	blue	CRYL1	Microglia	Disease-associated
TPP1|O14773-2	3.4814	0.0289197	0.466141	0.999991	0.36055	0.513703	0.0161801	0.451619	0.176269	-0.00376027	-0.188903	-0.180029	-0.365172	-0.185143	blue	TPP1	Microglia	Disease-associated
WDFY4|Q6ZS81-5	NA (missed, not imputed in all Control ApoE e3/3 cases)	NA	NA	NA	NA	NA	NA	NA	NA	NA	NA	NA	NA	NA	black	WDFY4	Microglia
SULT1A1|P50225	6.36129	0.00222413	0.0168713	0.00167147	0.0981464	0.636878	0.793423	0.188791	0.946856	1.31258	0.692468	0.365722	-0.254388	-0.62011	grey	SULT1A1	Microglia
F13A1|P00488	6.9024	0.00126907	0.000817335	0.0278907	0.163543	0.71084	0.0864029	0.659936	1.07845	0.794318	0.501006	-0.284133	-0.577444	-0.293311	greenyellow	F13A1	Microglia
ARHGEF6|Q15052	2.53601	0.0777794	0.284284	0.0611416	0.658244	0.775902	0.888232	0.373097	-0.191051	-0.299025	-0.117764	-0.107973	0.0732872	0.18126	darkorange	ARHGEF6	Microglia
PNP|P00491	3.63479	0.0247914	0.160956	0.062805	0.992607	0.92135	0.213288	0.0829045	0.175971	0.231587	0.0212684	0.0556158	-0.154703	-0.210319	steelblue	PNP	Microglia
PRPS2|P11908	3.81057	0.0208148	0.19746	0.069164	1	0.899898	0.162898	0.0539928	-0.196178	-0.267851	-0.00030313	-0.0716728	0.195875	0.267547	cyan	PRPS2	Microglia
IGHG4|P01861	3.11487	0.0420166	0.0670348	0.0832809	0.629803	0.999741	0.432827	0.450931	1.58431	1.64299	0.697101	0.0586773	-0.887211	-0.945889	steelblue	IGHG4	Microglia
DPP7|Q9UHL4	3.29848	0.0348126	0.0319347	0.114429	0.178836	0.981137	0.755489	0.954895	0.536484	0.461599	0.364264	-0.0748859	-0.17222	-0.0973345	grey	DPP7	Microglia
IGHG2|P01859	2.57339	0.0739717	0.193694	0.171303	0.981388	0.996109	0.3009	0.262848	0.940547	1.04987	0.163867	0.109324	-0.77668	-0.886004	steelblue	IGHG2	Microglia
GDPGP1|Q6ZNW5	2.2031	0.122907	0.205576	0.173502	0.904418	0.997178	0.58546	0.505852	-0.290967	-0.320267	-0.100566	-0.0292999	0.190401	0.219701	turquoise	GDPGP1	Microglia
SNX2|O60749-2	2.34342	0.0944962	0.262757	0.181399	0.986031	0.984225	0.377842	0.263068	0.0718316	0.0865831	0.0124246	0.0147515	-0.059407	-0.0741585	black	SNX2	Microglia
IGHG3|A0A087WXL8	2.22309	0.107521	0.134719	0.182511	0.673496	1	0.607647	0.667484	1.2296	1.23126	0.586804	0.00165799	-0.642796	-0.644454	steelblue	IGHG3	Microglia
SNX5|Q9Y5X3	1.92116	0.149061	0.990745	0.183413	0.999999	0.290703	0.990691	0.158219	0.0187048	0.141984	0.000924719	0.123279	-0.0177801	-0.141059	yellow	SNX5	Microglia
MYO1C|O00159-2	2.45397	0.0839751	0.0745209	0.208564	0.430006	0.985439	0.665026	0.899938	0.402606	0.343443	0.230648	-0.0591628	-0.171958	-0.112795	greenyellow	MYO1C	Microglia
DGKZ|Q13574-6	2.98565	0.0480179	0.0970769	0.211377	0.98156	0.995319	0.156084	0.318659	-0.233027	-0.20854	-0.0343685	0.0244867	0.198658	0.174172	turquoise	DGKZ	Microglia
VPS26A|O75436	3.45866	0.0295909	0.377934	0.245607	0.87536	0.977507	0.0868076	0.0545125	0.0866579	0.109748	-0.0378514	0.0230899	-0.124509	-0.147599	yellow	VPS26A	Microglia
ARPC1B|O15143	1.31832	0.288125	0.519712	0.248336	0.663809	0.923009	0.98937	0.783965	0.189065	0.281387	0.148781	0.0923225	-0.0402839	-0.132606	steelblue	ARPC1B	Microglia
CD99L2|Q8TCZ2-5	1.84389	0.162142	0.992614	0.258956	0.999997	0.166905	0.989492	0.23156	-0.0933985	0.691427	0.00653739	0.784826	0.0999359	-0.68489	lightgreen	CD99L2	Microglia
LGALS1|P09382	1.92221	0.14889	0.476527	0.259642	0.999906	0.950748	0.467586	0.248101	0.130641	0.182122	0.00540531	0.0514805	-0.125236	-0.176716	blue	LGALS1	Microglia
C1QA|X6RLJ0	2.68936	0.0654451	0.051169	0.26588	0.596236	0.913431	0.390197	0.856429	0.765598	0.566905	0.335993	-0.198693	-0.429605	-0.230912	greenyellow	C1QA	Microglia
ISOC2|Q96AB3	2.79111	0.0588116	0.974198	0.284384	0.0827937	0.491079	0.194727	0.980183	0.0492757	0.229687	0.276104	0.180412	0.226828	0.0464168	pink	ISOC2	Microglia
PEPD|P12955	1.66577	0.196953	0.231878	0.299175	0.782168	0.999999	0.686458	0.747351	0.264958	0.26301	0.121694	-0.00194751	-0.143263	-0.141316	blue	PEPD	Microglia
ARSB|P15848	2.7297	0.0634941	0.236183	0.301412	0.99503	1	0.139445	0.194613	-0.2331	-0.232025	0.0280215	0.00107487	0.261121	0.260046	green	ARSB	Microglia
HEXB|Q5URX0	1.31029	0.290667	0.957653	0.302723	0.999487	0.56052	0.97485	0.312659	-0.0471698	-0.180469	-0.00994882	-0.1333	0.0372209	0.170521	grey	HEXB	Microglia
TGFBRAP1|Q8WUH2	2.61492	0.0868862	0.525646	0.305739	0.0616268	0.97385	0.537193	0.782293	-0.197845	-0.258139	-0.39287	-0.0602946	-0.195025	-0.13473	paleturquoise	TGFBRAP1	Microglia
ARRB2|P32121-5	1.89752	0.159531	0.999964	0.309706	0.448222	0.279734	0.412043	0.977169	0.00718626	0.310983	0.242703	0.303796	0.235517	-0.0682792	grey	ARRB2	Microglia
GPX1|A0A087WUQ6	3.22895	0.037374	0.0284413	0.337036	0.741004	0.723245	0.170201	0.827433	0.184888	0.114672	0.0598574	-0.0702153	-0.12503	-0.0548149	yellow	GPX1	Microglia
CCDC93|F8W9X7	1.3889	0.266703	0.982755	0.339519	0.459139	0.530113	0.693105	0.974671	-0.0395937	-0.198803	-0.152058	-0.159209	-0.112464	0.0467445	red	CCDC93	Microglia
CLTA|P09496-2	2.04872	0.12979	0.721023	0.346362	0.107647	0.8887	0.597434	0.97759	-0.0446067	-0.0775498	-0.095161	-0.0329431	-0.0505543	-0.0176111	black	CLTA	Microglia
RAB3D|O95716	1.80637	0.168911	0.434216	0.352502	0.145358	0.993359	0.931976	0.992802	0.189269	0.224653	0.259424	0.0353834	0.070155	0.0347716	midnightblue	RAB3D	Microglia
ARPC5|O15511	1.66746	0.196588	0.829623	0.357891	0.985041	0.814061	0.603454	0.188469	0.0526888	0.111683	-0.0205251	0.058994	-0.073214	-0.132208	blue	ARPC5	Microglia
GNPDA1|P46926	3.76325	0.021814	0.800832	0.370207	0.455427	0.851125	0.0908174	0.0218561	0.0544992	0.106754	-0.0849871	0.0522549	-0.139486	-0.191741	salmon	GNPDA1	Microglia
DAGLB|Q8NCG7-2	1.45635	0.252506	0.380399	0.379163	0.975629	0.999787	0.60198	0.588274	0.326842	0.345512	0.0765596	0.0186698	-0.250283	-0.268952	purple	DAGLB	Microglia
RRAGA|Q7L523	1.55449	0.222465	0.237681	0.396305	0.354488	0.997429	0.983584	0.999184	-0.202496	-0.180767	-0.166634	0.0217296	0.0358618	0.0141322	tan	RRAGA	Microglia
CORO2A|Q92828	3.51634	0.0311789	0.798908	0.396623	0.51411	0.933658	0.148019	0.0284732	-0.123695	-0.206687	0.163089	-0.0829923	0.286785	0.369777	darkorange	CORO2A	Microglia
WASF2|Q9Y6W5	1.44391	0.258377	0.379549	0.405643	0.982736	0.997413	0.589619	0.586843	0.359397	0.408743	0.0803304	0.0493465	-0.279066	-0.328413	red	WASF2	Microglia
BID|P55957	1.53314	0.227727	0.662078	0.439811	0.995348	0.968251	0.481647	0.292461	0.112141	0.159962	-0.0216909	0.0478203	-0.133832	-0.181652	yellow	BID	Microglia
GALM|Q96C23	2.50619	0.0802616	0.270082	0.451583	0.993806	0.99536	0.124501	0.267628	0.328688	0.285404	-0.0435602	-0.0432848	-0.372249	-0.328964	yellow	GALM	Microglia
P2RX7|Q99572	2.37389	0.0942249	0.0743745	0.480623	0.253752	0.829355	0.853943	0.99816	-0.904643	-0.564505	-0.629737	0.340137	0.274906	-0.0652313	lightcyan	P2RX7	Microglia
ARFGEF2|Q9Y6D5	1.72322	0.184962	0.999987	0.483853	0.317971	0.501784	0.334753	0.999656	0.00167366	0.0800792	0.0852667	0.0784055	0.083593	0.00518751	green	ARFGEF2	Microglia
HLA-A|P13746	0.73941	0.540361	0.985455	0.493389	0.985366	0.711538	0.999999	0.682889	0.0778491	0.340228	0.0749528	0.262379	-0.00289637	-0.265276	black	HLA-A	Microglia
TAOK3|Q9H2K8	1.2379	0.318785	0.99883	0.498209	0.489821	0.583146	0.577982	0.999972	0.0235995	0.237634	0.230599	0.214034	0.207	-0.00703434	brown	TAOK3	Microglia
HLA-A|P30453	1.96347	0.142361	0.69678	0.50136	0.999841	0.0952209	0.615067	0.504173	0.213222	-0.298044	-0.0140076	-0.511266	-0.22723	0.284036	grey	HLA-A	Microglia
B2M|P61769	3.64111	0.0246353	0.0175265	0.516872	0.780096	0.416624	0.098191	0.936599	0.566114	0.266522	0.15964	-0.299592	-0.406474	-0.106881	yellow	B2M	Microglia
CAPN1|P07384	2.52902	0.077535	0.999573	0.540269	0.502145	0.599869	0.437383	0.0523685	0.00560184	0.0776602	-0.0714036	0.0720583	-0.0770054	-0.149064	salmon	CAPN1	Microglia
ISG15|A0A096LNZ9	1.59711	0.217365	0.934435	0.578382	0.890395	0.274323	0.999273	0.225893	0.124933	-0.284818	0.151549	-0.409752	0.0266164	0.436368	grey	ISG15	Microglia
CD99L2|Q8TCZ2-3	3.88307	0.0193768	0.999851	0.584611	0.185512	0.626633	0.16107	0.0152463	0.00757924	0.141382	-0.201889	0.133803	-0.209469	-0.343272	lightgreen	CD99L2	Microglia
IDS|P22304	0.717918	0.54995	0.999971	0.596441	0.870951	0.6207	0.889277	0.935064	0.00534164	0.169825	0.0924711	0.164484	0.0871294	-0.0773542	purple	IDS	Microglia
ARRB1|P49407-2	5.01922	0.00656266	0.9997	0.60669	0.0813781	0.659614	0.0661508	0.00634547	0.00571611	0.0819416	-0.145108	0.0762255	-0.150824	-0.227049	salmon	ARRB1	Microglia
DNAJC13|O75165	0.703078	0.558474	0.848848	0.609169	0.577438	0.958859	0.968103	0.9996	0.183257	0.300697	0.277494	0.11744	0.0942364	-0.0232035	purple	DNAJC13	Microglia
CNDP2|Q96KP4	1.89063	0.154095	0.999997	0.616027	0.644339	0.605198	0.656564	0.107418	-0.00186933	0.12991	-0.109795	0.131779	-0.107926	-0.239705	red	CNDP2	Microglia
NAGK|Q9UJ70	4.08408	0.0159138	0.861589	0.639543	0.125426	0.245939	0.473273	0.0119603	-0.0537799	0.0881213	-0.149036	0.141901	-0.0952566	-0.237158	blue	NAGK	Microglia
SLC7A8|Q9UHI5	2.65975	0.0675194	0.479981	0.639883	0.768665	0.998625	0.082429	0.16833	-0.232215	-0.205304	0.147002	0.0269108	0.379217	0.352306	grey60	SLC7A8	Microglia
IGHG1|A0A087WYE1	0.692083	0.564577	0.673873	0.662263	0.614114	0.999598	0.999982	0.999851	0.408865	0.449126	0.421516	0.0402606	0.012651	-0.0276096	steelblue	IGHG1	Microglia
DOK1|Q99704-2	1.13818	0.363587	0.384047	0.669732	0.521264	0.998806	0.957109	0.995632	0.300704	0.264483	0.213308	-0.0362218	-0.0873967	-0.0511749	saddlebrown	DOK1	Microglia
DCXR|Q7Z4W1	0.959112	0.425694	0.377846	0.678201	0.849137	0.979914	0.799699	0.97262	0.16295	0.121213	0.0767463	-0.0417368	-0.0862033	-0.0444665	darkgreen	DCXR	Microglia
P2RY12|Q9H244	8.85018	0.0012844	0.00819747	0.680655	0.0029859	0.062984	0.814519	0.0722153	0.791797	0.184531	0.612183	-0.607266	-0.179615	0.427651	darkorange	P2RY12	Microglia
TBC1D13|Q9NVG8	0.590294	0.6271	0.935279	0.689223	0.999677	0.942024	0.910235	0.655182	-0.0862299	-0.175693	0.014573	-0.0894636	0.100803	0.190266	royalblue	TBC1D13	Microglia
CYFIP1|Q7L576	2.25327	0.104089	0.982424	0.692625	0.440256	0.484935	0.67497	0.0744623	-0.0343573	0.110464	-0.133978	0.144821	-0.099621	-0.244442	salmon	CYFIP1	Microglia
ZC3HAV1|Q7Z2W4-2	0.467905	0.707411	0.905336	0.693441	0.809531	0.94452	0.996884	0.977958	-0.0615663	-0.121321	-0.0790737	-0.0597551	-0.0175074	0.0422476	grey	ZC3HAV1	Microglia
RNPEP|Q9H4A4	0.72559	0.545275	0.988738	0.70333	0.999599	0.524805	0.995548	0.616095	0.0342452	-0.126237	0.0105545	-0.160482	-0.0236907	0.136792	brown	RNPEP	Microglia
ERAP1|Q9NZ08	1.05575	0.384782	0.932124	0.707704	0.94521	0.35464	0.627433	0.929037	0.160806	-0.311255	-0.144789	-0.47206	-0.305594	0.166466	grey	ERAP1	Microglia
PTK2B|Q14289	3.50022	0.028376	0.0207367	0.71693	0.808499	0.283201	0.102327	0.991592	-0.245965	-0.0902951	-0.0669028	0.15567	0.179062	0.0233923	turquoise	PTK2B	Microglia
RP2|O75695	0.612278	0.61364	0.899438	0.719245	0.999094	0.963345	0.886612	0.654462	-0.137207	-0.220791	-0.0259127	-0.0835834	0.111295	0.194878	brown	RP2	Microglia
C1QB|A0A0A0MSV6	3.48995	0.0286715	0.0232216	0.723598	0.878947	0.298155	0.0835271	0.975808	0.727661	0.268369	0.167192	-0.459292	-0.560469	-0.101176	greenyellow	C1QB	Microglia
RENBP|A6NKZ2	1.75487	0.179571	0.155433	0.730593	0.935183	0.818233	0.339511	0.94038	0.473984	0.257017	0.121239	-0.216967	-0.352745	-0.135778	grey	RENBP	Microglia
STAT1|P42224	1.06224	0.380856	0.970872	0.737725	0.760008	0.491538	0.481397	0.998323	0.0447861	-0.112272	-0.0948113	-0.157058	-0.139597	0.0174603	brown	STAT1	Microglia
EVL|Q9UI08	2.88623	0.0532468	0.330289	0.76278	0.512684	0.0698924	0.974103	0.121118	0.188654	-0.11558	0.144779	-0.304235	-0.0438747	0.26036	magenta	EVL	Microglia
SNX17|Q15036-2	2.22872	0.106873	0.463391	0.770983	0.844092	0.977049	0.104546	0.312431	0.161028	0.113343	-0.0848203	-0.0476853	-0.245848	-0.198163	blue	SNX17	Microglia
PFN1|P07737	0.331421	0.802666	0.933468	0.772694	0.984147	0.976009	0.993096	0.904973	-0.0463882	-0.0811929	-0.0264729	-0.0348047	0.0199153	0.05472	brown	PFN1	Microglia
MROH1|E9PHY8	0.465844	0.708427	0.881162	0.783228	0.99988	0.993824	0.892856	0.793937	-0.0919842	-0.126774	-0.00813788	-0.0347901	0.0838463	0.118636	purple	MROH1	Microglia
VPS13C|Q709C8-2	1.12146	0.357152	0.801887	0.788438	0.988281	0.308556	0.585256	0.904265	-0.0531635	0.0590385	0.0178908	0.112202	0.0710544	-0.0411476	lightcyan	VPS13C	Microglia
INPP4B|O15327	0.315376	0.814094	0.944209	0.794139	0.992539	0.969493	0.989004	0.884171	-0.0944069	-0.183604	-0.0440808	-0.0891974	0.0503261	0.139523	grey	INPP4B	Microglia
PPT1|P50897	1.71941	0.185735	0.864508	0.801883	0.575292	0.381765	0.964175	0.167076	-0.0675261	0.085106	-0.106648	0.152632	-0.0391217	-0.191754	paleturquoise	PPT1	Microglia
SORD|Q00796	2.56084	0.0749621	0.988707	0.804529	0.340396	0.929007	0.198251	0.0805227	0.0281269	0.0862528	-0.143357	0.0581259	-0.171484	-0.22961	blue	SORD	Microglia
RAB11FIP5|Q9BXF6	0.583633	0.630712	0.771891	0.810485	0.999984	1	0.762508	0.806081	0.086165	0.0860369	0.00297807	-0.000128123	-0.0831869	-0.0830588	black	RAB11FIP5	Microglia
GIT2|R4GNG3	1.01407	0.401222	0.32363	0.815755	0.831832	0.883973	0.758515	0.998963	0.273483	0.14933	0.126332	-0.124154	-0.147152	-0.0229981	grey	GIT2	Microglia
AP3B1|O00203-3	1.07736	0.374667	0.900552	0.822908	0.3073	0.99578	0.723926	0.886691	0.117354	0.15913	0.286545	0.0417763	0.169191	0.127415	cyan	AP3B1	Microglia
ELMO1|Q92556	1.71746	0.186132	0.55216	0.822936	0.824476	0.179121	0.948282	0.344942	-0.147347	0.103441	-0.0905278	0.250788	0.0568193	-0.193969	brown	ELMO1	Microglia
RAB8B|Q92930	0.818658	0.494509	0.981508	0.824479	0.801228	0.626107	0.568503	0.999886	0.0194169	-0.0480458	-0.044435	-0.0674627	-0.0638518	0.00361087	red	RAB8B	Microglia
CPQ|Q9Y646	0.567748	0.645958	0.849838	0.82647	0.999428	0.999954	0.770578	0.742064	-0.174986	-0.185719	0.023619	-0.0107334	0.198605	0.209338	lightcyan	CPQ	Microglia
PTGR1|Q14914	4.01622	0.0170031	0.996571	0.827786	0.0880927	0.721572	0.136947	0.0187365	-0.0306951	0.133915	-0.339078	0.16461	-0.308383	-0.472993	salmon	PTGR1	Microglia
PLCL2|Q9UPR0	3.30647	0.0345301	0.950534	0.834875	0.138199	0.550545	0.355126	0.0317131	0.0567756	-0.0968449	0.226386	-0.153621	0.16961	0.323231	grey60	PLCL2	Microglia
SNX9|A0A087WYU1	0.298657	0.826052	0.860033	0.839597	0.94967	0.999606	0.991008	0.981416	-0.106886	-0.121921	-0.0690413	-0.0150351	0.0378449	0.0528801	brown	SNX9	Microglia
MVP|Q14764	1.07361	0.376191	0.925293	0.843715	0.791137	0.513212	0.40685	1	-0.168502	0.241782	0.239363	0.410284	0.407865	-0.0024189	brown	MVP	Microglia
ACOX3|O15254-2	0.247157	0.86265	0.999342	0.848431	0.988834	0.89654	0.997589	0.943417	0.0231764	0.167185	0.0571716	0.144008	0.0339952	-0.110013	purple	ACOX3	Microglia
ITGA6|P23229-7	1.83606	0.163531	0.591248	0.852962	0.833841	0.982277	0.154411	0.388263	0.25287	0.172953	-0.159572	-0.0799169	-0.412442	-0.332525	blue	ITGA6	Microglia
STXBP5|Q5T5C0-2	0.427184	0.735065	0.740413	0.854501	0.981971	0.998909	0.896078	0.960065	0.080977	0.0686078	0.0281271	-0.0123691	-0.0528499	-0.0404808	black	STXBP5	Microglia
PTGDS|P41222	0.488898	0.692784	0.996995	0.859385	0.977486	0.931082	0.926129	0.635795	0.0449442	0.188957	-0.084829	0.144013	-0.129773	-0.273786	red	PTGDS	Microglia
RFTN1|Q14699	0.50845	0.679672	0.972963	0.896862	0.635133	0.990326	0.879139	0.982736	0.0441612	0.0775958	0.116608	0.0334346	0.0724466	0.039012	midnightblue	RFTN1	Microglia
ITGAM|P11215	1.46589	0.245137	0.900355	0.900245	0.705314	0.99995	0.292321	0.336811	0.107414	0.116069	-0.15944	0.00865486	-0.266854	-0.275509	blue	ITGAM	Microglia
CTSB|P07858	1.0672	0.378812	0.78971	0.903513	0.830351	0.427696	0.999203	0.455369	-0.115833	0.0917008	-0.100497	0.207533	0.0153353	-0.192198	salmon	CTSB	Microglia
FAM49B|Q9NUQ9	0.319163	0.811413	0.909063	0.908229	0.999999	0.999949	0.890514	0.892158	-0.046617	-0.0505258	0.000845865	-0.00390881	0.0474629	0.0513717	brown	FAM49B	Microglia
BIN1|O00499	1.91681	0.149767	0.117152	0.908917	0.506628	0.460509	0.726552	0.932981	-0.187049	-0.0579642	-0.107407	0.129084	0.079642	-0.0494423	brown	BIN1	Microglia
TGM2|P21980	2.36363	0.0924751	0.100609	0.909977	0.99146	0.418363	0.137211	0.973058	0.435827	0.130161	0.0497037	-0.305666	-0.386123	-0.080457	greenyellow	TGM2	Microglia
SMARCD2|J3QWB6	0.618016	0.60915	0.576236	0.926442	0.731227	0.937258	0.987706	0.98978	-0.163836	-0.0843157	-0.124506	0.0795205	0.0393303	-0.0401901	cyan	SMARCD2	Microglia
LRRFIP1|Q32MZ4-4	1.0885	0.370166	0.946989	0.931254	0.648925	0.68956	0.932079	0.340593	-0.0501152	0.0595201	-0.10216	0.109635	-0.052045	-0.16168	black	LRRFIP1	Microglia
DENND4B|O75064	0.200847	0.894915	0.953314	0.936746	0.886382	0.99964	0.998033	0.999931	0.0975402	0.117626	0.128704	0.0200856	0.0311634	0.0110778	orange	DENND4B	Microglia
AKAP10|E7EMD6	1.87153	0.158234	0.999987	0.942177	0.196795	0.950406	0.208717	0.565289	-0.00428588	-0.079201	-0.258959	-0.0749151	-0.254673	-0.179758	grey	AKAP10	Microglia
COMMD5|Q9GZQ3	1.00084	0.408143	0.651991	0.942439	0.995052	0.352212	0.735293	0.837944	-0.150002	0.0751228	-0.0283522	0.225125	0.12165	-0.103475	darkred	COMMD5	Microglia
RAP2C|Q9Y3L5	0.755788	0.528344	0.884739	0.944104	0.938515	0.613057	0.543738	0.999946	-0.0929273	0.0765912	0.0696478	0.169518	0.162575	-0.00694338	grey	RAP2C	Microglia
SERPINA3|P01011	0.774675	0.517979	0.664865	0.944943	0.498387	0.956536	0.99659	0.886212	0.492567	0.256772	0.578696	-0.235795	0.0861289	0.321924	violet	SERPINA3	Microglia
STAT5B|P51692	0.453994	0.71654	0.850525	0.949288	0.669987	0.996627	0.991606	0.962156	-0.142771	-0.102565	-0.190872	0.040206	-0.0481013	-0.0883073	cyan	STAT5B	Microglia
SERPINB1|P30740	0.980411	0.41659	0.356438	0.952399	0.760033	0.7363	0.880366	0.982473	-0.740529	-0.25066	-0.422716	0.489869	0.317812	-0.172057	tan	SERPINB1	Microglia
VASP|P50552	0.758108	0.537295	0.704674	0.954487	0.996389	0.653547	0.550018	0.974883	0.306077	-0.217235	-0.0470177	-0.523312	-0.353095	0.170217	magenta	VASP	Microglia
DMXL1|Q9Y485	0.913613	0.448539	0.72861	0.955151	0.98118	0.500338	0.492406	0.997289	0.181224	-0.0986239	-0.061907	-0.279848	-0.243131	0.0367169	grey	DMXL1	Microglia
LYN|P07948-2	1.0029	0.410147	0.80259	0.955316	0.95502	0.992032	0.372559	0.723511	0.224012	0.149252	-0.124395	-0.07476	-0.348407	-0.273647	magenta	LYN	Microglia
PHYHD1|Q5SRE7-2	2.9991	0.048047	0.991584	0.957233	0.0580622	0.995063	0.106853	0.23487	-0.0653056	-0.124152	-0.590255	-0.0588462	-0.524949	-0.466103	blue	PHYHD1	Microglia
SCAMP2|O15127	0.520911	0.671522	0.993629	0.961023	0.641234	0.995529	0.82185	0.937884	0.082702	0.161543	0.344289	0.0788411	0.261587	0.182746	cyan	SCAMP2	Microglia
CSTB|P04080	3.78262	0.021399	0.999814	0.961947	0.0742677	0.943559	0.0883885	0.0386858	-0.00937794	0.0616088	-0.284484	0.0709867	-0.275106	-0.346092	blue	CSTB	Microglia
NPC2|J3KMY5	1.5285	0.228887	0.635813	0.961973	0.84442	0.924523	0.184829	0.595241	0.170474	0.0746945	-0.111128	-0.0957797	-0.281602	-0.185823	red	NPC2	Microglia
MBNL1|Q9NR56-3	0.529256	0.665885	0.880985	0.964626	0.995928	0.659324	0.749478	0.991526	0.0783071	-0.0540973	-0.0225774	-0.132404	-0.100884	0.0315199	magenta	MBNL1	Microglia
MOB1A|Q9H8S9	1.78647	0.173517	0.810311	0.965804	0.52674	0.583102	0.13415	0.865851	0.10722	-0.0586413	-0.151633	-0.165861	-0.258852	-0.0929912	lightgreen	MOB1A	Microglia
RNF213|A0A0A0MTR7	0.334736	0.800301	0.811384	0.96903	0.999547	0.982169	0.840697	0.982027	-0.159736	-0.0875448	-0.0183262	0.0721915	0.14141	0.0692186	turquoise	RNF213	Microglia
ITGB2|P05107	1.45851	0.247952	0.437055	0.974308	0.83983	0.253517	0.852925	0.603888	0.266174	-0.0790864	0.137907	-0.345261	-0.128268	0.216993	grey	ITGB2	Microglia
ABHD12|Q8N2K0	1.05164	0.385252	0.849284	0.974959	0.839628	0.987122	0.350742	0.632111	-0.07063	-0.039366	0.0687007	0.031264	0.139331	0.108067	lightyellow	ABHD12	Microglia
TPD52|P55327-4	1.62077	0.206892	0.909036	0.976795	0.187832	0.996671	0.529377	0.465243	-0.0723252	-0.0477435	-0.213261	0.0245816	-0.140936	-0.165517	lightgreen	TPD52	Microglia
OPHN1|O60890	1.27327	0.303411	0.259308	0.977266	0.849098	0.547411	0.676834	0.986976	-0.178241	-0.0413198	-0.074572	0.136921	0.103669	-0.0332521	grey	OPHN1	Microglia
AIF1|P55008	1.1165	0.378088	0.958193	0.978411	0.752235	0.777851	0.322401	0.942277	0.164174	-0.15001	-0.340638	-0.314183	-0.504811	-0.190628	darkgrey	AIF1	Microglia
IGHG1|A0A087WYC5	0.418728	0.741337	0.695827	0.979068	0.98783	0.904245	0.8611	0.999812	0.377608	0.135041	0.107564	-0.242567	-0.270044	-0.0274774	steelblue	IGHG1	Microglia
NEK7|Q8TDX7	0.701719	0.55957	0.564413	0.984868	0.732428	0.807386	0.987759	0.925802	0.212933	0.0612176	0.163229	-0.151715	-0.0497039	0.102011	grey	NEK7	Microglia
EPDR1|Q9UM22	0.471705	0.704521	0.861294	0.985756	0.998919	0.711015	0.778566	0.996164	-0.10604	0.0502178	0.0188729	0.156258	0.124913	-0.0313449	darkturquoise	EPDR1	Microglia
HTATIP2|Q9BUP3-3	0.142991	0.933158	0.999648	0.988018	0.933502	0.994794	0.965677	0.999693	0.0215593	0.0925869	0.118776	0.0710275	0.0972171	0.0261896	brown	HTATIP2	Microglia
PLXDC2|Q6UX71-2	0.733221	0.541273	0.527055	0.989236	0.784763	0.754391	0.952981	0.943224	-0.250972	-0.0613499	-0.163407	0.189622	0.0875653	-0.102057	brown	PLXDC2	Microglia
NT5E|P21589	2.55184	0.0756807	0.595588	0.989312	0.0744918	0.82788	0.621209	0.20773	0.15659	0.0418145	0.300221	-0.114776	0.143631	0.258406	grey	NT5E	Microglia
PIP4K2A|P48426	0.370987	0.774527	0.880826	0.98935	0.999931	0.753766	0.887944	0.981249	-0.136671	0.0621757	-0.0100651	0.198846	0.126605	-0.0722408	brown	PIP4K2A	Microglia
GGH|Q92820	0.697522	0.561407	0.536306	0.989389	0.804401	0.781045	0.951422	0.95774	0.169255	0.0418631	0.106672	-0.127392	-0.0625829	0.0648086	skyblue	GGH	Microglia
SIRPA|P78324-2	0.496337	0.689957	0.855135	0.989404	0.998077	0.66854	0.912622	0.958251	0.124029	-0.0542502	0.0288598	-0.17828	-0.0951695	0.08311	darkgreen	SIRPA	Microglia
CTSD|P07339	0.268073	0.847839	0.999714	0.989942	0.894769	0.979443	0.853514	0.987611	-0.00736124	0.026354	0.0534188	0.0337153	0.0607801	0.0270648	brown	CTSD	Microglia
PLD3|Q8IV08	0.519367	0.672416	0.998334	0.990327	0.674011	0.998834	0.775158	0.886669	-0.0256976	-0.0503195	-0.166105	-0.0246219	-0.140407	-0.115785	black	PLD3	Microglia
STAT6|G3V2X7	2.05338	0.132039	0.596864	0.991415	0.759363	0.77356	0.0928778	0.567003	-0.215335	-0.0512475	0.156393	0.164087	0.371728	0.207641	cyan	STAT6	Microglia
BCAT2|O15382-2	0.607111	0.618928	0.948992	0.991612	0.752373	0.875404	0.988822	0.645987	0.191696	-0.101991	0.298444	-0.293688	0.106748	0.400436	greenyellow	BCAT2	Microglia
DNM2|P50570-3	0.130676	0.941036	0.930356	0.991701	0.997758	0.992769	0.968705	0.999192	-0.0686613	-0.0351353	-0.019819	0.033526	0.0488424	0.0153163	brown	DNM2	Microglia
HCLS1|E7EVW7	0.855116	0.481169	0.759852	0.992226	0.936769	0.683334	0.468773	0.99455	0.454589	-0.150663	-0.293573	-0.605252	-0.748161	-0.142909	purple	HCLS1	Microglia
LTF|P02788-2	0.592464	0.629469	0.937779	0.994998	0.883645	0.858572	0.577628	0.96541	0.163198	-0.0749723	-0.229111	-0.238171	-0.392309	-0.154138	grey	LTF	Microglia
ALDH16A1|Q8IZ83	1.26456	0.305568	0.366173	0.995361	0.522566	0.57244	0.983077	0.738423	-0.309016	-0.0472916	-0.244387	0.261724	0.0646292	-0.197095	purple	ALDH16A1	Microglia
RUFY1|H0YA47	0.928425	0.448374	0.542279	0.995393	0.978364	0.491431	0.855253	0.938708	0.176974	-0.0352381	0.0598897	-0.212212	-0.117084	0.0951278	grey	RUFY1	Microglia
FERMT3|Q86UX7-2	0.938435	0.446624	0.631854	0.996681	0.989468	0.417285	0.866867	0.952418	0.326648	-0.05624	0.0985415	-0.382888	-0.228107	0.154781	brown	FERMT3	Microglia
SUMO3|P55854	0.646025	0.591989	0.986632	0.997062	0.584894	0.999507	0.793193	0.771444	-0.0365583	-0.0235944	-0.131714	0.0129639	-0.095156	-0.10812	magenta	SUMO3	Microglia
ASL|P04424-2	0.5489	0.653032	0.999534	0.997404	0.73781	0.991054	0.670437	0.881029	0.0151934	-0.0291882	-0.136064	-0.0443817	-0.151258	-0.106876	purple	ASL	Microglia
SLMAP|Q14BN4-2	0.319145	0.811426	0.999708	0.998257	0.864549	0.994098	0.818253	0.949313	0.0204953	-0.0402539	-0.162861	-0.0607493	-0.183357	-0.122607	grey	SLMAP	Microglia
CAP1|Q01518	1.47468	0.242789	0.881063	0.998279	0.606778	0.954769	0.205372	0.561132	0.043274	0.0106312	-0.0690654	-0.0326427	-0.112339	-0.0796966	blue	CAP1	Microglia
RHOG|P84095	0.317361	0.812699	0.839667	0.998443	1	0.929182	0.822117	0.998467	-0.173451	-0.0366049	-0.00178246	0.136846	0.171668	0.0348225	brown	RHOG	Microglia
LAMP2|P13473-2	1.00669	0.404429	0.486077	0.998764	0.616459	0.642382	0.991097	0.768232	-0.516313	-0.0581479	-0.416818	0.458165	0.0994948	-0.35867	brown	LAMP2	Microglia
CYBB|P04839	1.33807	0.282738	0.769059	0.999305	0.800105	0.719581	0.213063	0.882412	0.269106	-0.0370149	-0.24092	-0.306121	-0.510025	-0.203905	yellow	CYBB	Microglia
TWF2|Q6IBS0	1.66126	0.197927	0.724782	0.999448	0.217047	0.828658	0.812633	0.340156	-0.0600282	-0.00711217	-0.108248	0.0529161	-0.0482201	-0.101136	black	TWF2	Microglia
SH3KBP1|Q96B97	0.798554	0.505121	0.970273	0.999525	0.574343	0.953601	0.841659	0.569041	-0.0471292	0.0125055	-0.130347	0.0596347	-0.083218	-0.142853	red	SH3KBP1	Microglia
LRRFIP1|Q32MZ4-3	0.00271022	0.9998	0.999961	0.999733	0.999965	0.999964	1	0.999948	-0.00497532	-0.0102358	-0.00457163	-0.00526053	0.000403691	0.00566422	grey	LRRFIP1	Microglia
HLA-C|A0A087WWL9	1.09622	0.369885	0.724824	0.999944	0.965131	0.654889	0.314002	0.971808	0.368208	-0.0199454	-0.161614	-0.388154	-0.529822	-0.141669	blue	HLA-C	Microglia
EHD4|A0A087WUA5	1.51932	0.232952	0.763861	0.999976	0.679617	0.846139	0.17126	0.740406	0.15305	0.00714191	-0.170884	-0.145908	-0.323934	-0.178026	skyblue	EHD4	Microglia
LACTB2|Q53H82	2.65238	0.0680461	0.89664	0.999989	0.0940448	0.904546	0.344992	0.130465	-0.109796	0.00526039	-0.362461	0.115056	-0.252665	-0.367722	paleturquoise	LACTB2	Microglia
LGALS3BP|Q08380	0.0199618	0.996078	0.996905	0.999995	0.999931	0.996507	0.998556	0.999829	0.0517733	-0.00647919	0.0137686	-0.0582525	-0.0380046	0.0202478	brown	LGALS3BP	Microglia
SCLY|H7C3V9	1.1543	0.345288	0.436099	0.999996	0.999998	0.515655	0.401404	0.999977	0.365428	0.00585377	-0.00420421	-0.359575	-0.369633	-0.010058	lightgreen	SCLY	Microglia
SIAE|Q9HAT2-2	0.390068	0.761157	0.780322	0.999996	0.921805	0.842678	0.975856	0.952982	0.255116	0.00615256	0.148865	-0.248963	-0.106251	0.142712	grey	SIAE	Microglia
PYGL|P06737-2	0.68477	0.569135	0.998189	1	0.695854	0.998358	0.589211	0.749693	0.0298835	-0.00135158	-0.1863	-0.031235	-0.216183	-0.184948	blue	PYGL	Microglia
CPNE5|Q9HCH3	4.99232	0.00672745	0.0625313	0.270521	0.922337	0.937652	0.0104566	0.0792625	-0.246962	-0.188209	0.0559573	0.0587524	0.302919	0.244167	turquoise	CPNE5	Neuron	Homeostatic
GRIA1|P42261-4	5.06842	0.00627227	0.446167	0.437613	0.32209	0.999252	0.012289	0.0172058	-0.179981	-0.196332	0.197152	-0.0163505	0.377133	0.393483	turquoise	GRIA1	Neuron	Homeostatic
STX1A|Q16623	8.73053	0.000301238	0.227702	0.496274	0.0691283	0.979385	0.000404849	0.00325009	-0.155912	-0.122336	0.194883	0.0335766	0.350795	0.317218	turquoise	STX1A	Neuron	Homeostatic
MARK1|Q9P0L2	7.51348	0.000772363	0.227782	0.583274	0.119144	0.95012	0.000828565	0.00888342	-0.178246	-0.12578	0.199753	0.0524666	0.377999	0.325533	darkorange	MARK1	Neuron	Homeostatic
DPYSL5|Q9BPU6	6.16801	0.00235835	0.00195432	0.591817	0.789659	0.0840113	0.0119334	0.96502	-0.320839	-0.108192	-0.069762	0.212647	0.251077	0.03843	lightcyan	DPYSL5	Neuron	Homeostatic
UBQLN1|Q9UMX0	3.80399	0.0209508	0.0296252	0.666649	0.997043	0.395147	0.0325606	0.744707	-0.184106	-0.0767269	-0.0118687	0.10738	0.172238	0.0648581	lightcyan	UBQLN1	Neuron	Homeostatic
GRIN2B|Q13224	3.49302	0.0285826	0.759406	0.702693	0.342674	0.998165	0.0492195	0.0541622	-0.112746	-0.133954	0.184707	-0.0212081	0.297452	0.31866	turquoise	GRIN2B	Neuron	Homeostatic
PRMT8|Q9NR22-2	3.75282	0.0225279	0.629479	0.800593	0.304007	0.995101	0.0290292	0.0690806	-0.157341	-0.123825	0.213269	0.0335169	0.37061	0.337093	grey60	PRMT8	Neuron	Homeostatic
OLFM1|Q99784	10.6227	7.79e-05	0.793391	0.928775	0.00267605	0.994657	0.000200861	0.00116816	-0.0867084	-0.0617347	0.350906	0.0249737	0.437614	0.41264	grey60	OLFM1	Neuron	Homeostatic
SYNGAP1|A0A0A0MQZ2	3.4849	0.0288176	0.369915	0.953957	0.489496	0.747107	0.0181718	0.268048	-0.147109	-0.0500249	0.121527	0.0970842	0.268636	0.171552	turquoise	SYNGAP1	Neuron	Homeostatic
RTN1|Q16799-3	4.95157	0.00698556	0.0953678	0.955256	0.597934	0.326746	0.00366386	0.347718	-0.39678	-0.0906923	0.194868	0.306088	0.591648	0.28556	pink	RTN1	Neuron	Homeostatic
SGTB|Q96EQ0	3.23668	0.0370795	0.447307	0.982177	0.462154	0.737352	0.0231315	0.318841	-0.136195	-0.0362558	0.127002	0.0999395	0.263198	0.163258	lightcyan	SGTB	Neuron	Homeostatic
KIF5C|O60282	4.0801	0.0159755	0.976357	0.988367	0.0761055	0.999926	0.029349	0.0578637	-0.0203413	-0.0171922	0.119423	0.00314909	0.139764	0.136615	grey60	KIF5C	Neuron	Homeostatic
TUBB3|Q13509	2.84823	0.0554009	0.675954	0.99517	0.343802	0.581933	0.0352763	0.563898	-0.107303	0.0244203	0.153264	0.131723	0.260567	0.128843	turquoise	TUBB3	Neuron	Homeostatic
CTIF|O43310	3.06823	0.0543326	0.968218	0.997668	0.327478	0.886241	0.0435506	0.349393	-0.0937993	0.0424117	0.356024	0.136211	0.449823	0.313612	pink	CTIF	Neuron	Homeostatic
SLC25A22|Q9H936	7.13828	0.00104563	0.0979226	0.999797	0.182853	0.118695	0.000424651	0.281468	-0.275563	0.0101246	0.225923	0.285688	0.501486	0.215798	turquoise	SLC25A22	Neuron	Homeostatic
CALB2|P22676	4.13432	0.0151551	0.17911	0.753636	0.654383	0.780592	0.0111075	0.175047	0.287692	0.147465	-0.151467	-0.140227	-0.439159	-0.298931	yellow	CALB2	Neuron	Disease-associated
H1FX|Q92522	2.70626	0.064291	0.312592	0.999174	0.779077	0.312355	0.0423451	0.882499	0.268731	-0.021614	-0.137309	-0.290345	-0.406041	-0.115695	blue	H1FX	Neuron	Disease-associated
C3|P01024	5.66296	0.00366736	0.0315052	0.0182507	0.00420894	0.969012	0.909913	0.999031	0.446883	0.520932	0.542684	0.0740491	0.0958015	0.0217525	violet	C3	Neuron
NPTXR|O95502	2.6309	0.0696066	0.274262	0.0884076	0.933585	0.874215	0.538364	0.200956	-0.232091	-0.33452	-0.0706712	-0.102429	0.16142	0.263848	midnightblue	NPTXR	Neuron
SEZ6L2|Q6UXD5-2	2.27003	0.102231	0.761936	0.108109	0.995944	0.476902	0.84972	0.130772	-0.0985465	-0.256652	-0.0213677	-0.158105	0.0771788	0.235284	magenta	SEZ6L2	Neuron
GDAP1|Q8TB36	3.00614	0.0470091	0.221525	0.13483	0.999658	0.974423	0.218096	0.131429	-0.130746	-0.160855	-0.00613545	-0.0301086	0.124611	0.154719	midnightblue	GDAP1	Neuron
CHN1|P15882-3	2.1684	0.114045	0.153792	0.162685	0.603603	0.999172	0.72136	0.690874	0.240693	0.25635	0.130573	0.0156575	-0.11012	-0.125777	red	CHN1	Neuron
STMN3|Q9NZ72	2.57638	0.0745458	0.183271	0.180471	0.978698	0.993324	0.293515	0.278175	-0.309172	-0.353969	-0.0555222	-0.0447971	0.25365	0.298447	tan	STMN3	Neuron
ZC2HC1A|Q96GY0	3.6919	0.0234178	0.0326237	0.196853	0.92016	0.910791	0.0917004	0.420229	-0.320507	-0.242161	-0.0660109	0.0783465	0.254496	0.17615	tan	ZC2HC1A	Neuron
TANC2|Q9HCD6	2.22747	0.107017	0.361377	0.201608	0.998506	0.960825	0.398618	0.221282	-0.127077	-0.167463	-0.0115961	-0.0403855	0.115481	0.155866	turquoise	TANC2	Neuron
GAR1|Q9NY12-2	9.10135	0.000696613	0.506598	0.206837	0.0620783	0.00762725	0.44337	0.000462488	0.182048	-0.297686	0.349496	-0.479734	0.167448	0.647183	grey60	GAR1	Neuron
CACNA2D2|Q9NY47-4	1.98207	0.139516	0.999217	0.210989	0.662758	0.170778	0.579638	0.728305	0.0117635	-0.197512	-0.0995464	-0.209276	-0.11131	0.0979657	grey	CACNA2D2	Neuron
DAB2IP|Q5VWQ8-3	1.65314	0.199692	0.267729	0.239164	0.670051	0.996793	0.842849	0.765817	-0.301798	-0.338052	-0.175048	-0.0362534	0.12675	0.163003	pink	DAB2IP	Neuron
PDP1|Q9P0J1	2.51326	0.078843	0.351474	0.267663	0.996139	0.990152	0.214385	0.162959	-0.219151	-0.26174	0.0272169	-0.0425891	0.246368	0.288957	grey60	PDP1	Neuron
CYP46A1|H0Y3G0	2.66233	0.0673357	0.488604	0.289745	0.946835	0.962593	0.191221	0.101317	-0.183429	-0.249867	0.0661945	-0.0664376	0.249624	0.316062	grey60	CYP46A1	Neuron
CEP170B|Q9Y4F5	2.53035	0.0774256	0.115904	0.3129	0.973206	0.978853	0.203013	0.481074	-0.188033	-0.153654	-0.0327986	0.0343796	0.155235	0.120855	tan	CEP170B	Neuron
ELAVL2|Q12926	1.32888	0.284816	0.357212	0.355045	0.462055	0.999229	0.992088	0.979134	0.208496	0.22577	0.175249	0.0172738	-0.0332472	-0.050521	lightyellow	ELAVL2	Neuron
SETD2|Q9BYW2	2.28734	0.105429	0.53784	0.358479	0.950378	0.97133	0.242319	0.151858	-0.19722	-0.266896	0.074877	-0.0696767	0.272097	0.341773	darkorange	SETD2	Neuron
SHANK2|Q9UPX8	3.82614	0.0204966	0.927629	0.37338	0.375581	0.707691	0.126954	0.016181	-0.0552622	-0.160161	0.140314	-0.104899	0.195576	0.300475	grey60	SHANK2	Neuron
PRKAR1B|P31321	2.39029	0.0898771	0.685773	0.388545	0.871272	0.936363	0.237991	0.103479	-0.102733	-0.160956	0.0667278	-0.0582228	0.169461	0.227684	turquoise	PRKAR1B	Neuron
RYR2|Q92736-2	2.16242	0.114783	0.106299	0.403697	0.855396	0.92766	0.341236	0.791854	-0.149622	-0.107961	-0.0476859	0.0416604	0.101936	0.0602754	turquoise	RYR2	Neuron
GABRB2|E7EV50	1.15771	0.343342	0.965995	0.43936	0.456809	0.698805	0.75104	0.996081	0.0378926	0.133696	0.11508	0.0958031	0.0771877	-0.0186154	saddlebrown	GABRB2	Neuron
SMARCA5|O60264	0.937254	0.436306	0.994318	0.443836	0.998924	0.610413	0.999273	0.479949	-0.0419885	-0.264193	-0.0219722	-0.222204	0.0200163	0.242221	grey	SMARCA5	Neuron
SMPD3|H3BS51	6.31255	0.00260509	0.00327375	0.453816	0.0100431	0.184694	0.894967	0.419359	-0.355826	-0.148562	-0.295864	0.207264	0.0599615	-0.147302	tan	SMPD3	Neuron
RTN1|Q16799	2.72098	0.0633032	0.0405002	0.469114	0.614366	0.664292	0.318367	0.976718	-0.229697	-0.128979	-0.0947709	0.100718	0.134926	0.0342079	tan	RTN1	Neuron
IGSF8|Q969P0	2.23497	0.106157	0.0836489	0.477194	0.803766	0.830283	0.331824	0.898949	-0.203436	-0.128433	-0.0699485	0.0750024	0.133487	0.0584848	lightcyan	IGSF8	Neuron
KCNQ2|O43526-4	0.980206	0.419278	0.995571	0.492978	0.924311	0.431596	0.851429	0.766267	0.0439283	-0.27316	-0.0996794	-0.317088	-0.143608	0.17348	midnightblue	KCNQ2	Neuron
RUFY3|Q7L099	1.92212	0.148905	0.109356	0.514771	0.701319	0.858295	0.510341	0.967331	-0.12285	-0.0783612	-0.0536596	0.0444884	0.0691899	0.0247015	lightcyan	RUFY3	Neuron
POMGNT2|Q8NAT1	1.3085	0.294628	0.999981	0.525763	0.922245	0.628483	0.93657	0.224919	-0.00640695	-0.237919	0.090247	-0.231512	0.0966539	0.328166	darkorange	POMGNT2	Neuron
CAMK2A|Q9UQM7-2	2.20591	0.109528	0.3705	0.540643	0.96944	0.998061	0.152761	0.284327	0.32237	0.285419	-0.0832791	-0.0369512	-0.405649	-0.368698	salmon	CAMK2A	Neuron
GABRA1|P14867	2.27873	0.101281	0.908022	0.546535	0.0857548	0.888158	0.30737	0.817845	0.05898	0.127618	0.207307	0.0686375	0.148327	0.0796891	saddlebrown	GABRA1	Neuron
MICU3|Q86XE3	0.797094	0.5059	0.980835	0.555248	0.99996	0.765948	0.969244	0.492063	-0.057711	-0.216961	0.0068837	-0.15925	0.0645947	0.223844	purple	MICU3	Neuron
OGT|O15294	1.78409	0.184331	0.363132	0.571439	0.173355	0.997213	0.999935	0.992453	-0.253818	-0.217534	-0.261916	0.0362842	-0.00809799	-0.0443822	grey	OGT	Neuron
CCDC177|Q9NQR7	0.740545	0.536835	0.806768	0.575863	0.996604	0.966789	0.882611	0.658256	-0.133082	-0.207092	-0.0297067	-0.0740097	0.103376	0.177385	tan	CCDC177	Neuron
IGKC|A0A087X1V9	1.19469	0.334836	0.68294	0.588617	0.99941	0.99259	0.532681	0.459158	0.397351	0.50635	-0.0371956	0.108998	-0.434547	-0.543545	steelblue	IGKC	Neuron
NDUFA1|O15239	2.81369	0.0574377	0.565052	0.589062	0.034756	0.999928	0.443543	0.55281	0.172092	0.180322	0.360776	0.00822944	0.188684	0.180455	lightyellow	NDUFA1	Neuron
PLXNA2|O75051	2.56047	0.0749914	0.675839	0.59272	0.694595	0.996161	0.12581	0.115518	-0.14444	-0.174852	0.133222	-0.0304116	0.277662	0.308074	turquoise	PLXNA2	Neuron
SLC25A27|O95847	1.4989	0.236431	0.216613	0.601462	0.91924	0.934088	0.475058	0.887459	-0.378443	-0.256989	-0.115005	0.121454	0.263437	0.141984	grey	SLC25A27	Neuron
CACNB4|O00305-4	1.4399	0.252215	0.325338	0.611651	0.258731	0.981919	0.999946	0.97126	0.217625	0.167074	0.223893	-0.050551	0.00626772	0.0568187	grey	CACNB4	Neuron
SIPA1L1|O43166-3	1.28052	0.300282	0.864568	0.627415	0.984895	0.240445	0.651027	0.783394	0.0871426	-0.146425	-0.0373461	-0.233568	-0.124489	0.109079	orange	SIPA1L1	Neuron
PDE4DIP|Q5VU43-3	2.76132	0.0640995	0.476233	0.627747	0.727384	0.130943	0.0795675	0.960039	0.330452	-0.357762	-0.216002	-0.688214	-0.546454	0.14176	magenta	PDE4DIP	Neuron
STMN1|P16949	2.17374	0.113391	0.0986819	0.643036	0.928207	0.723286	0.239256	0.905252	-0.238398	-0.126372	-0.0572418	0.112027	0.181156	0.0691297	tan	STMN1	Neuron
TUBA8|Q9NY65	3.13724	0.0410606	0.02664	0.650072	0.706838	0.387007	0.179408	0.995278	-0.221662	-0.0931463	-0.0752029	0.128516	0.146459	0.0179434	lightcyan	TUBA8	Neuron
NCS1|P62166	1.48401	0.240319	0.996576	0.654637	0.282573	0.769056	0.393055	0.966772	-0.0227718	-0.13522	-0.186547	-0.112448	-0.163775	-0.0513264	black	NCS1	Neuron
SERPINC1|P01008	2.1652	0.116279	0.461734	0.654722	0.078507	0.995046	0.712856	0.614296	0.593687	0.497811	0.968453	-0.0958755	0.374766	0.470642	violet	SERPINC1	Neuron
DIRAS1|O95057	0.620327	0.60772	0.816385	0.656533	0.64141	0.985315	0.993736	0.999288	0.100287	0.143146	0.128419	0.0428592	0.0281321	-0.0147271	green	DIRAS1	Neuron
LPGAT1|Q92604	0.824809	0.491301	0.996719	0.663711	0.601234	0.775711	0.733337	0.999948	0.0300806	0.178896	0.17112	0.148815	0.141039	-0.00777609	purple	LPGAT1	Neuron
HP|P00738	0.836328	0.485342	0.999444	0.678861	0.753797	0.614121	0.683224	0.993643	-0.0726558	0.767055	0.596694	0.839711	0.66935	-0.170361	midnightblue	HP	Neuron
RBFOX1|I3L1D4	0.610919	0.613556	0.999648	0.694468	0.806076	0.747619	0.856673	0.988175	-0.0135856	-0.163153	-0.117305	-0.149568	-0.10372	0.0458482	white	RBFOX1	Neuron
TSC22D2|O75157-2	0.93117	0.438655	0.926539	0.696665	0.999274	0.361997	0.865697	0.73488	0.0808198	-0.155211	-0.0156687	-0.236031	-0.0964885	0.139542	magenta	TSC22D2	Neuron
SYNGAP1|B7ZCA0	1.46272	0.253321	0.999576	0.700124	0.335429	0.734421	0.423073	0.990396	0.0099493	0.212098	0.154129	0.202149	0.144179	-0.0579695	turquoise	SYNGAP1	Neuron
DLG3|Q5JUW8	0.805957	0.501191	0.58488	0.703539	0.99319	0.999626	0.705042	0.812248	-0.097212	-0.0889349	-0.0192832	0.00827709	0.0779288	0.0696517	midnightblue	DLG3	Neuron
BRSK1|Q8TDC3	1.84863	0.161306	0.377433	0.705251	0.982044	0.972276	0.180034	0.468482	-0.121668	-0.0868095	0.0263144	0.0348587	0.147983	0.113124	turquoise	BRSK1	Neuron
PRKCG|P05129	1.277	0.301442	0.26086	0.732265	0.925775	0.894262	0.533499	0.955381	-0.338612	-0.201194	-0.105643	0.137417	0.232969	0.0955517	turquoise	PRKCG	Neuron
CEND1|Q8N111	1.44143	0.251794	0.870912	0.740897	0.798331	0.331527	0.999515	0.250158	0.0919584	-0.132648	0.10453	-0.224606	0.0125715	0.237178	magenta	CEND1	Neuron
NDUFAF6|A0A075B6P0	4.04518	0.0178935	1	0.74936	0.0901067	0.754469	0.0882507	0.0197041	-0.00094047	-0.103732	0.223939	-0.102792	0.224879	0.327671	grey60	NDUFAF6	Neuron
LYRM7|Q5U5X0	0.970087	0.4207	0.768288	0.777803	0.342831	0.999941	0.904254	0.941159	-0.114366	-0.121313	-0.190423	-0.00694707	-0.0760567	-0.0691096	white	LYRM7	Neuron
ISLR2|Q6UXK2	2.48658	0.0811107	0.0530366	0.788151	0.626751	0.410759	0.372884	0.999089	-0.246198	-0.0916556	-0.104405	0.154542	0.141792	-0.0127498	grey	ISLR2	Neuron
PSD|A5PKW4	0.351933	0.788053	0.999961	0.796041	0.968907	0.818562	0.977725	0.947185	-0.00644015	-0.135149	-0.0583711	-0.128709	-0.051931	0.0767783	midnightblue	PSD	Neuron
MAP9|E7ETZ8	2.45847	0.0873252	0.629019	0.811103	0.644544	0.285675	0.0784032	0.999962	0.133753	-0.131287	-0.12466	-0.265041	-0.258414	0.00662673	magenta	MAP9	Neuron
DUT|P33316	0.570297	0.639219	0.942346	0.811561	0.600312	0.982845	0.911572	0.996051	-0.0476329	-0.0811488	-0.100563	-0.0335159	-0.0529305	-0.0194146	grey	DUT	Neuron
EPHB2|P29323	0.786969	0.511325	0.991432	0.815921	0.775281	0.664993	0.595195	0.999975	0.04531	-0.148938	-0.142303	-0.194248	-0.187613	0.00663577	magenta	EPHB2	Neuron
RABIF|P47224	2.54692	0.0760763	0.999726	0.819023	0.28339	0.774943	0.328192	0.0679725	0.00832628	-0.086554	0.159009	-0.0948803	0.150683	0.245563	turquoise	RABIF	Neuron
TIAM2|Q8IVF5-4	1.19605	0.329293	0.998971	0.819095	0.726756	0.748984	0.808575	0.263977	-0.01403	0.0936017	-0.0981912	0.107632	-0.0841612	-0.191793	purple	TIAM2	Neuron
BRSK2|Q8IWQ3-3	1.2897	0.297286	0.236039	0.823983	0.881391	0.788607	0.567571	0.995885	-0.189674	-0.0912124	-0.0684538	0.0984615	0.12122	0.0227586	tan	BRSK2	Neuron
SLC32A1|Q9H598	0.907085	0.450114	0.409291	0.827152	0.960996	0.930878	0.650072	0.969775	0.22658	0.133115	0.0667362	-0.0934646	-0.159843	-0.0663788	white	SLC32A1	Neuron
GAD1|Q99259	0.690755	0.565353	0.535347	0.834049	0.683947	0.975429	0.98874	0.998931	0.190023	0.12727	0.147943	-0.0627532	-0.0420802	0.0206731	white	GAD1	Neuron
MTURN|Q8N3F0	2.7157	0.0636558	0.924223	0.835901	0.22267	0.501587	0.560701	0.0549144	-0.0687168	0.100036	-0.206699	0.168752	-0.137982	-0.306734	salmon	MTURN	Neuron
SUGP2|Q8IX01-4	0.320064	0.81077	0.947105	0.836556	0.999779	0.9871	0.960657	0.854967	-0.0908674	-0.150661	-0.0133554	-0.0597931	0.077512	0.137305	midnightblue	SUGP2	Neuron
PFDN1|O60925	1.22811	0.317976	0.244394	0.837033	0.708802	0.784681	0.779779	0.999497	-0.133152	-0.0627275	-0.0706987	0.0704241	0.0624529	-0.00797123	brown	PFDN1	Neuron
GRIN1|Q05586-4	2.98879	0.0478619	0.955835	0.843282	0.267519	0.985006	0.100483	0.0707268	-0.0455697	-0.0792695	0.157486	-0.0336999	0.203055	0.236755	grey60	GRIN1	Neuron
ELAVL4|P26378-4	1.95623	0.143486	0.730836	0.844025	0.703067	0.999062	0.155673	0.271003	-0.0669123	-0.0573528	0.0663922	0.00955954	0.133305	0.123745	grey60	ELAVL4	Neuron
OCIAD2|Q56VL3	2.34162	0.0946787	0.136417	0.84676	1	0.59428	0.106812	0.826894	-0.521891	-0.204883	0.000945653	0.317009	0.522837	0.205828	lightcyan	OCIAD2	Neuron
MGST3|O14880	1.61539	0.208115	0.224701	0.852942	0.996516	0.740124	0.267903	0.917016	-0.294311	-0.129648	-0.0302108	0.164663	0.2641	0.0994371	pink	MGST3	Neuron
DIRAS2|Q96HU8	1.09204	0.368747	0.87898	0.857676	0.854604	0.463028	0.405238	0.99969	-0.0607265	0.0699067	0.0619237	0.130633	0.12265	-0.00798308	darkred	DIRAS2	Neuron
PFDN6|O15212	0.835935	0.485544	0.846833	0.864073	0.995195	0.432734	0.694649	0.93274	-0.043859	0.0451746	0.0121069	0.0890336	0.055966	-0.0330676	cyan	PFDN6	Neuron
MADD|Q8WXG6-7	1.75979	0.17772	0.806635	0.864863	0.625007	0.39191	0.160442	0.990252	-0.0832887	0.0778053	0.106747	0.161094	0.190035	0.0289413	turquoise	MADD	Neuron
ADAR|P55265-5	0.817744	0.494988	0.904886	0.873637	0.418832	0.999225	0.833594	0.918155	0.0620644	0.0747764	0.135354	0.012712	0.0732896	0.0605776	turquoise	ADAR	Neuron
ITPKA|P23677	1.84636	0.161706	0.982848	0.891189	0.48515	0.981847	0.282056	0.187812	-0.0502743	-0.105653	0.187658	-0.0553789	0.237932	0.293311	midnightblue	ITPKA	Neuron
CNTN2|Q02246	1.77435	0.174917	0.964633	0.892291	0.411839	0.664283	0.70921	0.152485	-0.0489406	0.0795325	-0.154386	0.128473	-0.105445	-0.233918	red	CNTN2	Neuron
NRXN3|Q9Y4C0	0.342201	0.794981	0.99958	0.90539	0.916676	0.86613	0.873993	0.999443	-0.00738426	0.0515341	0.0431499	0.0589184	0.0505341	-0.00838422	saddlebrown	NRXN3	Neuron
CAMK2A|Q9UQM7	0.288065	0.833609	0.95747	0.910232	0.809139	0.997271	0.983619	0.999262	-0.0789451	-0.112098	-0.132531	-0.0331524	-0.053586	-0.0204335	turquoise	CAMK2A	Neuron
CSNK1E|P49674	0.232237	0.872883	0.875815	0.911567	0.899694	0.999978	0.999749	0.999977	-0.15483	-0.146788	-0.138796	0.00804217	0.0160343	0.00799216	grey	CSNK1E	Neuron
CELF5|Q8N6W0-2	1.35994	0.276081	0.543935	0.91195	0.232719	0.953233	0.950831	0.74941	0.185061	0.103229	0.254388	-0.0818319	0.0693271	0.151159	grey	CELF5	Neuron
NELL2|F8VVB6	0.740604	0.536801	0.905265	0.915693	0.460019	0.999997	0.866556	0.901297	-0.0775727	-0.0801881	-0.161562	-0.00261545	-0.0839893	-0.0813739	paleturquoise	NELL2	Neuron
ABRACL|Q9P1F3	2.68043	0.0660639	0.657017	0.916221	0.489573	0.973299	0.0588602	0.214938	-0.163408	-0.0983165	0.191819	0.0650916	0.355227	0.290135	purple	ABRACL	Neuron
TBC1D7|Q5SZM1	0.643997	0.596706	0.732711	0.916669	0.563982	0.971395	0.988459	0.873514	-0.209845	-0.130576	-0.267679	0.0792687	-0.057834	-0.137103	salmon	TBC1D7	Neuron
TTC26|A0AVF1-3	0.297212	0.826948	0.85559	0.919705	0.998321	0.999828	0.910778	0.956669	-0.0809285	-0.0721263	-0.0162475	0.00880213	0.064681	0.0558788	grey	TTC26	Neuron
GDPD1|Q8N9F7-2	1.03486	0.392309	0.370456	0.92145	0.986772	0.808213	0.509882	0.984798	-0.12274	-0.0507619	-0.0236974	0.0719779	0.0990424	0.0270645	pink	GDPD1	Neuron
MORC2|Q9Y6X9	2.38032	0.103492	0.1983	0.92189	0.999996	0.543587	0.128665	0.908924	0.3085	0.107633	0.00352893	-0.200867	-0.304971	-0.104104	grey	MORC2	Neuron
CDKN1B|P46527	1.86584	0.15831	0.999844	0.930939	0.386666	0.950736	0.345367	0.173971	0.012467	0.107649	-0.254191	0.0951823	-0.266658	-0.36184	lightgreen	CDKN1B	Neuron
ELMOD1|Q8N336-3	0.314042	0.814997	0.999659	0.93389	0.999059	0.842373	0.999958	0.820261	0.0232206	-0.145712	0.0326126	-0.168933	0.00939199	0.178325	turquoise	ELMOD1	Neuron
SLC12A5|Q9H2X9-2	0.517303	0.673784	0.705958	0.944721	0.7011	0.970335	0.999954	0.974969	0.0914243	0.0507713	0.0873941	-0.0406531	-0.00403026	0.0366228	saddlebrown	SLC12A5	Neuron
SCG2|P13521	0.203156	0.893331	0.960005	0.94554	0.999991	0.999691	0.946175	0.93038	-0.0740049	-0.0893169	0.00411056	-0.0153121	0.0781154	0.0934275	tan	SCG2	Neuron
CAMK2B|Q13554	0.21112	0.887842	0.995279	0.948572	0.885008	0.988281	0.962983	0.999581	-0.0328137	-0.0811168	-0.0961422	-0.0483031	-0.0633285	-0.0150254	turquoise	CAMK2B	Neuron
DGKG|P49619-3	2.81101	0.0575988	0.779536	0.952658	0.352858	0.984494	0.0559565	0.180826	0.111696	0.0666609	-0.187801	-0.0450347	-0.299497	-0.254462	blue	DGKG	Neuron
IGKC|A0A087WYL9	0.153688	0.926368	0.997473	0.952969	0.999364	0.987374	0.989251	0.916041	0.0831028	0.237346	-0.0491103	0.154243	-0.132213	-0.286456	steelblue	IGKC	Neuron
GPSM1|Q86YR5-4	0.549874	0.652398	0.999075	0.956848	0.882066	0.980875	0.815712	0.628777	0.0120156	0.0482537	-0.0615159	0.0362381	-0.0735315	-0.10977	grey	GPSM1	Neuron
KALRN|H7BXZ5	0.475131	0.702102	0.792604	0.962275	0.686326	0.98206	0.999061	0.954841	0.204062	0.115249	0.232761	-0.0888128	0.028699	0.117512	grey	KALRN	Neuron
WDR47|O94967-2	2.04744	0.129971	0.516006	0.971255	0.789177	0.330066	0.101374	0.97862	-0.0755532	0.0257549	0.047959	0.101308	0.123512	0.0222041	turquoise	WDR47	Neuron
PPFIA2|G3V200	1.24029	0.313774	0.993545	0.972912	0.459055	0.906688	0.312146	0.796686	-0.0366602	0.0648843	0.197145	0.101544	0.233805	0.132261	grey60	PPFIA2	Neuron
DBN1|Q16643-3	1.12027	0.357612	0.332469	0.976111	0.657816	0.643132	0.9126	0.920372	-0.120215	-0.0310252	-0.0767367	0.0891894	0.0434779	-0.0457115	black	DBN1	Neuron
CADPS2|A0A087X1P3	0.774504	0.518072	0.896582	0.976831	0.887135	0.719687	0.474362	0.995103	-0.0681039	0.0427967	0.0668135	0.110901	0.134917	0.0240168	green	CADPS2	Neuron
NT5DC3|Q86UY8	0.0606774	0.980031	0.999791	0.977136	0.996656	0.987538	0.999326	0.995575	-0.0104119	-0.0549846	-0.0250304	-0.0445726	-0.0146185	0.0299542	midnightblue	NT5DC3	Neuron
CNTNAP1|P78357	0.338042	0.797944	0.943486	0.977184	0.979077	0.793672	0.997266	0.861258	-0.0624599	0.0488787	-0.0416548	0.111339	0.0208051	-0.0905336	brown	CNTNAP1	Neuron
NEDD4L|Q96PU5-2	1.1521	0.345443	0.818917	0.97812	0.809839	0.627984	0.289903	0.977753	-0.115675	0.0570855	0.111987	0.172761	0.227662	0.054901	darkturquoise	NEDD4L	Neuron
ARHGAP39|Q9C0H5	0.971447	0.420085	0.947255	0.978809	0.707263	0.805741	0.368789	0.938678	0.0806686	-0.0630838	-0.151091	-0.143752	-0.23176	-0.0880074	black	ARHGAP39	Neuron
WDR47|O94967-3	1.1268	0.357989	0.94659	0.982167	0.682936	0.782218	0.299408	0.888025	-0.0939165	0.068135	0.191921	0.162051	0.285838	0.123786	turquoise	WDR47	Neuron
DLG2|Q15700-2	0.94381	0.432748	0.848879	0.98563	0.393302	0.976955	0.876544	0.685274	-0.0655462	-0.0300965	-0.122955	0.0354497	-0.0574091	-0.0928588	black	DLG2	Neuron
RNF214|Q8ND24	0.537972	0.660304	0.607277	0.987103	0.944745	0.846101	0.887106	0.998199	-0.165113	-0.0477203	-0.0716133	0.117392	0.0934992	-0.023893	tan	RNF214	Neuron
STMN2|E5RGX5	0.530693	0.664939	0.961495	0.988142	0.815324	0.865995	0.982764	0.66519	-0.337965	0.242124	-0.579869	0.580089	-0.241904	-0.821993	grey	STMN2	Neuron
DSP|P15924	0.165273	0.918832	0.999899	0.988975	0.977236	0.981672	0.986503	0.898149	0.0175033	-0.0914596	0.105711	-0.108963	0.0882078	0.197171	greenyellow	DSP	Neuron
RALYL|B3KT61	0.545972	0.655086	0.807707	0.989104	0.964243	0.644319	0.962005	0.858555	-0.367373	0.138311	-0.185213	0.505684	0.18216	-0.323523	brown	RALYL	Neuron
C2CD2L|O14523	1.22238	0.319971	0.621533	0.989955	0.953884	0.491032	0.293795	0.998567	-0.0962474	0.0260349	0.0389227	0.122282	0.13517	0.0128878	turquoise	C2CD2L	Neuron
HELLS|Q9NRZ9-6	1.49502	0.246327	0.559316	0.99076	0.500205	0.418515	0.9938	0.377296	-0.130971	0.0327643	-0.157896	0.163735	-0.026925	-0.19066	grey	HELLS	Neuron
CNST|Q6PJW8	0.21192	0.886889	0.996744	0.991774	0.959566	0.957269	0.877666	0.99759	-0.0280872	0.0401698	0.0647101	0.068257	0.0927973	0.0245404	lightyellow	CNST	Neuron
LPCAT4|Q643R3	0.856923	0.475277	1	0.991891	0.560259	0.991506	0.531865	0.777261	0.000586722	0.0425232	0.1752	0.0419365	0.174614	0.132677	green	LPCAT4	Neuron
NAPB|Q9H115	0.661009	0.58296	0.540404	0.992305	0.952218	0.766815	0.806459	0.997445	-0.0616314	-0.0137283	-0.0227667	0.0479031	0.0388647	-0.00903841	black	NAPB	Neuron
OGT|O15294-3	0.259672	0.8538	0.928759	0.994185	0.999998	0.846546	0.91142	0.994545	-0.0562473	0.0252917	0.00162718	0.081539	0.0578745	-0.0236645	turquoise	OGT	Neuron
CACNA2D1|P54289-2	2.35287	0.093546	0.591969	0.995474	0.574382	0.784344	0.0625323	0.491031	-0.0848451	-0.0168347	0.0823143	0.0680104	0.167159	0.0991489	turquoise	CACNA2D1	Neuron
GPRIN1|Q7Z2K8	0.0277197	0.993631	0.999846	0.996545	0.999972	0.992045	0.999348	0.99777	0.00838381	-0.0256592	-0.00448979	-0.034043	-0.0128736	0.0211694	midnightblue	GPRIN1	Neuron
TP53I11|E9PN66	0.0535306	0.983324	0.999096	0.996773	0.979932	0.999782	0.994087	0.998867	0.048585	0.0801094	0.132411	0.0315245	0.0838255	0.0523011	greenyellow	TP53I11	Neuron
CAMK4|Q16566	1.77253	0.175265	0.423296	0.998124	0.919873	0.594504	0.130234	0.869973	-0.187164	-0.0225468	0.0727924	0.164617	0.259957	0.0953392	turquoise	CAMK4	Neuron
ACSL4|O60488-2	0.962395	0.424195	0.653533	0.99838	0.49047	0.797685	0.996886	0.666133	0.144301	0.0220032	0.168378	-0.122298	0.0240773	0.146375	turquoise	ACSL4	Neuron
CEP170|Q5SW79	1.84321	0.162262	0.934089	0.998543	0.389232	0.894082	0.139012	0.562345	0.0441882	-0.0128213	-0.114315	-0.0570095	-0.158503	-0.101494	lightgreen	CEP170	Neuron
L1CAM|P32004	0.171369	0.914832	0.948023	0.99869	0.999886	0.913062	0.957632	0.996033	-0.0483403	0.014758	-0.00573077	0.0630983	0.0426095	-0.0204888	black	L1CAM	Neuron
CPLX2|Q6PUV4	0.369277	0.775739	0.800491	0.998995	0.882112	0.895819	0.996024	0.951366	-0.121374	-0.0202135	-0.0931804	0.101161	0.0281941	-0.0729669	tan	CPLX2	Neuron
SCAI|Q8N9R8	2.59142	0.0725733	0.96988	0.999065	0.212556	0.992482	0.0872443	0.219902	-0.0416103	-0.0137798	0.17696	0.0278304	0.21857	0.19074	turquoise	SCAI	Neuron
CCSAP|Q6IQ19-2	0.475542	0.701916	0.964082	0.999229	0.895454	0.941381	0.64812	0.955837	-0.107532	0.0303105	0.14581	0.137843	0.253342	0.1155	tan	CCSAP	Neuron
SERPINI1|Q99574	0.642234	0.59429	0.869863	0.999251	0.938295	0.937144	0.520736	0.91029	-0.129767	-0.0232903	0.0928892	0.106477	0.222656	0.116179	turquoise	SERPINI1	Neuron
SYT5|O00445-2	0.561039	0.646119	0.995649	0.999616	0.807563	0.989522	0.617782	0.905112	0.0375216	-0.0198489	-0.143126	-0.0573705	-0.180647	-0.123277	tan	SYT5	Neuron
NCK2|O43639	0.145259	0.931857	0.999888	0.999623	0.956339	0.998416	0.971404	0.939373	0.00731903	-0.0118601	0.0525137	-0.0191791	0.0451947	0.0643738	midnightblue	NCK2	Neuron
IGHM|A0A087WYJ9	2.12255	0.11983	0.98054	0.999698	0.153648	0.99365	0.305479	0.2492	-0.237666	-0.0628234	-1.28416	0.174843	-1.04649	-1.22133	black	IGHM	Neuron
CACNB3|P54284-5	0.546144	0.654825	0.956334	0.999785	0.659214	0.979848	0.925139	0.765306	0.0472744	0.00838922	0.101847	-0.0388852	0.0545728	0.0934579	turquoise	CACNB3	Neuron
DGKE|I3L112	0.212146	0.887133	0.984966	0.999974	0.891171	0.991922	0.985725	0.927492	-0.061336	-0.00778709	-0.118496	0.0535489	-0.0571598	-0.110709	darkred	DGKE	Neuron
ACTL6B|O94805	0.512941	0.676681	0.997719	0.999987	0.71248	0.999047	0.819303	0.781232	0.0299158	0.00580967	0.164063	-0.0241062	0.134147	0.158253	turquoise	ACTL6B	Neuron
TMEM132A|Q24JP5	0.72817	0.547159	0.579814	0.999993	0.888826	0.622783	0.919741	0.902786	0.19271	-0.00396147	0.0979311	-0.196671	-0.0947788	0.101893	grey	TMEM132A	Neuron
SHANK1|Q9Y566-3	1.18459	0.333433	0.993327	0.999999	0.393016	0.995551	0.555844	0.475433	0.0523123	0.00306601	0.300178	-0.0492463	0.247866	0.297112	midnightblue	SHANK1	Neuron
LUC7L|Q9NQ29-2	0.0174139	0.996775	0.997253	1	0.999698	0.997556	0.999673	0.999761	0.0263219	0.00101597	0.0134268	-0.0253059	-0.0128951	0.0124108	grey	LUC7L	Neuron
CAMSAP1|Q5T5Y3	1.32421	0.286273	0.31202	1	0.885541	0.374177	0.673836	0.905706	-0.208465	0.000891079	-0.0815517	0.209356	0.126913	-0.0824428	tan	CAMSAP1	Neuron
SHISA7|A6NL88	8.09901	0.000487301	0.394363	0.0967863	0.19046	0.786173	0.00430258	0.000734955	-0.187454	-0.305758	0.228985	-0.118305	0.416439	0.534744	grey60	SHISA7	Oligodendrocytes	Homeostatic
CNTN1|Q12860	4.93786	0.00707474	0.00697414	0.266696	0.862272	0.490363	0.0290684	0.613336	-0.146743	-0.0829468	-0.0305584	0.0637961	0.116184	0.0523884	lightcyan	CNTN1	Oligodendrocytes	Homeostatic
KATNAL1|Q9BW62	4.76814	0.00828481	0.0410229	0.362087	0.977222	0.779212	0.0110088	0.174838	-0.361972	-0.230456	0.0492399	0.131516	0.411212	0.279696	turquoise	KATNAL1	Oligodendrocytes	Homeostatic
DNM3|Q9UQ16-3	3.39178	0.0316627	0.0963469	0.498446	0.992115	0.843823	0.0399201	0.32197	-0.0954362	-0.0604446	0.0104982	0.0349916	0.105934	0.0709428	turquoise	DNM3	Oligodendrocytes	Homeostatic
ACOT7|O00154-4	3.24324	0.0368316	0.182095	0.665492	0.895557	0.859679	0.03408	0.275725	-0.105352	-0.0624318	0.0336064	0.0429207	0.138959	0.0960382	turquoise	ACOT7	Oligodendrocytes	Homeostatic
NCALD|P61601	4.80943	0.00797143	0.103095	0.760453	0.6601	0.61548	0.00527876	0.181912	-0.391969	-0.174308	0.179789	0.217661	0.571758	0.354097	turquoise	NCALD	Oligodendrocytes	Homeostatic
ANKS1B|Q7Z6G8	3.7884	0.0212768	0.284601	0.796094	0.572606	0.867308	0.0162269	0.162376	-0.188655	-0.102544	0.127382	0.0861111	0.316037	0.229926	turquoise	ANKS1B	Oligodendrocytes	Homeostatic
SEPT5|Q99719	4.47215	0.0109531	0.587224	0.80658	0.219106	0.992023	0.0125523	0.0470874	-0.102252	-0.077808	0.150976	0.0244443	0.253228	0.228784	turquoise	SEPT5	Oligodendrocytes	Homeostatic
ROGDI|Q9GZN7	3.44799	0.0299115	0.154925	0.810552	0.857535	0.677504	0.0222504	0.364565	-0.148555	-0.0655746	0.0512997	0.0829802	0.199854	0.116874	turquoise	ROGDI	Oligodendrocytes	Homeostatic
DOCK3|Q8IZD9	8.62097	0.000327083	0.018345	0.850215	0.353041	0.170453	0.000148399	0.102863	-0.524065	-0.144428	0.263725	0.379637	0.78779	0.408153	lightcyan	DOCK3	Oligodendrocytes	Homeostatic
EPB41L3|A0A0A0MRA8	2.90816	0.052044	0.157758	0.912407	0.945675	0.540937	0.0397803	0.636813	-0.132542	-0.0433933	0.0319563	0.089149	0.164499	0.0753496	pink	EPB41L3	Oligodendrocytes	Homeostatic
AGAP2|F8VVT9	4.10844	0.015541	0.253131	0.947991	0.486219	0.123198	0.0094731	0.873427	-0.12541	0.0387299	0.090393	0.16414	0.215803	0.0516631	turquoise	AGAP2	Oligodendrocytes	Homeostatic
VAMP1|F5GZV7	5.20944	0.00551317	0.172246	0.294455	0.626821	0.998495	0.00938806	0.0276195	0.307634	0.282467	-0.166534	-0.0251668	-0.474168	-0.449001	white	VAMP1	Oligodendrocytes	Disease-associated
MTAP|Q13126-4	7.16066	0.00102673	0.253304	0.47412	0.153531	0.990984	0.00141006	0.00751307	0.164592	0.137027	-0.179706	-0.0275647	-0.344298	-0.316733	yellow	MTAP	Oligodendrocytes	Disease-associated
SIRT2|A0A087WYM3	7.55669	0.000798155	0.154884	0.494846	0.154814	0.933863	0.000787422	0.00900466	0.520566	0.367971	-0.505956	-0.152594	-1.02652	-0.873927	blue	SIRT2	Oligodendrocytes	Disease-associated
PDLIM5|Q96HC4	3.64938	0.0244325	0.041074	0.617033	0.999877	0.518596	0.0340308	0.621705	0.289829	0.135969	0.00676679	-0.15386	-0.283062	-0.129202	greenyellow	PDLIM5	Oligodendrocytes	Disease-associated
TNS3|Q68CZ2-2	3.89247	0.0191982	0.758678	0.633687	0.297289	0.991782	0.039791	0.0341923	0.18849	0.247272	-0.325459	0.0587823	-0.513949	-0.572731	yellow	TNS3	Oligodendrocytes	Disease-associated
VAT1L|Q9HCJ6	6.19774	0.00229877	0.981802	0.650906	0.00340514	0.843231	0.00926395	0.121105	-0.041178	-0.139038	-0.401171	-0.0978596	-0.359993	-0.262133	black	VAT1L	Oligodendrocytes	Disease-associated
ITGB8|P26012	3.31455	0.0342473	0.133096	0.834078	0.919519	0.603283	0.026286	0.471535	0.160065	0.0645179	-0.0428049	-0.0955475	-0.20287	-0.107323	yellow	ITGB8	Oligodendrocytes	Disease-associated
TPM1|Q6ZN40	3.1416	0.0408767	0.248072	0.96216	0.802609	0.134868	0.0330586	0.98786	0.340907	-0.0933293	-0.153371	-0.434236	-0.494277	-0.0600414	greenyellow	TPM1	Oligodendrocytes	Disease-associated
TPM1|P09493-5	7.26573	0.000942729	0.413997	0.964977	0.0444939	0.762457	0.000714099	0.0242545	0.0846093	0.0274568	-0.142716	-0.0571526	-0.227326	-0.170173	yellow	TPM1	Oligodendrocytes	Disease-associated
TPM1|P09493-8	2.86895	0.0542154	0.292984	0.999727	0.742438	0.406383	0.033005	0.735526	0.227768	0.0123521	-0.12155	-0.215416	-0.349318	-0.133902	yellow	TPM1	Oligodendrocytes	Disease-associated
DOCK9|Q9BZ29-3	2.69138	0.0653061	0.59916	0.0450609	0.824684	0.385803	0.967045	0.17345	-0.137956	-0.330177	-0.0898994	-0.192221	0.0480566	0.240277	lightcyan	DOCK9	Oligodendrocytes
PREPL|Q4J6C6-4	5.01255	0.00660312	0.983539	0.0610189	0.638348	0.121199	0.411254	0.00329839	0.0194287	0.153324	-0.0607049	0.133896	-0.0801336	-0.214029	salmon	PREPL	Oligodendrocytes
FYN|P06241	2.83995	0.0558817	0.925833	0.0971421	0.994429	0.274429	0.805093	0.0472785	0.0309574	0.130956	-0.0118715	0.0999984	-0.0428289	-0.142827	black	FYN	Oligodendrocytes
SEMA4D|Q92854	3.98041	0.0176096	0.0132219	0.103565	0.322866	0.906582	0.322772	0.807427	-0.449457	-0.350567	-0.224716	0.0988908	0.224741	0.12585	turquoise	SEMA4D	Oligodendrocytes
DTD1|Q8TEA8	4.21201	0.0140565	0.999857	0.1132	0.0532355	0.129128	0.0628827	0.999984	-0.00455019	-0.157464	-0.159732	-0.152914	-0.155182	-0.00226784	black	DTD1	Oligodendrocytes
MACROD2|A1Z1Q3	1.89522	0.153327	0.829203	0.133541	0.38044	0.470962	0.884627	0.823681	-0.0670061	-0.191522	-0.12141	-0.124516	-0.0544043	0.0701115	black	MACROD2	Oligodendrocytes
PCBD1|P61457	2.75984	0.0607719	0.164474	0.136336	0.964761	0.993746	0.300263	0.245583	0.350085	0.395846	0.0730434	0.0457608	-0.277042	-0.322802	blue	PCBD1	Oligodendrocytes
EPB41L3|Q9Y2J2-2	2.80442	0.0647483	0.414605	0.136676	0.994767	0.836342	0.322055	0.103579	0.252588	0.399803	-0.0406949	0.147216	-0.293282	-0.440498	blue	EPB41L3	Oligodendrocytes
RAB15|P59190	3.55456	0.0268668	0.0609134	0.138113	0.966237	0.996774	0.117988	0.245829	-0.317217	-0.29031	-0.0529239	0.0269068	0.264293	0.237386	midnightblue	RAB15	Oligodendrocytes
S100A16|Q96FQ6	1.85477	0.16023	0.711931	0.13902	0.960242	0.604275	0.920545	0.257845	0.117668	0.265963	0.0514629	0.148296	-0.0662047	-0.2145	royalblue	S100A16	Oligodendrocytes
PLXNB3|Q9ULL4	1.82508	0.173503	0.677991	0.196391	0.981927	0.758355	0.820308	0.248242	-0.0912776	-0.167553	-0.0284031	-0.0762754	0.0628745	0.13915	magenta	PLXNB3	Oligodendrocytes
NOL3|H3BM67	1.663	0.197551	0.919083	0.202802	0.99828	0.4884	0.957474	0.225329	0.060056	0.206236	0.0149984	0.14618	-0.0450577	-0.191238	grey	NOL3	Oligodendrocytes
PKIA|P61925	2.25475	0.103924	0.807343	0.226599	0.116303	0.673011	0.520759	0.999775	-0.192656	-0.45588	-0.474764	-0.263224	-0.282108	-0.0188835	tan	PKIA	Oligodendrocytes
FSD1|Q9BTV5	2.54261	0.0764245	0.412647	0.234158	0.994112	0.960595	0.248274	0.131002	-0.0877917	-0.117454	0.0134986	-0.0296623	0.10129	0.130953	turquoise	FSD1	Oligodendrocytes
DNM1|Q05193-2	2.08882	0.124279	0.204932	0.270243	0.957783	0.999999	0.380682	0.463824	-0.285033	-0.282659	-0.0672866	0.0023742	0.217746	0.215372	pink	DNM1	Oligodendrocytes
GAP43|P17677	1.45936	0.246896	0.452828	0.325557	0.975853	0.985127	0.653246	0.488997	-0.120735	-0.151121	-0.031575	-0.0303859	0.0891602	0.119546	tan	GAP43	Oligodendrocytes
FAH|P16930	3.55928	0.0267396	0.823681	0.334082	0.527575	0.795424	0.127012	0.023888	0.111623	0.239886	-0.168173	0.128263	-0.279796	-0.408059	yellow	FAH	Oligodendrocytes
USP24|Q9UPU5	1.2625	0.314048	0.455817	0.394088	0.446497	0.999989	0.999931	0.999704	0.201691	0.206046	0.193752	0.00435485	-0.00793953	-0.0122944	steelblue	USP24	Oligodendrocytes
TNR|Q92752	1.71108	0.187434	0.209801	0.397628	0.906845	0.993523	0.484195	0.721336	-0.112001	-0.0961762	-0.0355788	0.0158246	0.076422	0.0605974	lightcyan	TNR	Oligodendrocytes
EPN2|F6PQP6	0.935432	0.437694	0.786177	0.412571	0.589562	0.933179	0.997579	0.963852	0.163186	0.273833	0.194551	0.110647	0.0313649	-0.0792825	red	EPN2	Oligodendrocytes
HSPA12A|O43301	2.90419	0.0522598	0.128631	0.423332	0.999708	0.944	0.0836228	0.340294	-0.159125	-0.117059	0.00615221	0.0420656	0.165277	0.123212	lightcyan	HSPA12A	Oligodendrocytes
LSAMP|Q13449	6.07518	0.00255525	0.252901	0.423993	0.0012518	0.996769	0.141375	0.13207	-0.121481	-0.107124	-0.256723	0.0143576	-0.135242	-0.1496	black	LSAMP	Oligodendrocytes
S100A1|P23297	1.36104	0.274964	0.940745	0.442109	0.315037	0.756543	0.657881	0.999992	-0.212388	-0.612	-0.622951	-0.399612	-0.410562	-0.0109502	grey	S100A1	Oligodendrocytes
CAMSAP2|Q08AD1-2	0.901113	0.452997	0.983483	0.446258	0.997954	0.648202	0.996953	0.501503	0.0312473	0.140768	0.0145781	0.109521	-0.0166692	-0.12619	black	CAMSAP2	Oligodendrocytes
GNB4|Q9HAV0	1.0086	0.403599	0.966137	0.45428	0.553483	0.71377	0.835878	0.985842	0.0562183	0.19525	0.15241	0.139032	0.0961917	-0.0428404	grey	GNB4	Oligodendrocytes
STXBP6|Q8NFX7-2	0.73867	0.537887	0.835507	0.470963	0.790073	0.900482	0.999969	0.903787	0.0897699	0.169391	0.0942292	0.0796212	0.00445926	-0.075162	grey	STXBP6	Oligodendrocytes
TBC1D5|Q92609	1.85846	0.166166	0.874666	0.490276	0.15314	0.86574	0.411425	0.890034	-0.126843	-0.250671	-0.361863	-0.123828	-0.235019	-0.111192	darkgreen	TBC1D5	Oligodendrocytes
PPFIA3|O75145-2	1.63411	0.203895	0.904067	0.504126	0.905806	0.862591	0.515414	0.179816	-0.0410289	-0.0919508	0.0386547	-0.0509219	0.0796836	0.130606	midnightblue	PPFIA3	Oligodendrocytes
EIF1B|O60739	1.99652	0.137346	0.435102	0.529283	0.977025	0.999963	0.206375	0.293203	-0.327321	-0.316531	0.0824224	0.0107899	0.409744	0.398954	pink	EIF1B	Oligodendrocytes
TPPP|O94811	1.21229	0.323513	0.375202	0.548701	0.379419	0.997892	0.99967	0.999641	-0.141108	-0.124383	-0.133216	0.0167253	0.00789169	-0.00883361	brown	TPPP	Oligodendrocytes
GSN|P06396-2	1.99152	0.138093	0.869799	0.575854	0.768561	0.936109	0.306881	0.137297	0.0975042	0.177973	-0.117154	0.0804688	-0.214658	-0.295127	red	GSN	Oligodendrocytes
PPM1E|Q8WY54-2	1.46802	0.244566	0.38388	0.591885	0.999956	0.995322	0.363532	0.583964	-0.278344	-0.234743	-0.00799733	0.0436018	0.270347	0.226745	turquoise	PPM1E	Oligodendrocytes
MBP|E9PMR5	0.845125	0.490381	0.93892	0.607817	0.533984	0.855684	0.799234	0.999928	0.141096	0.337167	0.351966	0.196071	0.21087	0.0147986	brown	MBP	Oligodendrocytes
DNM1|Q05193-3	0.737251	0.544198	0.999911	0.61316	0.999833	0.643709	1	0.550621	0.00718295	-0.143113	0.00762716	-0.150296	0.000444213	0.15074	magenta	DNM1	Oligodendrocytes
EPB41|P11171-6	3.54859	0.0270282	0.0198963	0.623934	0.818192	0.349368	0.0949012	0.965896	0.491013	0.205411	0.129982	-0.285602	-0.361031	-0.0754289	greenyellow	EPB41	Oligodendrocytes
DPP10|Q8N608-4	2.04811	0.129877	0.111138	0.625368	0.915139	0.770886	0.282315	0.907363	-0.158242	-0.0881118	-0.0414609	0.0701299	0.116781	0.0466509	midnightblue	DPP10	Oligodendrocytes
SEPT5|B4DJ62	1.03143	0.396359	0.359387	0.641289	0.655112	0.994973	0.91412	0.991494	0.652749	0.542697	0.418482	-0.110052	-0.234267	-0.124215	steelblue	SEPT5	Oligodendrocytes
SYT2|Q8N9I0	2.85172	0.0551989	0.336802	0.643162	0.82957	0.977425	0.0588875	0.205753	0.587021	0.437727	-0.276913	-0.149295	-0.863934	-0.71464	yellow	SYT2	Oligodendrocytes
ABI2|E9PEZ7	3.50407	0.0282662	0.996314	0.649656	0.194065	0.526876	0.284363	0.0210374	0.0160086	-0.0933849	0.143659	-0.109394	0.127651	0.237044	grey60	ABI2	Oligodendrocytes
PDE4D|Q08499	0.498558	0.686287	0.998972	0.688152	0.998739	0.763754	1	0.739751	-0.0208364	-0.17656	-0.0211672	-0.155723	-0.000330813	0.155393	midnightblue	PDE4D	Oligodendrocytes
PCP4|P48539	0.747878	0.532736	0.994936	0.689866	0.986121	0.814716	0.932744	0.469654	-0.0586844	-0.289957	0.0785279	-0.231272	0.137212	0.368485	white	PCP4	Oligodendrocytes
CDK18|Q07002	0.614237	0.611493	0.63209	0.700417	0.769452	0.999995	0.990558	0.994462	-0.15279	-0.14947	-0.116738	0.00331968	0.0360512	0.0327315	lightcyan	CDK18	Oligodendrocytes
ELFN2|Q5R3F8	1.13101	0.359251	0.982535	0.707229	0.328961	0.932161	0.707634	0.970395	-0.0685387	-0.187406	-0.260745	-0.118868	-0.192207	-0.073339	lightgreen	ELFN2	Oligodendrocytes
GALE|Q14376	0.386547	0.763529	0.918241	0.724823	0.975312	0.968527	0.993808	0.891899	-0.0496441	-0.0876037	-0.0306148	-0.0379595	0.0190294	0.0569889	grey	GALE	Oligodendrocytes
AGAP1|Q9UPQ3-2	1.0239	0.396983	0.999298	0.733072	0.885811	0.796637	0.826635	0.320418	0.0139941	0.125458	-0.0776249	0.111463	-0.091619	-0.203082	purple	AGAP1	Oligodendrocytes
FAM169A|Q9Y6X4	0.958791	0.425841	0.816879	0.739454	0.353449	0.996736	0.873913	0.963859	-0.17843	-0.224185	-0.324157	-0.045755	-0.145728	-0.0999727	lightgreen	FAM169A	Oligodendrocytes
GFOD1|Q9NXC2-2	0.427325	0.735593	0.999714	0.741694	0.963763	0.791873	0.980324	0.947643	-0.0123911	-0.137389	-0.0641628	-0.124997	-0.0517717	0.0732258	grey	GFOD1	Oligodendrocytes
LGI3|Q8N145	0.361229	0.781448	0.96565	0.744854	0.991269	0.937918	0.997021	0.858541	0.0965167	0.225484	0.056957	0.128968	-0.0395596	-0.168527	brown	LGI3	Oligodendrocytes
TMEM163|Q8TC26	1.20587	0.325787	0.31497	0.747046	0.973626	0.924905	0.494401	0.910564	-0.231423	-0.143222	-0.0531931	0.088201	0.17823	0.0900287	midnightblue	TMEM163	Oligodendrocytes
RTKN|Q9BST9-2	2.05999	0.139534	0.442467	0.774915	0.982926	0.105876	0.558475	0.521813	-0.312858	0.217362	-0.0703752	0.53022	0.242483	-0.287737	brown	RTKN	Oligodendrocytes
RAB27B|O00194	0.897402	0.454797	0.999077	0.777888	0.517869	0.842249	0.605482	0.992222	-0.027821	-0.2099	-0.268855	-0.182079	-0.241034	-0.0589546	black	RAB27B	Oligodendrocytes
TUBB4A|P04350	1.0642	0.380049	0.305068	0.788476	0.703545	0.890607	0.857436	0.999997	-0.236787	-0.134004	-0.136675	0.102783	0.100112	-0.00267128	lightcyan	TUBB4A	Oligodendrocytes
UBR3|Q6ZT12	0.989266	0.412102	0.984969	0.788503	0.704166	0.598087	0.480533	0.999998	-0.064699	0.185909	0.189442	0.250608	0.254141	0.00353214	darkred	UBR3	Oligodendrocytes
INF2|Q27J81-2	2.21104	0.108925	0.556168	0.807741	0.802415	0.17155	0.122265	0.999582	-0.204042	0.148944	0.132323	0.352987	0.336365	-0.0166211	brown	INF2	Oligodendrocytes
CPOX|P36551	0.817264	0.501066	0.783616	0.808236	0.435069	1	0.916211	0.924338	-0.234341	-0.233448	-0.402625	0.000892765	-0.168284	-0.169177	brown	CPOX	Oligodendrocytes
DNAJB2|P25686	3.52886	0.0275698	0.979054	0.809494	0.181426	0.951681	0.0813393	0.0382387	0.0286379	0.0701994	-0.144535	0.0415615	-0.173173	-0.214734	lightgreen	DNAJB2	Oligodendrocytes
MAGI2|Q86UL8-2	0.976875	0.417638	0.982432	0.818609	0.396973	0.950761	0.627731	0.944933	0.0577416	0.147422	0.236713	0.0896801	0.178971	0.0892914	green	MAGI2	Oligodendrocytes
RAP1GAP|P47736-2	1.23749	0.314737	0.276016	0.818979	0.953475	0.838712	0.497634	0.97204	-0.10924	-0.0559075	-0.0292925	0.0533324	0.0799474	0.026615	turquoise	RAP1GAP	Oligodendrocytes
EVI5L|Q96CN4	1.06622	0.379822	0.501936	0.828965	0.365751	0.961135	0.999522	0.921543	-0.218082	-0.137185	-0.234117	0.0808972	-0.0160342	-0.0969314	purple	EVI5L	Oligodendrocytes
STX1B|P61266-2	0.808947	0.499611	0.999774	0.838629	0.878796	0.799087	0.913443	0.420758	0.00653785	-0.0691188	0.0541961	-0.0756566	0.0476582	0.123315	midnightblue	STX1B	Oligodendrocytes
EFR3B|E7ESK9	2.19706	0.110577	0.9964	0.839516	0.125237	0.921041	0.190721	0.611939	0.0174598	0.0728171	0.176151	0.0553573	0.158691	0.103334	green	EFR3B	Oligodendrocytes
PCDH7|O60245	0.55991	0.645899	0.979533	0.839766	0.992468	0.63767	0.999113	0.679406	-0.0357427	0.0822714	-0.0240504	0.118014	0.0116923	-0.106322	grey	PCDH7	Oligodendrocytes
GPR158|Q5T848	1.03755	0.391169	0.999132	0.8467	0.786953	0.899334	0.707503	0.337263	-0.0126491	-0.0835183	0.0840314	-0.0708691	0.0966805	0.16755	green	GPR158	Oligodendrocytes
RNF7|Q9UBF6	0.378113	0.769485	0.867234	0.853488	0.763551	0.999752	0.998357	0.999921	-0.0973418	-0.109325	-0.117152	-0.011983	-0.0198097	-0.00782666	lightgreen	RNF7	Oligodendrocytes
MAP1A|E9PGC8	1.36369	0.274169	0.207485	0.854642	0.677218	0.713039	0.752804	0.997141	-0.138581	-0.0593612	-0.0735139	0.0792196	0.065067	-0.0141526	tan	MAP1A	Oligodendrocytes
APLP1|F5GZ08	1.37322	0.271321	0.31937	0.856931	0.319725	0.842438	0.999683	0.865201	-0.223541	-0.109612	-0.211981	0.113929	0.0115607	-0.102368	brown	APLP1	Oligodendrocytes
LMCD1|H7C3D2	0.448731	0.722423	0.676051	0.865053	0.888829	0.983222	0.962414	0.999636	0.372966	0.254343	0.223517	-0.118623	-0.149449	-0.030826	darkgreen	LMCD1	Oligodendrocytes
NECAB2|Q7Z6G3	2.55518	0.0754126	0.422844	0.865683	0.744916	0.910811	0.0604288	0.324367	-0.332214	-0.179161	0.20546	0.153053	0.537674	0.384621	turquoise	NECAB2	Oligodendrocytes
ATG101|F8VQD9	0.625981	0.604452	0.885891	0.869031	0.984143	0.999696	0.690571	0.68455	0.159575	0.181865	-0.0761521	0.0222908	-0.235727	-0.258017	black	ATG101	Oligodendrocytes
NCAM2|H9KV31	1.43485	0.253615	0.374985	0.875564	0.257079	0.869443	0.998519	0.78018	-0.11644	-0.0576729	-0.127203	0.058767	-0.0107635	-0.0695305	paleturquoise	NCAM2	Oligodendrocytes
SNX15|Q9NRS6-2	0.541792	0.657966	0.939749	0.877793	0.999998	0.586888	0.944564	0.871055	0.111404	-0.156996	0.00332873	-0.2684	-0.108075	0.160325	purple	SNX15	Oligodendrocytes
ABCA2|Q9BZC7	0.312757	0.815987	0.938798	0.88078	1	0.996823	0.926777	0.863014	-0.133801	-0.185653	0.00178742	-0.0518523	0.135589	0.187441	brown	ABCA2	Oligodendrocytes
CALB1|P05937	0.888776	0.459004	0.915515	0.887991	0.907091	0.999347	0.537781	0.527749	-0.100131	-0.12038	0.0984517	-0.0202487	0.198583	0.218832	midnightblue	CALB1	Oligodendrocytes
DNM1|Q05193	1.14893	0.346638	0.467319	0.888931	0.999333	0.916697	0.356096	0.823429	-0.076726	-0.0404541	0.00603939	0.0362719	0.0827653	0.0464935	turquoise	DNM1	Oligodendrocytes
SNCB|Q16143	0.525043	0.668663	0.661274	0.890105	0.734265	0.984857	0.997682	0.997241	-0.173024	-0.116088	-0.146595	0.0569357	0.0264288	-0.0305069	tan	SNCB	Oligodendrocytes
NLGN3|Q9NZ94-3	0.644424	0.59434	0.534103	0.890328	0.927129	0.903553	0.779094	0.997559	0.226193	0.118568	0.0919086	-0.107625	-0.134285	-0.0266594	red	NLGN3	Oligodendrocytes
BCAS1|A0A0A0MRP7	0.637043	0.598793	0.94917	0.891222	0.994693	0.566205	0.98233	0.696113	0.130962	-0.173806	0.0540504	-0.304768	-0.0769114	0.227857	brown	BCAS1	Oligodendrocytes
EHD3|Q9NZN3	1.20465	0.326222	0.697468	0.894789	0.930727	0.989742	0.316982	0.577691	-0.0702273	-0.0488955	0.0367124	0.0213318	0.10694	0.085608	turquoise	EHD3	Oligodendrocytes
TCEAL5|Q5H9L2	0.389616	0.761365	0.998492	0.895318	0.792618	0.944764	0.874087	0.99946	-0.0178939	-0.084578	-0.0976755	-0.066684	-0.0797816	-0.0130976	tan	TCEAL5	Oligodendrocytes
GGCT|O75223	0.555927	0.648474	0.990293	0.897902	0.868048	0.764898	0.700939	0.999996	0.0283571	-0.0707296	-0.0686067	-0.0990867	-0.0969638	0.00212292	grey	GGCT	Oligodendrocytes
OTUD7B|Q6GQQ9-2	0.801794	0.503398	0.796501	0.900516	0.975923	0.998524	0.523202	0.693093	-0.123592	-0.100373	0.0527567	0.0232199	0.176349	0.153129	royalblue	OTUD7B	Oligodendrocytes
ANKRD28|B4DIW9	0.661696	0.585243	0.796126	0.90086	0.517058	0.997094	0.970047	0.920361	0.16677	0.13049	0.23877	-0.0362803	0.0719996	0.10828	magenta	ANKRD28	Oligodendrocytes
PLEKHA1|Q9HB21	0.584983	0.629856	0.995062	0.902329	0.814768	0.801986	0.672636	0.999698	-0.0206507	0.0637337	0.0720823	0.0843844	0.092733	0.00834855	turquoise	PLEKHA1	Oligodendrocytes
SEPT5|G3XAH0	0.366364	0.777804	0.960312	0.906985	0.99565	0.996343	0.876925	0.798192	-0.16338	-0.241002	0.0722959	-0.0776217	0.235676	0.313298	tan	SEPT5	Oligodendrocytes
JOSD2|Q8TAC2-2	2.74669	0.0616163	0.162893	0.90773	0.983889	0.0585129	0.248556	0.73388	-0.444002	0.149439	-0.0702947	0.593441	0.373707	-0.219733	royalblue	JOSD2	Oligodendrocytes
MAP1LC3B|H3BTL1	2.11634	0.120637	0.0974954	0.910458	0.886892	0.409598	0.284877	0.999992	-0.349023	-0.103354	-0.0992284	0.245669	0.249794	0.00412537	lightcyan	MAP1LC3B	Oligodendrocytes
APBB1|O00213-2	0.431072	0.732365	0.999993	0.911829	0.961295	0.920456	0.954666	0.671008	0.00270144	0.0714412	-0.0464649	0.0687398	-0.0491663	-0.117906	purple	APBB1	Oligodendrocytes
GAB1|Q13480	0.540104	0.66091	0.974011	0.913312	0.602714	0.998911	0.934901	0.954827	-0.231808	-0.310511	-0.525972	-0.0787026	-0.294164	-0.215461	greenyellow	GAB1	Oligodendrocytes
MAPT|P10636-7	0.884091	0.461304	0.986958	0.915767	0.76032	0.775383	0.921049	0.406314	-0.0441375	0.0925156	-0.123453	0.136653	-0.0793155	-0.215969	black	MAPT	Oligodendrocytes
DNAJA4|Q8WW22	0.886812	0.459967	0.903254	0.918427	0.873456	0.588945	0.465957	0.999994	-0.0756677	0.0766473	0.0796015	0.152315	0.155269	0.00295417	lightyellow	DNAJA4	Oligodendrocytes
HIF1AN|Q9NWT6	0.489448	0.692413	0.932107	0.919348	0.996475	0.638543	0.975316	0.824297	0.138785	-0.159784	0.0470985	-0.298569	-0.0916869	0.206882	magenta	HIF1AN	Oligodendrocytes
VWA5A|O00534	0.268325	0.847316	0.841808	0.920424	0.984516	0.999988	0.96132	0.984665	0.140446	0.134072	0.0619594	-0.0063743	-0.0784869	-0.0721126	red	VWA5A	Oligodendrocytes
PPP1R16B|Q96T49	0.550181	0.652199	0.908205	0.924695	0.979869	1	0.697528	0.748066	-0.0931909	-0.0934694	0.0512466	-0.000278432	0.144438	0.144716	cyan	PPP1R16B	Oligodendrocytes
OSBPL6|Q9BZF3-2	1.84152	0.163462	0.158177	0.928318	0.985078	0.51178	0.259709	0.990185	0.281574	0.0854721	0.0440721	-0.196102	-0.237502	-0.0413999	greenyellow	OSBPL6	Oligodendrocytes
MBP|P02686-3	1.38564	0.267659	0.480245	0.931299	0.98329	0.234139	0.653238	0.772535	-0.595272	0.265964	-0.141422	0.861236	0.45385	-0.407386	brown	MBP	Oligodendrocytes
MAPT|P10636-8	2.01543	0.136425	0.77086	0.931437	0.561381	0.98891	0.134212	0.283845	0.232672	0.150901	-0.298279	-0.081771	-0.530951	-0.44918	lightgreen	MAPT	Oligodendrocytes
FRYL|O94915	0.197753	0.896681	0.975899	0.937959	0.888533	0.999149	0.993454	0.999052	0.127546	0.169898	0.211763	0.0423519	0.0842168	0.0418649	red	FRYL	Oligodendrocytes
ENDOD1|O94919	1.07062	0.377415	0.564159	0.938366	0.990287	0.919143	0.351386	0.815436	0.188402	0.0894834	-0.0410935	-0.0989188	-0.229496	-0.130577	red	ENDOD1	Oligodendrocytes
SZT2|Q5T011-5	0.203226	0.892726	0.975381	0.939847	0.898841	0.993882	0.996208	0.999528	0.115117	0.216967	0.17573	0.10185	0.0606123	-0.0412378	purple	SZT2	Oligodendrocytes
FNTA|P49354	0.41165	0.745895	0.999789	0.942196	0.772874	0.961573	0.818952	0.991039	-0.00787356	-0.0576342	-0.0863292	-0.0497607	-0.0784556	-0.028695	red	FNTA	Oligodendrocytes
ENO2|P09104	0.577142	0.634843	0.563087	0.942676	0.9277	0.913371	0.866331	0.999994	-0.144263	-0.0666423	-0.0637336	0.0776208	0.0805296	0.00290878	brown	ENO2	Oligodendrocytes
ASNS|P08243-3	0.143979	0.932486	0.998689	0.94433	0.957242	0.976711	0.988727	0.998276	-0.046849	-0.191512	-0.136897	-0.144663	-0.0900484	0.0546142	skyblue	ASNS	Oligodendrocytes
GMDS|O60547-2	1.28757	0.297976	0.956938	0.946381	0.670793	0.999818	0.358047	0.386048	0.0681596	0.0796686	-0.145132	0.0115091	-0.213291	-0.2248	yellow	GMDS	Oligodendrocytes
SEPT8|Q92599	0.69829	0.56096	0.793925	0.947161	1	0.511335	0.772843	0.93737	-0.0667519	0.042658	-0.000734172	0.10941	0.0660177	-0.0433921	brown	SEPT8	Oligodendrocytes
TUBB4A|M0QYM7	0.335471	0.799777	0.999852	0.949714	0.965186	0.965679	0.94658	0.755815	-0.0124385	-0.0974758	0.0750677	-0.0850373	0.0875061	0.172543	turquoise	TUBB4A	Oligodendrocytes
CDH11|P55287-2	0.38666	0.763515	0.804714	0.950166	0.99989	0.98711	0.799775	0.955775	-0.146204	-0.0901254	-0.00998889	0.0560784	0.136215	0.0801365	grey	CDH11	Oligodendrocytes
MAPT|P10636	0.448621	0.720235	0.933033	0.950282	0.65665	0.999998	0.950213	0.956598	-0.0400236	-0.0387876	-0.0741083	0.00123596	-0.0340847	-0.0353207	tan	MAPT	Oligodendrocytes
C1QL3|Q5VWW1-3	1.92834	0.147901	0.192284	0.955267	0.999993	0.515529	0.16506	0.955447	-0.270651	-0.0729551	-0.0032975	0.197696	0.267354	0.0696576	turquoise	C1QL3	Oligodendrocytes
BCAR1|P56945-4	1.40426	0.264848	0.353022	0.957251	0.352094	0.68505	0.999628	0.705217	0.306671	0.0956517	0.289447	-0.21102	-0.0172242	0.193795	grey	BCAR1	Oligodendrocytes
APBA1|Q02410-2	0.810082	0.499402	0.939421	0.957316	0.779662	0.711281	0.983706	0.481785	-0.118383	0.112133	-0.18657	0.230516	-0.0681872	-0.298703	darkgrey	APBA1	Oligodendrocytes
CPLX1|D6RI11	0.348692	0.790359	0.986741	0.959524	0.972668	0.997708	0.860954	0.797793	-0.0454293	-0.0724738	0.0553997	-0.0270445	0.100829	0.127873	white	CPLX1	Oligodendrocytes
PVALB|P20472	0.924303	0.441895	0.911876	0.961904	0.846185	0.999292	0.445223	0.597157	0.1868	0.148599	-0.219927	-0.0382016	-0.406727	-0.368526	white	PVALB	Oligodendrocytes
PALM2|Q8IXS6-2	1.17357	0.337461	0.313146	0.96655	0.977169	0.652125	0.479621	0.999482	-0.149155	-0.0423485	-0.0325263	0.106807	0.116629	0.00982214	grey	PALM2	Oligodendrocytes
RRAS2|A0A0C4DGH2	0.328843	0.804504	0.968608	0.967058	0.977901	0.815632	0.999833	0.830726	-0.0520258	0.0571589	-0.0436415	0.109185	0.00838437	-0.1008	grey	RRAS2	Oligodendrocytes
OPCML|Q14982-2	0.357945	0.78378	0.777319	0.968224	0.837353	0.973383	0.998263	0.99115	-0.0911473	-0.0469934	-0.075858	0.0441539	0.0152894	-0.0288646	black	OPCML	Oligodendrocytes
ENPP2|Q13822	1.3479	0.278946	0.348946	0.971218	0.391784	0.678394	0.998117	0.741469	-0.164501	-0.0462026	-0.148508	0.118299	0.0159935	-0.102305	tan	ENPP2	Oligodendrocytes
NEFH|P12036	0.929225	0.439571	0.874397	0.973113	0.865539	0.99302	0.412372	0.656965	0.188456	0.115735	-0.18363	-0.0727206	-0.372086	-0.299365	red	NEFH	Oligodendrocytes
SH3GL3|Q99963-4	0.0535725	0.983318	0.997432	0.979358	0.993216	0.996507	0.999902	0.998402	0.022421	0.0492854	0.0295431	0.0268644	0.00712206	-0.0197424	midnightblue	SH3GL3	Oligodendrocytes
RAB39B|Q96DA2	0.587094	0.628517	0.987896	0.979715	0.868688	0.999754	0.686965	0.686262	-0.0334458	-0.0431753	0.0748831	-0.00972949	0.108329	0.118058	turquoise	RAB39B	Oligodendrocytes
NEFL|P07196	0.394264	0.758092	0.999041	0.97988	0.917019	0.993731	0.859025	0.753017	0.0234258	0.0710603	-0.103685	0.0476345	-0.127111	-0.174745	brown	NEFL	Oligodendrocytes
PCYT2|I3L1R7	0.776244	0.517126	0.6359	0.980998	0.556095	0.886108	0.999896	0.845037	-0.0832625	-0.0286016	-0.0876036	0.0546609	-0.0043411	-0.059002	red	PCYT2	Oligodendrocytes
FNTB|P49356	0.118189	0.94864	0.999443	0.98147	0.984626	0.964572	0.967045	0.999876	-0.0306569	0.104708	0.0862145	0.135365	0.116871	-0.018494	royalblue	FNTB	Oligodendrocytes
MAG|P20916	0.617734	0.609324	0.87317	0.982532	0.967206	0.710857	0.597125	0.999982	-0.186639	0.0982572	0.107553	0.284896	0.294192	0.009296	brown	MAG	Oligodendrocytes
PACS2|Q86VP3-4	0.821526	0.493011	0.819546	0.982733	0.930722	0.971094	0.439509	0.7856	-0.0883608	-0.0402223	0.0578735	0.0481385	0.146234	0.0980958	brown	PACS2	Oligodendrocytes
GPC1|P35052	0.618935	0.608581	0.999931	0.982847	0.797224	0.989098	0.764662	0.617644	-0.00602739	-0.0417359	0.0915236	-0.0357085	0.097551	0.133259	green	GPC1	Oligodendrocytes
MYO1D|O94832	0.79956	0.504586	0.665536	0.983451	0.992682	0.896958	0.462334	0.92161	-0.308653	-0.105372	0.0699698	0.203281	0.378623	0.175341	brown	MYO1D	Oligodendrocytes
NDRG1|Q92597	0.626593	0.603856	0.92307	0.98437	0.795712	0.787136	0.993811	0.623457	-0.0926773	0.0567918	-0.129011	0.149469	-0.036334	-0.185803	brown	NDRG1	Oligodendrocytes
CADM4|Q8NFZ8	0.352528	0.78763	0.756117	0.984451	0.899423	0.942272	0.984699	0.993339	-0.0968132	-0.0373964	-0.0641495	0.0594169	0.0326637	-0.0267531	brown	CADM4	Oligodendrocytes
APOD|P05090	0.545584	0.65519	0.765525	0.985662	0.997859	0.943913	0.627919	0.952077	0.171902	0.0656909	-0.03025	-0.106211	-0.202152	-0.0959409	red	APOD	Oligodendrocytes
TCEAL3|Q969E4	0.608418	0.615318	0.946349	0.985767	0.904611	0.999058	0.598317	0.781397	0.125186	0.0894797	-0.146944	-0.0357058	-0.27213	-0.236424	magenta	TCEAL3	Oligodendrocytes
MBP|P02686	0.84978	0.478463	0.45568	0.988101	0.983878	0.717192	0.623434	1	-0.447123	-0.104563	-0.101962	0.34256	0.345161	0.00260078	brown	MBP	Oligodendrocytes
FKBP1A|P62942	1.45807	0.247244	0.293285	0.988885	0.451005	0.537944	0.977852	0.723249	-0.131338	-0.0248293	-0.103667	0.106508	0.0276704	-0.0788378	darkred	FKBP1A	Oligodendrocytes
BPGM|P07738	1.08854	0.37015	0.926772	0.990194	0.682139	0.819832	0.311107	0.892231	0.0765627	-0.0407136	-0.132172	-0.117276	-0.208735	-0.0914586	greenyellow	BPGM	Oligodendrocytes
PCSK1N|Q9UHG2	1.66543	0.197027	0.914919	0.990354	0.465151	0.804015	0.159436	0.727197	0.119254	-0.0596326	-0.257098	-0.178886	-0.376352	-0.197465	white	PCSK1N	Oligodendrocytes
VSNL1|P62760	2.44207	0.0850469	0.386386	0.990403	0.784676	0.296346	0.0606627	0.946306	-0.118815	0.023832	0.0654525	0.142647	0.184267	0.0416205	pink	VSNL1	Oligodendrocytes
SNX32|Q86XE0	0.146185	0.931265	0.965142	0.992215	0.99958	0.998634	0.931367	0.97972	-0.103499	-0.0665275	0.0218722	0.0369719	0.125372	0.0883997	darkred	SNX32	Oligodendrocytes
PLEKHB1|F5GZH3	0.288618	0.833214	0.940595	0.99253	0.99143	0.994326	0.811067	0.944879	-0.164868	-0.0862834	0.079417	0.0785841	0.244284	0.1657	brown	PLEKHB1	Oligodendrocytes
GRIA3|P42263	1.8218	0.166094	0.946239	0.992562	0.170649	0.995467	0.425436	0.361926	0.0584857	0.0316939	0.214811	-0.0267918	0.156325	0.183117	green	GRIA3	Oligodendrocytes
SHROOM2|Q13796	0.633034	0.600128	0.999998	0.992567	0.748276	0.993705	0.737949	0.65899	-0.00207425	-0.0377748	0.114804	-0.0357006	0.116878	0.152579	saddlebrown	SHROOM2	Oligodendrocytes
PSIP1|O75475	0.625284	0.604661	0.966689	0.993107	0.731285	0.897838	0.946619	0.613546	-0.0389452	0.0244062	-0.0826807	0.0633514	-0.0437355	-0.107087	lightgreen	PSIP1	Oligodendrocytes
S100A13|Q99584	0.0928696	0.963358	0.999072	0.993179	0.995574	0.998979	0.981734	0.96041	0.0237584	0.0502592	-0.0381199	0.0265008	-0.0618783	-0.0883791	magenta	S100A13	Oligodendrocytes
CNP|P09543-2	0.383667	0.765953	0.722196	0.993584	0.979558	0.864208	0.868767	0.999722	-1.0156	-0.236232	-0.313696	0.77937	0.701906	-0.077464	brown	CNP	Oligodendrocytes
NAP1L5|Q96NT1	1.74781	0.18006	0.926006	0.994083	0.181617	0.988823	0.486841	0.367219	0.0723067	0.0322486	0.232409	-0.0400581	0.160103	0.200161	grey60	NAP1L5	Oligodendrocytes
RGS6|P49758-10	0.115009	0.950575	0.97712	0.994184	0.939978	0.999337	0.998911	0.993727	-0.0360911	-0.0243604	-0.0482589	0.0117306	-0.0121678	-0.0238984	black	RGS6	Oligodendrocytes
PLCB1|Q9NQ66	3.00342	0.0471421	0.997614	0.994593	0.103409	0.974556	0.151478	0.0908805	0.0144494	-0.0205722	0.174569	-0.0350217	0.16012	0.195141	green	PLCB1	Oligodendrocytes
SLC44A1|Q8WWI5-3	1.88934	0.154311	0.232314	0.994796	0.990343	0.195844	0.317482	0.950793	-0.536699	0.0725635	-0.0786556	0.609262	0.458043	-0.151219	royalblue	SLC44A1	Oligodendrocytes
RAB33A|Q14088	0.23026	0.874525	0.935033	0.995994	0.998009	0.988325	0.855895	0.978679	-0.0569574	-0.0233539	0.0162056	0.0336035	0.073163	0.0395595	midnightblue	RAB33A	Oligodendrocytes
TMEM132B|Q14DG7	0.299101	0.825725	0.999987	0.996179	0.854173	0.99733	0.856395	0.951978	-0.0044319	-0.0316992	-0.102273	-0.0272673	-0.0978411	-0.0705738	black	TMEM132B	Oligodendrocytes
CDK14|E7EUK8	0.182155	0.907548	0.985594	0.996247	0.889641	0.999467	0.985855	0.969258	-0.046201	-0.0304114	-0.0885284	0.0157896	-0.0423275	-0.058117	grey	CDK14	Oligodendrocytes
ATP2B3|Q16720-2	0.431858	0.731819	0.949158	0.996447	0.945922	0.891643	0.682983	0.992104	-0.0335886	0.0144596	0.0325844	0.0480482	0.066173	0.0181247	green	ATP2B3	Oligodendrocytes
ADAM22|Q9P0K1-5	0.519521	0.672314	0.996188	0.996533	0.770484	0.975377	0.882916	0.687714	-0.0165698	0.0173331	-0.0691252	0.0339029	-0.0525554	-0.0864582	salmon	ADAM22	Oligodendrocytes
SLC4A8|Q2Y0W8-4	1.44641	0.251244	0.999988	0.996664	0.378346	0.995054	0.396118	0.333613	0.00640308	-0.044978	0.315125	-0.0513811	0.308722	0.360103	turquoise	SLC4A8	Oligodendrocytes
TCEAL6|Q6IPX3	0.205731	0.89156	0.944713	0.99694	0.999999	0.889727	0.931914	0.997088	0.0574524	-0.0228151	-0.00136262	-0.0802675	-0.058815	0.0214525	magenta	TCEAL6	Oligodendrocytes
JAM3|Q9BX67	0.256941	0.855734	0.907382	0.99767	0.999265	0.850875	0.937131	0.989428	-0.149708	0.044812	-0.0267276	0.19452	0.12298	-0.0715396	brown	JAM3	Oligodendrocytes
GSN|P06396-3	0.668223	0.579187	0.551096	0.997915	0.926753	0.712551	0.864128	0.980517	-0.42455	-0.0594378	-0.183563	0.365112	0.240987	-0.124125	brown	GSN	Oligodendrocytes
EPB41L3|Q9Y2J2	0.25149	0.85959	0.849566	0.997924	0.946608	0.940042	0.989831	0.988888	-0.137378	-0.0327688	-0.0880858	0.104609	0.0492925	-0.055317	lightgreen	EPB41L3	Oligodendrocytes
ZZEF1|O43149	0.768048	0.521947	0.685749	0.998037	0.989123	0.828288	0.476533	0.965366	-0.262418	-0.0447086	0.0718437	0.217709	0.334262	0.116552	pink	ZZEF1	Oligodendrocytes
HIP1|O00291-3	0.959235	0.425638	0.56153	0.998106	0.783782	0.515536	0.969861	0.72509	-0.254185	0.036178	-0.172392	0.290363	0.0817933	-0.20857	brown	HIP1	Oligodendrocytes
IGSF9B|Q9UPX0	1.97551	0.140513	0.628499	0.998162	0.22127	0.578114	0.894464	0.214366	0.190848	-0.0293289	0.296641	-0.220176	0.105794	0.32597	saddlebrown	IGSF9B	Oligodendrocytes
KAZN|Q674X7-5	0.726792	0.545602	0.726798	0.998577	0.794234	0.660344	0.997715	0.727024	0.177862	-0.0300953	0.150222	-0.207957	-0.0276401	0.180317	grey	KAZN	Oligodendrocytes
SLC2A13|Q96QE2	0.0416476	0.98843	0.988901	0.998622	0.999974	0.999074	0.991204	0.999284	0.0354726	0.0189178	0.00439291	-0.0165548	-0.0310797	-0.0145249	darkred	SLC2A13	Oligodendrocytes
ENPP6|Q6UWR7	0.620686	0.607498	0.844419	0.998642	0.960611	0.929809	0.537066	0.927273	-0.262981	-0.0536546	0.149142	0.209326	0.412123	0.202797	brown	ENPP6	Oligodendrocytes
ATP1A3|P13637-3	2.37244	0.0916085	0.45591	0.998673	0.697656	0.615399	0.0578731	0.654383	-0.104015	-0.0115833	0.0722044	0.0924319	0.17622	0.0837877	grey60	ATP1A3	Oligodendrocytes
CETN2|P41208	2.84202	0.0557611	0.717338	0.998762	0.0872473	0.674711	0.537852	0.0954279	-0.0807729	0.0123881	-0.178822	0.093161	-0.098049	-0.19121	red	CETN2	Oligodendrocytes
ANKS1B|H0YI72	0.210627	0.888183	0.92257	0.998969	0.995427	0.887657	0.973276	0.983434	-0.10655	0.0259364	-0.0376096	0.132486	0.0689401	-0.063546	midnightblue	ANKS1B	Oligodendrocytes
ERMN|Q8TAM6	0.95448	0.427818	0.571767	0.998994	0.744432	0.544986	0.984038	0.707212	-0.363242	0.042348	-0.268374	0.40559	0.0948674	-0.310722	brown	ERMN	Oligodendrocytes
MOG|C9JTE0	0.0990772	0.959866	0.953679	0.9991	0.986993	0.985455	0.99642	0.998371	-0.13302	-0.0373259	-0.0808779	0.0956937	0.0521416	-0.043552	brown	MOG	Oligodendrocytes
SYT3|Q9BQG1	0.238203	0.868659	0.936564	0.999111	0.94927	0.912945	0.999767	0.926505	0.117661	-0.0303249	0.101447	-0.147986	-0.0162139	0.131772	green	SYT3	Oligodendrocytes
SLC44A2|Q8IWA5-3	0.299273	0.825613	0.930537	0.999276	0.990236	0.972476	0.785616	0.976533	-0.110509	-0.0248781	0.0525544	0.0856311	0.163064	0.0774325	brown	SLC44A2	Oligodendrocytes
HIP1R|O75146	0.789945	0.509725	0.954879	0.999347	0.790851	0.984304	0.468749	0.762909	0.0355259	0.00904009	-0.0606795	-0.0264858	-0.0962053	-0.0697196	blue	HIP1R	Oligodendrocytes
RAB4A|P20338	2.14049	0.117531	0.300822	0.999369	0.290057	0.306736	0.999856	0.300173	-0.120655	0.00874461	-0.115965	0.1294	0.00469011	-0.12471	purple	RAB4A	Oligodendrocytes
RABGAP1L|B7ZAP0	0.0772637	0.971682	0.996451	0.999437	0.997176	0.999888	0.967228	0.99052	-0.0245003	-0.0157768	0.0216885	0.00872359	0.0461888	0.0374652	grey	RABGAP1L	Oligodendrocytes
GAMT|Q14353	0.525475	0.668377	0.879023	0.999474	0.688719	0.93882	0.988042	0.80581	-0.0928931	-0.0152398	-0.131289	0.0776533	-0.0383961	-0.116049	royalblue	GAMT	Oligodendrocytes
SIRT2|Q8IXJ6-2	0.562619	0.644153	0.739144	0.999518	0.999998	0.719571	0.697062	0.999643	-0.23908	0.0277268	0.00375447	0.266807	0.242834	-0.0239723	brown	SIRT2	Oligodendrocytes
CLDN11|O75508	0.952787	0.428597	0.963878	0.999631	0.496135	0.948369	0.793505	0.502789	-0.125078	0.0284558	-0.355115	0.153534	-0.230037	-0.383571	red	CLDN11	Oligodendrocytes
SIRT2|Q8IXJ6	0.477546	0.701474	0.807291	0.999731	0.841598	0.822273	0.989612	0.871638	0.191789	-0.0173984	0.126956	-0.209188	-0.0648339	0.144354	brown	SIRT2	Oligodendrocytes
AGPAT4|Q9NRZ5	2.56955	0.0742732	0.115975	0.999745	0.999681	0.18905	0.109222	1	-0.323269	-0.0132923	-0.0125793	0.309977	0.31069	0.000713015	cyan	AGPAT4	Oligodendrocytes
GLTP|Q9NZD2	0.788489	0.510507	0.569298	0.999758	0.999907	0.681389	0.564854	0.999987	-0.363838	-0.0262557	-0.0167475	0.337582	0.347091	0.00950822	brown	GLTP	Oligodendrocytes
TPM1|P09493-6	2.0374	0.131392	0.529397	0.99976	0.736611	0.538296	0.0877095	0.829896	0.591459	-0.0405374	-0.420403	-0.631996	-1.01186	-0.379865	greenyellow	TPM1	Oligodendrocytes
ANK1|P16157-21	1.79221	0.171541	0.246682	0.999855	1	0.344903	0.205918	0.999814	0.380454	0.0157708	-0.000614744	-0.364683	-0.381069	-0.0163856	greenyellow	ANK1	Oligodendrocytes
PLP1|P60201	1.68571	0.192705	0.257389	0.999982	0.999604	0.338427	0.257646	0.999935	-0.453631	-0.00947235	-0.0234187	0.444158	0.430212	-0.0139463	brown	PLP1	Oligodendrocytes
TPD52L2|O43399-2	2.24497	0.105022	0.999193	0.999987	0.170917	0.998679	0.217734	0.218139	-0.0104999	0.00288094	-0.162439	0.0133808	-0.15194	-0.16532	lightgreen	TPD52L2	Oligodendrocytes
PTPRD|P23468-5	0.732387	0.541425	0.605447	0.999994	0.805018	0.677245	0.976171	0.853938	-0.0696107	-0.00154627	-0.0477946	0.0680644	0.021816	-0.0462484	grey	PTPRD	Oligodendrocytes
CNP|P09543	0.759528	0.526278	0.640398	0.999994	0.999699	0.678347	0.543776	0.999923	-0.281893	0.00652218	0.0210914	0.288415	0.302984	0.0145693	brown	CNP	Oligodendrocytes
ADO|Q96SZ5	1.93216	0.147288	0.906922	0.999995	0.183011	0.916154	0.524256	0.235147	0.0671111	-0.00258403	0.197559	-0.0696951	0.130448	0.200143	royalblue	ADO	Oligodendrocytes
WASF1|Q92558	3.19285	0.0387818	0.0503024	0.999995	0.811159	0.0739516	0.216771	0.835135	-0.173869	0.00158931	-0.0536894	0.175458	0.120179	-0.0552787	turquoise	WASF1	Oligodendrocytes
BCAS1|H0Y542	0.262306	0.851932	0.872886	0.999996	0.999253	0.887445	0.907082	0.999024	-0.18339	0.00555426	-0.0291469	0.188944	0.154243	-0.0347012	brown	BCAS1	Oligodendrocytes
ITPR2|Q14571	2.581	0.0759901	0.906499	0.999998	0.316254	0.898987	0.0613244	0.326098	0.201658	-0.00601112	-0.51463	-0.20767	-0.716288	-0.508619	blue	ITPR2	Oligodendrocytes
CAPN5|A0A087X0C8	0.264098	0.850661	0.862657	0.999998	0.993229	0.88031	0.944068	0.993522	-0.111667	0.00261933	-0.0361649	0.114287	0.0755026	-0.0387842	turquoise	CAPN5	Oligodendrocytes
STK39|Q9UEW8-2	2.15106	0.116198	0.281851	0.999999	0.959316	0.354222	0.0957826	0.964693	-0.129531	-0.0011711	0.0333428	0.12836	0.162873	0.0345139	brown	STK39	Oligodendrocytes
EEF1A2|Q05639	2.3523	0.0936028	0.389245	1	0.783042	0.458994	0.0609987	0.820253	-0.102507	-0.000343262	0.0568387	0.102164	0.159346	0.057182	darkred	EEF1A2	Oligodendrocytes
HPCAL4|Q9UM19	1.45522	0.248019	0.282147	1	0.765773	0.346546	0.776544	0.807946	-0.278629	6.39e-05	-0.140733	0.278693	0.137896	-0.140797	turquoise	HPCAL4	Oligodendrocytes
DR1|Q01658	14.7763	1.17e-05	0.177616	0.000357732	0.519168	0.0465564	0.00788456	9.37e-06	0.196518	0.466779	-0.12491	0.27026	-0.321429	-0.591689	yellow	DR1
VPS29|Q9UBQ0	7.67217	0.000680752	0.446038	0.000644533	0.909537	0.0227895	0.791398	0.00188976	0.0665903	0.213192	0.0278241	0.146602	-0.0387662	-0.185368	black	VPS29
ICAM1|P05362	14.514	8e-06	0.00479564	0.00273425	0.538478	0.959184	0.000104532	7.93e-05	0.787526	0.900992	-0.278236	0.113465	-1.06576	-1.17923	yellow	ICAM1
HGS|O14964	5.31385	0.00501444	0.351046	0.00284196	0.620617	0.110542	0.944153	0.0291244	-0.0524323	-0.131538	-0.0360052	-0.079106	0.016427	0.095533	grey	HGS
BAIAP2|Q9UQB8-3	10.1446	0.000108373	0.00202778	0.00372456	0.992884	0.999895	0.00232644	0.00451085	-0.312303	-0.317803	-0.0198767	-0.00549993	0.292427	0.297927	turquoise	BAIAP2
HSD17B10|Q99714	4.84911	0.00768211	0.60404	0.00475938	0.716131	0.0726611	0.994191	0.0337022	0.0687797	0.221282	0.0555297	0.152503	-0.01325	-0.165753	greenyellow	HSD17B10
UBE2V2|Q15819	5.91537	0.00293646	0.120578	0.00663105	0.98947	0.483979	0.170849	0.00897038	-0.119784	-0.20073	-0.0152564	-0.0809465	0.104527	0.185474	grey	UBE2V2
VPS25|Q9BRG1	4.93111	0.00711903	0.834434	0.00853743	0.991933	0.0534449	0.930008	0.0109517	-0.0877814	-0.392135	-0.0279993	-0.304354	0.0597821	0.364136	magenta	VPS25
OPTN|Q96CV9	7.00974	0.00116165	0.00365917	0.00897452	0.644762	0.99987	0.0392211	0.0761876	-0.189683	-0.18588	-0.0556537	0.00380276	0.13403	0.130227	turquoise	OPTN
EIF2S3|P41091	5.92861	0.00290269	0.945696	0.00984625	0.582682	0.00269072	0.267698	0.0998911	-0.0204077	0.137047	0.0450426	0.157454	0.0654503	-0.092004	royalblue	EIF2S3
HNRNPH3|P31942-2	9.9977	0.000120117	0.00304276	0.00984641	0.997792	0.998079	0.00108498	0.00434167	0.273755	0.2605	-0.012201	-0.013255	-0.285956	-0.272701	yellow	HNRNPH3
SNRNP200|O75643	4.10326	0.0156195	0.254098	0.0102386	0.651582	0.366457	0.841194	0.083695	0.107129	0.208228	0.0627151	0.101099	-0.0444138	-0.145513	blue	SNRNP200
PPP1R12A|O14974	5.2004	0.00555879	0.673264	0.0104304	0.999813	0.110828	0.58711	0.00587608	-0.102302	-0.33169	0.00684176	-0.229388	0.109144	0.338532	tan	PPP1R12A
DDX6|P26196	5.68889	0.00358403	0.0082366	0.0105381	0.366875	0.998506	0.201589	0.200864	0.134655	0.141317	0.060441	0.00666203	-0.0742145	-0.0808765	darkgrey	DDX6
EEF1D|P29692-2	5.28881	0.00512951	0.144617	0.0106169	0.987927	0.544429	0.209463	0.0150564	0.0983232	0.162787	0.0136869	0.0644643	-0.0846363	-0.149101	blue	EEF1D
SERPINE2|P07093-2	6.28999	0.00212387	0.109836	0.0114415	0.998881	0.64376	0.0625657	0.00557291	-0.541198	-0.834317	0.0316667	-0.293119	0.572865	0.865983	darkorange	SERPINE2
PSMC3|R4GNH3	12.6254	2.11e-05	0.0011994	0.0116229	0.899117	0.940274	0.000100771	0.00153917	0.209222	0.178847	-0.0324287	-0.0303757	-0.241651	-0.211275	yellow	PSMC3
GABARAPL2|P60520	5.94144	0.00287034	0.513937	0.0121205	0.00561334	0.195336	0.154579	0.998958	-0.0829639	-0.214648	-0.205928	-0.131684	-0.122965	0.00871932	purple	GABARAPL2
VCPIP1|Q96JH7	3.59559	0.0257833	0.286379	0.0144166	0.32436	0.404247	0.9979	0.285339	0.122001	0.236744	0.110581	0.114743	-0.01142	-0.126163	saddlebrown	VCPIP1
PPP2R2C|Q9Y2T4-3	8.14534	0.000548266	0.0246084	0.0150377	0.964486	0.962992	0.00571019	0.0039793	-0.351476	-0.413767	0.0497286	-0.0622911	0.401205	0.463496	grey60	PPP2R2C
PADI2|Q9Y2J8	5.44636	0.00444963	0.0496112	0.0178838	0.980459	0.916197	0.0820527	0.029091	0.381408	0.478692	0.0507275	0.0972844	-0.33068	-0.427964	blue	PADI2
DRG1|Q9Y295	4.5514	0.0101592	0.164725	0.0179056	0.975181	0.636234	0.275933	0.0312558	0.234946	0.376275	0.0433455	0.141329	-0.1916	-0.332929	yellow	DRG1
ANP32E|E9PPH5	6.01529	0.0046476	0.0668129	0.0184745	1	0.876518	0.0666236	0.0184201	0.649331	0.840306	-0.000351818	0.190975	-0.649683	-0.840657	salmon	ANP32E
HEATR5B|Q9P2D3-3	4.25909	0.0266079	0.321098	0.0203289	0.113119	0.24775	0.969251	0.325126	0.30372	0.71344	0.370802	0.40972	0.0670816	-0.342638	lightyellow	HEATR5B
CTNNA2|P26232-2	4.53945	0.0102749	0.017906	0.0216171	0.269924	0.998601	0.455087	0.431003	0.114822	0.120933	0.0636247	0.0061117	-0.0511969	-0.0573086	skyblue	CTNNA2
DCUN1D1|C9JVE2	6.13606	0.00242422	0.859858	0.0216198	0.924183	0.00353668	0.996773	0.00367748	-0.0498062	0.211786	-0.0373549	0.261592	0.0124513	-0.249141	purple	DCUN1D1
C14orf166|Q9Y224	5.8034	0.00323943	0.115905	0.0220023	0.994286	0.786441	0.0528976	0.00889476	0.160781	0.23055	-0.0164834	0.0697697	-0.177264	-0.247034	salmon	C14orf166
STK32C|Q86UX6	6.95689	0.00121328	0.0125656	0.0220934	0.999009	0.999999	0.0113816	0.0214012	-0.274459	-0.275527	-0.0109245	-0.00106769	0.263535	0.264603	turquoise	STK32C
FLII|Q13045-2	4.09914	0.0156822	0.999038	0.0234531	0.323644	0.0315689	0.398814	0.391633	-0.00846979	-0.202981	-0.101196	-0.194512	-0.0927261	0.101786	grey	FLII
POLR2H|C9JLU1	4.07021	0.0174767	0.0515	0.023634	0.404463	0.831378	0.547969	0.233511	0.325237	0.444374	0.179442	0.119137	-0.145795	-0.264932	steelblue	POLR2H
VPS16|Q9H269	4.5906	0.00978941	0.0308398	0.0242382	0.695051	0.988199	0.208992	0.153083	0.18875	0.211047	0.066621	0.0222966	-0.122129	-0.144426	skyblue	VPS16
CNOT1|A5YKK6-2	3.30594	0.0345487	0.158084	0.0254006	0.338986	0.736614	0.938934	0.395417	0.323248	0.488528	0.24188	0.16528	-0.081368	-0.246648	purple	CNOT1
DYNLL1|P63167	3.43621	0.0302701	0.556066	0.0256651	0.936733	0.295185	0.847557	0.0624159	-0.219161	-0.540797	-0.0913819	-0.321636	0.127779	0.449415	lightcyan	DYNLL1
PTRH2|Q9Y3E5	3.51875	0.0278515	0.524243	0.0260113	0.958853	0.320735	0.776988	0.0535306	-0.305061	-0.722753	-0.10474	-0.417692	0.200321	0.618013	lightcyan	PTRH2
PNPLA8|Q9NP80	5.57838	0.00412534	0.0108709	0.0287497	0.834932	0.998561	0.0601284	0.127325	0.467272	0.44378	0.11243	-0.023492	-0.354842	-0.33135	yellow	PNPLA8
MT-CO1|P00395	3.7467	0.0226639	0.118042	0.0291443	0.823393	0.840742	0.436873	0.134264	0.497859	0.689625	0.179964	0.191766	-0.317895	-0.509661	black	MT-CO1
PAK1|Q13153	7.51031	0.000774322	0.00863109	0.0307768	0.999943	0.992899	0.00468554	0.0199871	-0.181544	-0.166262	0.00266311	0.0152825	0.184207	0.168925	turquoise	PAK1
SQSTM1|Q13501	7.86465	0.000584931	0.00159889	0.0314395	0.911006	0.811781	0.00497472	0.087997	1.10995	0.852545	0.16838	-0.257403	-0.941569	-0.684165	yellow	SQSTM1
ADH5|P11766	6.01824	0.00268463	0.621938	0.0326658	0.688806	0.297394	0.102708	0.00187115	0.0911415	0.236321	-0.0786309	0.145179	-0.169772	-0.314952	salmon	ADH5
MAGOH|P61326	3.91668	0.0187462	0.329302	0.0331412	0.998625	0.561485	0.360677	0.0338619	0.146022	0.26612	0.0124824	0.120098	-0.13354	-0.253638	darkgrey	MAGOH
MEGF8|Q7Z7M0-2	3.43131	0.0392436	0.538123	0.0331502	0.128632	0.283	0.86061	0.531806	-0.221037	-0.568164	-0.333342	-0.347127	-0.112305	0.234822	brown	MEGF8
BET1|O15155-2	5.63324	0.00786431	0.811641	0.0339665	0.828176	0.0119602	0.998596	0.00732942	-0.185938	0.70284	-0.154233	0.888778	0.031705	-0.857073	white	BET1
PCYOX1|Q9UHG3	4.88699	0.00741634	0.0154721	0.0345192	0.697324	0.999621	0.117542	0.202928	0.166844	0.161219	0.0533906	-0.00562492	-0.113453	-0.107828	white	PCYOX1
AP1S2|F6SFB5	2.90058	0.0531782	0.261285	0.0361672	0.509026	0.650127	0.933728	0.310341	0.222476	0.367225	0.158207	0.144749	-0.0642683	-0.209017	greenyellow	AP1S2
CHMP6|Q96FZ7	2.96377	0.0491204	0.521827	0.0371855	0.876078	0.402963	0.894193	0.120907	0.107424	0.240707	0.0553511	0.133284	-0.0520725	-0.185356	yellow	CHMP6
CDC14A|Q9UNH5-3	9.80132	0.000266009	0.998949	0.0383984	0.0940478	0.0502218	0.0686171	0.000135203	0.0135273	0.309314	-0.210174	0.295787	-0.223701	-0.519488	blue	CDC14A
NECAB1|Q8N987	6.36409	0.00199367	0.152655	0.0385989	0.841453	0.842096	0.0200942	0.00445001	-0.182003	-0.256298	0.065361	-0.074295	0.247364	0.321659	turquoise	NECAB1
PGLS|O95336	10.6795	7.5e-05	0.200476	0.0397618	0.14078	0.777463	0.000847556	0.000151855	0.145183	0.218605	-0.150877	0.0734224	-0.29606	-0.369482	blue	PGLS
PLCD3|Q8N3E9	7.36498	0.000870097	0.0822481	0.0405598	0.757718	0.955454	0.00598508	0.00322649	0.384178	0.469314	-0.144099	0.0851351	-0.528278	-0.613413	blue	PLCD3
AARS|P49588	3.80899	0.0208473	0.454916	0.0411966	0.999967	0.488838	0.384866	0.0279289	0.0564006	0.114957	-0.00160554	0.0585567	-0.0580062	-0.116563	blue	AARS
HDGFRP2|Q7Z4V5-2	5.99581	0.00273752	0.994426	0.0418664	0.509266	0.0692606	0.361072	0.00123899	0.0426692	0.519339	-0.227384	0.476669	-0.270054	-0.746723	yellow	HDGFRP2
PDS5B|Q9NTI5-2	2.90655	0.0528515	0.245673	0.0428635	0.19315	0.731501	0.999769	0.7618	-0.33498	-0.530272	-0.349547	-0.195292	-0.0145665	0.180725	grey	PDS5B
MDK|E9PPJ5	4.73078	0.0132513	0.0652781	0.0438772	0.79202	0.977582	0.148886	0.11189	1.10339	1.2748	-0.78348	0.171412	-1.88687	-2.05828	greenyellow	MDK
REPS2|Q8NFH8-4	2.69011	0.0653933	0.813156	0.043902	0.763694	0.222995	0.999967	0.204963	0.185882	0.633525	0.194848	0.447643	0.00896586	-0.438677	skyblue	REPS2
RLBP1|P12271	7.35728	0.000875514	0.000782059	0.0449229	0.506064	0.574323	0.0157061	0.387186	0.797619	0.544212	0.241901	-0.253407	-0.555718	-0.302311	white	RLBP1
RPS23|D6RD47	3.67595	0.023793	0.99991	0.0455749	0.999998	0.0400499	0.999784	0.0355417	0.0115856	-0.555484	-0.0031457	-0.56707	-0.0147313	0.552338	grey	RPS23
RALB|P11234	6.38738	0.00195454	0.881639	0.0457027	0.0669172	0.00910836	0.0111294	0.955121	-0.0504584	0.205113	0.168752	0.255572	0.219211	-0.0363611	darkturquoise	RALB
KIAA1467|A2RU67	3.11452	0.0434061	0.999599	0.0463169	0.78922	0.0676788	0.857931	0.2176	-0.00890538	-0.250855	-0.0755334	-0.241949	-0.066628	0.175321	magenta	KIAA1467
ALAD|P13716	3.54738	0.0270611	0.828179	0.0480348	0.997872	0.227876	0.704159	0.0247271	0.110152	0.382957	-0.0220509	0.272805	-0.132203	-0.405008	salmon	ALAD
HSPA8|P11142	3.83243	0.0203697	0.999747	0.0484738	0.990116	0.05796	0.978502	0.0191269	-0.00301715	-0.101247	0.00982108	-0.0982295	0.0128382	0.111068	grey60	HSPA8
ORM2|P19652	4.33161	0.0125274	0.0673847	0.0486343	0.0134748	0.985845	0.942693	0.99859	0.764988	0.874265	0.922084	0.109277	0.157096	0.0478188	violet	ORM2
COASY|Q13057	8.34677	0.000402736	0.00548414	0.0492239	0.987431	0.916154	0.0013954	0.0183823	0.159895	0.129377	-0.0136619	-0.030518	-0.173557	-0.143039	yellow	COASY
EPS15L1|Q9UBC2-2	2.70889	0.0641134	0.455587	0.0505577	0.863348	0.543679	0.856665	0.166962	-0.0643122	-0.126891	-0.0318519	-0.0625785	0.0324603	0.0950387	midnightblue	EPS15L1
ORM1|P02763	3.75105	0.0220797	0.0639148	0.0511214	0.0396276	0.990667	0.999838	0.994964	0.711392	0.798654	0.731006	0.0872619	0.0196138	-0.0676481	violet	ORM1
KIAA1549L|Q6ZVL6	8.55376	0.000344102	0.141814	0.0517698	0.378506	0.91226	0.00240812	0.000923308	-0.246293	-0.32491	0.171422	-0.0786168	0.417714	0.496331	grey60	KIAA1549L
ERLIN2|E5RHW4	6.2582	0.00218247	0.0197891	0.0534697	0.999794	0.997009	0.0107382	0.0342489	0.312668	0.290894	-0.00780055	-0.0217739	-0.320469	-0.298695	blue	ERLIN2
C20orf27|Q9GZN8	3.62898	0.0249357	0.99097	0.0539921	0.999606	0.0292831	0.975926	0.0506205	-0.0236704	0.234484	0.00782386	0.258155	0.0314943	-0.226661	grey	C20orf27
IGHV3OR16-9|S4R460	6.34727	0.00213027	0.0343551	0.0539981	0.995086	1	0.0102231	0.0200479	0.973895	0.973384	-0.0762536	-0.000511273	-1.05015	-1.04964	steelblue	IGHV3OR16-9
DDX17|Q92841	4.7878	0.00813401	0.405725	0.0570474	0.894162	0.62769	0.106314	0.00939766	0.0867001	0.158225	-0.0367074	0.0715244	-0.123408	-0.194932	darkgrey	DDX17
FBXL16|Q8N461	14.372	7.41e-06	2.87e-05	0.0572394	0.993523	0.075283	2.56e-05	0.0737551	-0.629947	-0.322748	-0.0278802	0.307198	0.602066	0.294868	turquoise	FBXL16
SF3B3|Q15393	3.52795	0.027595	0.279872	0.0575235	0.99914	0.767619	0.295139	0.0575167	0.141901	0.222997	0.00976673	0.0810961	-0.132134	-0.21323	darkgrey	SF3B3
CLUH|K7EIG1	3.67405	0.0243453	0.0611252	0.0579363	0.796543	0.999172	0.253988	0.231981	-0.368393	-0.388053	-0.116989	-0.0196601	0.251404	0.271064	turquoise	CLUH
STAMBP|O95630	2.37445	0.0914119	0.746761	0.0589047	0.676394	0.331159	0.999896	0.321989	-0.110431	-0.314556	-0.11725	-0.204125	-0.00681888	0.197306	grey	STAMBP
TMED4|Q7Z7H5	2.95352	0.0496464	0.798104	0.0595967	0.141019	0.292484	0.593207	0.885506	0.0854289	0.267797	0.197553	0.182368	0.112124	-0.0702445	cyan	TMED4
DAZAP1|K7EQ02	2.7583	0.0608701	0.438112	0.0600258	0.948544	0.609281	0.713127	0.129056	0.133585	0.25082	0.0449241	0.117235	-0.0886606	-0.205896	purple	DAZAP1
ARIH1|Q9Y4X5	3.9275	0.0185479	0.98449	0.0608753	0.0762304	0.119347	0.159126	0.972222	0.0365802	0.294796	0.248524	0.258215	0.211944	-0.0462719	brown	ARIH1
CAPN2|P17655	9.06426	0.000235102	0.386303	0.0616695	0.15837	0.669813	0.00317655	0.000311687	0.151713	0.267085	-0.192691	0.115372	-0.344404	-0.459776	blue	CAPN2
SYT1|J3KQA0	2.3041	0.0994279	0.67728	0.063181	0.595861	0.373655	0.999858	0.371553	0.411624	1.09584	0.436863	0.684214	0.0252393	-0.658974	saddlebrown	SYT1
PITPNA|Q00169	4.44585	0.0112309	0.748325	0.0656433	0.809162	0.00742751	0.230916	0.248952	-0.0393181	0.110168	0.0331266	0.149486	0.0724447	-0.0770411	pink	PITPNA
SSB|P05455	7.30294	0.000914765	0.0649631	0.0667293	0.720562	0.997844	0.00374604	0.00510161	0.171496	0.184344	-0.0656106	0.0128474	-0.237107	-0.249954	yellow	SSB
LZIC|Q8WZA0	2.53485	0.0770563	0.245299	0.0670336	0.657613	0.843147	0.825405	0.368193	0.195992	0.287014	0.112489	0.0910217	-0.0835035	-0.174525	blue	LZIC
NOVA1|P51513-5	3.61807	0.0257311	0.0721793	0.0680832	0.883398	0.99918	0.216895	0.198953	0.349008	0.368137	0.0912793	0.0191289	-0.257729	-0.276858	purple	NOVA1
UBE3C|Q15386	2.56229	0.0756575	0.981124	0.0685005	0.964456	0.133477	0.999854	0.126393	-0.0331755	-0.258756	-0.0392893	-0.22558	-0.00611387	0.219466	grey	UBE3C
CCT6A|P40227	2.40075	0.0888792	0.334406	0.0701002	0.276301	0.759263	0.999989	0.750058	-0.064042	-0.103723	-0.0651493	-0.0396807	-0.00110728	0.0385734	tan	CCT6A
SCN3B|Q9NY72	3.81952	0.0206312	0.0566163	0.0708112	0.907607	0.999697	0.162852	0.187131	-0.344189	-0.357235	-0.0817981	-0.0130463	0.26239	0.275437	turquoise	SCN3B
ALDOA|P04075	4.96557	0.00689567	0.184133	0.0743629	0.932323	0.924986	0.0438637	0.0165014	-0.0876156	-0.115793	0.0238254	-0.0281779	0.111441	0.139619	darkorange	ALDOA
PLCD1|P51178	12.6911	2.03e-05	0.110373	0.0750835	0.0531163	0.98323	9.49e-05	0.000106285	0.290346	0.338813	-0.316514	0.0484669	-0.606861	-0.655328	blue	PLCD1
TOMM22|Q9NS69	2.34424	0.0944133	0.961412	0.0759054	0.779786	0.182588	0.972057	0.30288	0.0741765	0.417416	0.136958	0.34324	0.0627812	-0.280458	black	TOMM22
TRAPPC10|P48553	3.12822	0.0414431	0.347184	0.0759646	0.999097	0.767367	0.369713	0.0772389	-0.133176	-0.215695	-0.0100986	-0.0825192	0.123077	0.205596	grey60	TRAPPC10
TTC9C|Q8N5M4	3.48342	0.0288607	0.999125	0.0765024	0.963905	0.098638	0.926035	0.0222532	-0.0411757	-0.84229	0.13887	-0.801114	0.180046	0.98116	cyan	TTC9C
CORO1C|Q9ULV4	4.3651	0.0121316	0.923921	0.0794098	0.265272	0.02194	0.0780774	0.796806	0.0213098	-0.0929314	-0.0605766	-0.114241	-0.0818864	0.0323548	grey	CORO1C
0|P01765	2.26964	0.11161	0.514472	0.0804128	0.771385	0.617407	0.960793	0.333516	0.487944	0.936945	0.32379	0.449002	-0.164154	-0.613156	steelblue	0
FAM136A|Q96C01	2.18028	0.112594	0.890883	0.0812363	0.788307	0.275359	0.997901	0.312085	-0.078128	-0.296058	-0.0967592	-0.21793	-0.0186311	0.199299	white	FAM136A
CNKSR2|Q8WXI2-4	2.63167	0.0695501	0.849056	0.0821782	0.999632	0.319192	0.874174	0.0784262	-0.111666	-0.371785	-0.0130876	-0.260119	0.0985784	0.358698	turquoise	CNKSR2
PXN|P49023-4	3.49732	0.0317482	0.0498707	0.082371	0.66653	0.999997	0.272656	0.367016	0.242492	0.240687	0.094966	-0.00180551	-0.147526	-0.145721	greenyellow	PXN
LSM1|O15116	2.72422	0.0646874	0.642236	0.084725	0.103378	0.537428	0.686931	0.977662	-0.412583	-0.904305	-0.769165	-0.491721	-0.356582	0.135139	magenta	LSM1
NOP56|O00567	2.20955	0.1091	0.944969	0.0847938	0.70742	0.223028	0.960253	0.390003	0.054949	0.266469	0.101323	0.21152	0.0463738	-0.165146	grey	NOP56
MYL6B|P14649	4.39435	0.0117968	0.0216357	0.0851307	0.86935	0.980006	0.0819668	0.254529	0.461559	0.399361	0.108202	-0.0621974	-0.353356	-0.291159	yellow	MYL6B
DNAJC7|K7EPP7	4.16489	0.0147123	0.0276143	0.0855537	0.865385	0.991101	0.104359	0.259065	-0.478638	-0.428123	-0.117481	0.0505156	0.361157	0.310642	darkorange	DNAJC7
DDX1|Q92499	3.56947	0.0264675	0.979948	0.0856617	0.912246	0.17163	0.71346	0.0171338	0.0158558	0.109721	-0.0255486	0.0938653	-0.0414045	-0.13527	blue	DDX1
IDH1|O75874	12.855	1.83e-05	0.0743029	0.0863174	0.0588083	0.999417	6.2e-05	0.000144379	0.162096	0.170121	-0.16041	0.00802567	-0.322506	-0.330531	blue	IDH1
DPM1|O60762	5.21858	0.00546748	0.0243919	0.0863227	0.998793	0.985466	0.0235014	0.0905659	-0.250923	-0.220136	-0.0116389	0.0307864	0.239284	0.208497	darkturquoise	DPM1
RAB2A|P61019	14.2241	8.08e-06	0.000125061	0.0867845	0.935577	0.139326	1.23e-05	0.0203514	-0.187734	-0.0986451	0.0205329	0.0890888	0.208267	0.119178	turquoise	RAB2A
DNAJA2|O60884	4.51308	0.0105351	0.0585108	0.0878879	0.99986	1	0.050087	0.079865	0.105332	0.105507	0.00272518	0.00017478	-0.102607	-0.102782	yellow	DNAJA2
IGLON5|A6NGN9	3.45814	0.0296065	0.994063	0.0880094	0.974987	0.0533954	0.998788	0.0297085	0.0222394	-0.23235	0.0345898	-0.254589	0.0123504	0.26694	grey	IGLON5
CPNE6|O95741	6.70152	0.00149968	0.203731	0.088054	0.532223	0.933942	0.00818438	0.00350326	0.204872	0.269521	-0.130924	0.064649	-0.335796	-0.400445	yellow	CPNE6
HDGF|P51858	7.28159	0.000930701	0.0920068	0.0888268	0.590102	0.997166	0.00337867	0.00443277	0.214623	0.233455	-0.105707	0.0188313	-0.32033	-0.339162	blue	HDGF
PDIA6|Q15084-3	3.36287	0.0326052	0.0349247	0.0892114	0.409699	0.996239	0.466057	0.677155	0.174389	0.160163	0.0900311	-0.0142259	-0.084358	-0.070132	yellow	PDIA6
PLEKHA5|Q9HAU0-2	2.44365	0.0849031	0.501219	0.090906	0.976452	0.668944	0.703217	0.152125	0.428921	0.802065	0.117666	0.373145	-0.311254	-0.684399	yellow	PLEKHA5
TMX1|Q9H3N1	3.89539	0.019143	0.0159128	0.0910664	0.12718	0.948929	0.680421	0.96586	0.310652	0.254659	0.208299	-0.0559932	-0.102353	-0.0463603	blue	TMX1
SUMF2|Q8NBJ7-2	2.46324	0.0858496	0.929305	0.0916696	0.969564	0.206555	0.997572	0.138343	0.101142	0.438961	0.0728696	0.337818	-0.0282726	-0.366091	salmon	SUMF2
SH2D5|Q6ZV89	4.37045	0.0124179	0.0410388	0.0916746	0.986438	0.994265	0.0612152	0.135242	-0.52067	-0.470813	-0.057029	0.0498569	0.463641	0.413784	pink	SH2D5
HUWE1|Q7Z6Z7-2	4.35034	0.0123044	0.00928762	0.0920257	0.0824743	0.877297	0.671364	0.993567	-0.136772	-0.104751	-0.0940148	0.0320209	0.0427573	0.0107364	darkred	HUWE1
MARK4|Q96L34-2	5.27689	0.0056165	0.0340647	0.0929865	0.998922	0.986329	0.0207288	0.0624912	-0.369828	-0.323686	0.0170581	0.0461426	0.386886	0.340744	pink	MARK4
GID8|Q9NWU2	3.54186	0.0272117	0.337468	0.094637	0.994016	0.832322	0.191575	0.0453156	0.348469	0.534533	-0.0493825	0.186064	-0.397851	-0.583915	yellow	GID8
C14orf159|Q7Z3D6-2	2.19768	0.112335	0.89593	0.094983	0.84539	0.251099	0.999704	0.25036	-0.446479	-1.65984	-0.498543	-1.21336	-0.0520641	1.1613	grey	C14orf159
SYNCRIP|O60506-2	3.51662	0.0279112	0.0953765	0.0956704	0.9768	0.997935	0.162558	0.159151	0.13953	0.150615	0.0222091	0.0110852	-0.117321	-0.128406	skyblue	SYNCRIP
TRAPPC6B|Q86SZ2	4.98466	0.00701947	0.0761983	0.0959073	0.996164	0.999891	0.0277603	0.0412308	-0.342738	-0.352118	0.0282391	-0.00937924	0.370978	0.380357	turquoise	TRAPPC6B
SEC13|P55735	3.76036	0.0218767	0.864141	0.0960416	0.855921	0.341536	0.387089	0.0145158	0.0414312	0.139453	-0.0402307	0.098022	-0.0816619	-0.179684	yellow	SEC13
FAM175B|Q15018	2.79719	0.0584382	0.991248	0.0964433	0.89857	0.0547681	0.750421	0.25386	0.0282741	-0.254124	-0.0640091	-0.282399	-0.0922832	0.190115	darkolivegreen	FAM175B
LRRC20|Q8TCA0-3	2.72066	0.0633249	0.124341	0.0995255	0.133157	0.991944	0.998519	0.970592	-0.380259	-0.430928	-0.355145	-0.0506689	0.0251138	0.0757827	grey	LRRC20
NTNG2|Q96CW9	4.44014	0.0112922	0.89079	0.100782	0.653316	0.324372	0.243902	0.00665882	-0.105761	-0.383733	0.163755	-0.277972	0.269516	0.547488	grey60	NTNG2
UCHL1|P09936	5.02141	0.00654945	0.0114305	0.100929	0.907193	0.89044	0.0364428	0.254886	-0.156338	-0.120432	-0.0296047	0.0359068	0.126734	0.090827	lightcyan	UCHL1
KIF3A|Q9Y496	1.98177	0.139561	0.83169	0.101221	0.85814	0.388671	0.99961	0.304172	-0.0542089	-0.165649	-0.0480108	-0.11144	0.00619806	0.117638	black	KIF3A
CDH10|D6RJG0	5.59568	0.00389332	0.464829	0.101281	0.544671	0.734267	0.0343189	0.00442744	-0.229028	-0.401436	0.197606	-0.172408	0.426634	0.599042	grey60	CDH10
PARK7|Q99497	8.461	0.000369164	0.210435	0.101984	0.227052	0.949529	0.00185452	0.00101296	0.0682668	0.0879799	-0.0633271	0.0197131	-0.131594	-0.151307	yellow	PARK7
COMTD1|Q86VU5	3.19798	0.0385782	0.989617	0.102007	0.990331	0.056177	0.999995	0.0450389	-0.0706451	0.592054	-0.0654078	0.662699	0.00523731	-0.657462	salmon	COMTD1
TGFBI|S4R3C6	2.66914	0.0827062	0.154986	0.105307	0.783868	0.94873	0.564771	0.379032	0.524107	0.649787	0.235652	0.125681	-0.288455	-0.414135	greenyellow	TGFBI
CHCHD4|Q8N4Q1	2.17282	0.113503	0.9943	0.107424	0.884108	0.167468	0.965988	0.293004	0.0243568	0.247667	0.0671515	0.22331	0.0427947	-0.180516	black	CHCHD4
KATNAL2|K7EM02	3.58152	0.0266807	0.467375	0.108355	0.959666	0.791031	0.204954	0.0326348	0.0935488	0.15682	-0.0287876	0.0632715	-0.122336	-0.185608	blue	KATNAL2
PSMB6|P28072	3.71686	0.022843	0.976188	0.108962	0.800919	0.220085	0.545871	0.0132592	0.0254171	0.157704	-0.0533027	0.132287	-0.0787198	-0.211006	black	PSMB6
TARS|P26639	2.80934	0.0576999	0.401247	0.109896	0.999951	0.813268	0.382435	0.0972899	0.0881672	0.141148	0.00269182	0.0529809	-0.0854754	-0.138456	salmon	TARS
EIF4A2|Q14240	2.8872	0.0531933	0.561397	0.110094	0.998167	0.670921	0.418315	0.0637159	0.0508711	0.0983348	-0.00628969	0.0474637	-0.0571608	-0.104624	yellow	EIF4A2
TARDBP|Q13148	7.41133	0.000838249	0.504442	0.111284	0.210018	0.72574	0.00827987	0.00102369	0.0844734	0.152044	-0.114078	0.0675711	-0.198551	-0.266123	blue	TARDBP
PGS1|Q32NB8	2.23518	0.11912	0.75473	0.111947	0.192347	0.700718	0.909201	0.920468	-0.158382	-0.331858	-0.254977	-0.173477	-0.0965947	0.0768819	lightcyan	PGS1
CCT7|Q99832	9.01048	0.000244613	0.0087699	0.112436	0.758924	0.821224	0.000409203	0.0115969	-0.124482	-0.0908306	0.0335505	0.0336511	0.158032	0.124381	pink	CCT7
FECH|P22830	4.19346	0.0143109	0.997637	0.113054	0.641213	0.157305	0.520929	0.00740475	-0.0161822	-0.219137	0.0974572	-0.202955	0.113639	0.316594	grey60	FECH
CFDP1|Q9UEE9-2	2.59665	0.0808242	1	0.1149	0.780751	0.0933513	0.749066	0.355938	0.000692166	-0.376623	-0.135291	-0.377315	-0.135984	0.241331	magenta	CFDP1
SUPT16H|Q9Y5B9	2.76007	0.0704996	0.213465	0.115094	0.0766307	0.964698	0.990464	0.994457	0.63085	0.786136	0.712768	0.155286	0.0819182	-0.0733678	grey	SUPT16H
SRR|Q9GZT4	3.98745	0.0174886	0.557795	0.115768	0.846521	0.689507	0.145735	0.0175795	0.183924	0.350109	-0.107757	0.166184	-0.291682	-0.457866	blue	SRR
CNTNAP5|Q8WYK1	1.98461	0.140035	0.952261	0.118681	0.665331	0.257765	0.925772	0.507039	0.0832063	0.394955	0.172798	0.311748	0.0895917	-0.222157	darkred	CNTNAP5
CHL1|O00533	4.24016	0.0136796	0.0126038	0.118933	0.620272	0.871327	0.126652	0.570355	-0.2153	-0.162037	-0.0749723	0.0532633	0.140328	0.0870648	darkred	CHL1
NSF|P46459	3.23474	0.0371534	0.297789	0.120414	0.998887	0.915416	0.199644	0.0742172	-0.0980794	-0.136359	0.00752228	-0.0382794	0.105602	0.143881	turquoise	NSF
B4GAT1|O43505	2.56002	0.0750268	0.0946384	0.121559	0.420287	0.999941	0.747086	0.761286	-0.258658	-0.264893	-0.156997	-0.00623489	0.101661	0.107896	lightcyan	B4GAT1
GSTP1|P09211	7.49613	0.000783151	0.832075	0.121663	0.125081	0.439906	0.0177469	0.000581498	0.0840938	0.247216	-0.215786	0.163122	-0.299879	-0.463001	blue	GSTP1
SRPRB|Q9Y5M8	1.81545	0.167248	0.867351	0.122328	0.641427	0.40205	0.981929	0.560164	0.0821109	0.264943	0.119858	0.182832	0.0377467	-0.145086	greenyellow	SRPRB
HSD17B4|P51659	7.29617	0.000919785	0.467999	0.123856	0.218753	0.788173	0.00746734	0.00126228	0.0852824	0.143646	-0.109042	0.0583638	-0.194325	-0.252688	blue	HSD17B4
ACTN2|P35609-2	14.0703	8.84e-06	0.00736205	0.124822	0.128418	0.758432	1.04e-05	0.000623979	-0.409718	-0.286364	0.249901	0.123354	0.659618	0.536265	turquoise	ACTN2
SEPT2|B5MCX3	6.50951	0.00176227	0.513747	0.125169	0.303677	0.751926	0.0150205	0.00208807	0.098338	0.174387	-0.119184	0.076049	-0.217522	-0.293571	blue	SEPT2
CLTCL1|P53675	6.16068	0.0023733	0.0593635	0.125224	0.845187	0.998294	0.00608062	0.0193223	-0.469981	-0.437955	0.137646	0.032026	0.607627	0.575601	darkorange	CLTCL1
C17orf75|J3KRR1	3.02292	0.0583604	0.999966	0.125606	0.964441	0.138854	0.976358	0.0657132	0.0101637	-0.530532	0.106316	-0.540695	0.0961522	0.636848	grey	C17orf75
HPCAL1|P37235	4.56648	0.0100153	0.107469	0.126449	0.977252	0.999709	0.0343725	0.0470061	-0.263302	-0.274422	0.0426703	-0.01112	0.305973	0.317093	turquoise	HPCAL1
NDUFAB1|O14561	1.94915	0.144593	0.337418	0.126673	0.684355	0.896929	0.900303	0.531965	0.168619	0.24296	0.104149	0.0743405	-0.0644708	-0.138811	white	NDUFAB1
ARMCX3|Q9UH62	2.14934	0.116414	0.201512	0.127656	0.567614	0.978117	0.837649	0.642068	0.211696	0.256613	0.129123	0.044917	-0.0825732	-0.12749	yellow	ARMCX3
NAPEPLD|Q6IQ20	6.27732	0.00214703	0.390549	0.127721	0.374378	0.00411931	0.999933	0.00301769	-0.135332	0.207011	-0.130805	0.342343	0.00452667	-0.337817	red	NAPEPLD
FKBP2|P26885	4.83966	0.00775002	0.00450315	0.128221	0.31066	0.644577	0.157085	0.872482	0.296394	0.195214	0.133032	-0.10118	-0.163362	-0.0621823	white	FKBP2
HNRNPU|Q00839	3.51818	0.0278675	0.157292	0.128301	0.99999	0.993066	0.11883	0.0989248	0.122722	0.13915	-0.00161841	0.0164283	-0.12434	-0.140768	darkgrey	HNRNPU
SNRNP40|Q96DI7	3.11633	0.0577493	0.201654	0.130688	0.863421	0.969339	0.28059	0.208891	0.28629	0.350703	-0.206998	0.0644125	-0.493288	-0.557701	blue	SNRNP40
CAPS|Q13938	4.48988	0.0107699	0.280732	0.131363	0.85021	0.940757	0.0492305	0.0210418	0.691559	0.923333	-0.289526	0.231774	-0.981085	-1.21286	yellow	CAPS
PIP5K1C|O60331-4	12.9311	1.75e-05	0.00439132	0.133778	0.275642	0.625508	1.86e-05	0.00197807	-0.195986	-0.127493	0.0915447	0.0684928	0.287531	0.219038	turquoise	PIP5K1C
PRKCE|Q02156	5.96323	0.00281632	0.0278046	0.134589	0.972999	0.95411	0.00661119	0.048166	-0.26311	-0.213884	0.0358219	0.0492261	0.298932	0.249706	turquoise	PRKCE
VGF|O15240	7.29809	0.000918364	0.534576	0.1348	0.188606	0.755662	0.00810201	0.00115923	-0.354328	-0.633425	0.511285	-0.279097	0.865613	1.14471	grey60	VGF
HPX|P02790	2.81603	0.0572974	0.123753	0.135425	0.0771432	0.999313	0.999506	0.999992	0.53453	0.565564	0.558942	0.031034	0.024412	-0.006622	violet	HPX
CCNY|Q8ND76	3.8385	0.0202479	0.621429	0.137333	0.980943	0.011279	0.361528	0.214633	-0.134643	0.267584	0.0398743	0.402227	0.174518	-0.22771	turquoise	CCNY
MPST|P25325	5.79942	0.00325082	0.0549039	0.137564	0.905439	0.994411	0.00792155	0.029662	0.292401	0.263067	-0.0697341	-0.0293343	-0.362135	-0.332801	blue	MPST
URB2|Q14146	2.05989	0.129128	0.999988	0.138409	0.836242	0.145956	0.852231	0.392801	0.0090538	0.717958	0.223431	0.708904	0.214378	-0.494526	greenyellow	URB2
ATP6V1E1|P36543	3.98514	0.0175281	0.0507331	0.139761	0.993193	0.99119	0.0657178	0.18193	-0.129856	-0.114849	-0.0120722	0.015007	0.117784	0.102777	turquoise	ATP6V1E1
GATM|P50440-2	6.72962	0.00146489	0.085629	0.140891	0.626169	0.999884	0.00357419	0.00942526	0.279599	0.271308	-0.129468	-0.0082904	-0.409067	-0.400777	yellow	GATM
COX7A1|P24310	3.5344	0.0274166	0.229921	0.141129	0.992229	0.97506	0.113594	0.0686585	0.362868	0.446627	-0.0492241	0.083759	-0.412092	-0.495851	yellow	COX7A1
COPB2|P35606-2	6.4346	0.00187767	0.323469	0.142078	0.382759	0.927463	0.00904756	0.00364358	0.0785389	0.10839	-0.0695328	0.0298509	-0.148072	-0.177923	yellow	COPB2
EHD1|Q9H4M9	9.67737	0.000150718	0.0259547	0.142277	0.361613	0.938883	0.000235753	0.00331885	0.176336	0.140096	-0.0921284	-0.0362401	-0.268464	-0.232224	yellow	EHD1
KRT5|P13647	1.89011	0.154181	0.968049	0.142547	0.977146	0.29528	0.999844	0.23105	-0.132866	-0.699783	-0.112068	-0.566917	0.0207982	0.587715	darkolivegreen	KRT5
PPP3CC|P48454-2	1.85614	0.159992	0.555806	0.143217	0.929414	0.755459	0.858331	0.311997	-0.149057	-0.269601	-0.0646831	-0.120544	0.084374	0.204918	grey	PPP3CC
CC2D1A|Q6P1N0	1.92877	0.147833	0.997492	0.144637	0.901958	0.199305	0.961971	0.350556	-0.0165038	-0.207075	-0.0563161	-0.190571	-0.0398123	0.150759	midnightblue	CC2D1A
YKT6|O15498	3.86738	0.0196788	0.995471	0.145348	0.049775	0.214199	0.0839652	0.997137	0.011326	0.116273	0.126292	0.104947	0.114966	0.0100191	cyan	YKT6
TTC39C|Q8N584-2	2.11799	0.120422	0.667811	0.14625	0.17886	0.662522	0.807995	0.980748	0.110591	0.230959	0.192791	0.120367	0.0821992	-0.0381681	saddlebrown	TTC39C
CTPS2|Q9NRF8	2.93106	0.0508185	0.973931	0.147206	0.979232	0.0669939	0.999938	0.0578796	-0.0468543	0.263035	-0.0410586	0.30989	0.00579565	-0.304094	red	CTPS2
RABGEF1|Q9UJ41-2	1.93555	0.146746	0.303833	0.150118	0.774873	0.947283	0.79452	0.501288	-0.212304	-0.282444	-0.10822	-0.0701401	0.104084	0.174224	lightcyan	RABGEF1
SRP14|H0YLA2	3.43099	0.0304302	0.691397	0.151048	0.86189	0.65091	0.233477	0.0266629	0.105195	0.22574	-0.0708451	0.120546	-0.17604	-0.296585	blue	SRP14
PDK3|Q15120	9.52185	0.000168495	0.00791887	0.151741	0.645735	0.714968	0.000217093	0.0112267	-0.248818	-0.167479	0.0792104	0.0813398	0.328029	0.246689	turquoise	PDK3
C6orf57|Q5VUM1	1.80288	0.172457	0.377381	0.153842	0.288794	0.919581	0.999929	0.921537	-0.215629	-0.299357	-0.222352	-0.0837276	-0.00672301	0.0770046	grey	C6orf57
KIF5A|Q12840	2.29167	0.0998852	0.995048	0.154282	0.805946	0.100433	0.66209	0.478572	-0.0535949	0.526146	0.19056	0.579741	0.244155	-0.335585	royalblue	KIF5A
NEGR1|Q7Z3B1	1.94577	0.145126	0.603929	0.15549	0.987096	0.739183	0.76131	0.224057	-0.0933022	-0.175833	-0.0235983	-0.0825312	0.069704	0.152235	midnightblue	NEGR1
CCT4|P50991	7.15585	0.00103076	0.00965452	0.156813	0.96686	0.747207	0.00184085	0.0544002	-0.121845	-0.0832351	0.0155447	0.0386099	0.13739	0.0987798	pink	CCT4
PSMD2|Q13200	2.65085	0.0681564	0.464894	0.157152	0.998844	0.85325	0.341338	0.0999459	0.0563034	0.0893182	-0.0053126	0.0330148	-0.061616	-0.0946308	skyblue	PSMD2
L2HGDH|Q9H9P8	2.77152	0.0600319	0.999211	0.15746	0.31453	0.125558	0.253694	0.914055	-0.0124975	0.226395	0.161277	0.238892	0.173775	-0.0651177	grey	L2HGDH
UBAP2L|Q14157-4	4.51599	0.0105061	0.602206	0.158039	0.612036	0.745669	0.0739321	0.0104859	-0.115048	-0.215453	0.107744	-0.100405	0.222792	0.323197	grey60	UBAP2L
GRIA2|P42262-2	4.55152	0.0101581	0.0196742	0.15883	0.970778	0.879199	0.0369905	0.269665	-0.454433	-0.3383	-0.0606299	0.116133	0.393803	0.27767	turquoise	GRIA2
IGLC3|A0A075B6L0	2.49872	0.0800705	0.111323	0.15915	0.754478	0.999999	0.461592	0.541526	0.811577	0.806811	0.325702	-0.00476621	-0.485875	-0.481109	steelblue	IGLC3
PTPLAD1|Q9P035	4.30187	0.0128904	0.479144	0.159493	0.725101	0.846516	0.0699623	0.0161882	0.075097	0.120681	-0.0512665	0.045584	-0.126364	-0.171947	salmon	PTPLAD1
MMAA|Q8IVH4	1.94748	0.144857	0.970402	0.16041	0.999358	0.319801	0.985394	0.163956	-0.0821199	-0.431667	-0.0211906	-0.349548	0.0609294	0.410477	turquoise	MMAA
MAPK10|P53779-2	3.06251	0.0443471	0.891074	0.160879	0.875088	0.453932	0.448905	0.0308772	-0.0304612	-0.0994335	0.0304715	-0.0689724	0.0609327	0.129905	grey60	MAPK10
OCIAD1|D6RG39	3.67808	0.0237427	0.744806	0.162941	0.918444	0.022329	0.97357	0.0397439	-0.128244	0.294519	-0.0769601	0.422762	0.0512836	-0.371479	pink	OCIAD1
MT-ND5|P03915	1.83028	0.164564	0.941045	0.163607	0.431301	0.383672	0.785502	0.837513	0.0656657	0.268432	0.168588	0.202767	0.102922	-0.0998448	orange	MT-ND5
LDHAL6A|A0A087WUM2	2.42194	0.086892	1	0.163736	0.991435	0.16418	0.991288	0.080314	0.00021542	0.312981	-0.0369825	0.312766	-0.0371979	-0.349964	grey	LDHAL6A
RPL7|P18124	1.90268	0.152088	0.289344	0.164012	0.309747	0.96556	0.998953	0.925029	0.182682	0.233606	0.169094	0.0509245	-0.0135879	-0.0645123	lightyellow	RPL7
TP53RK|Q96S44	2.07976	0.128398	0.999702	0.164184	0.99568	0.17153	0.99899	0.215087	0.0109109	0.271142	0.0267715	0.260231	0.0158605	-0.244371	red	TP53RK
LUC7L3|O95232	4.65703	0.00919499	0.150835	0.164218	0.8945	0.99942	0.0263653	0.0350477	0.333322	0.352476	-0.101719	0.0191538	-0.435041	-0.454195	yellow	LUC7L3
ANKRD24|Q8TF21	1.62934	0.217762	0.942139	0.164283	0.74142	0.592218	0.995819	0.538744	-0.147893	-0.493503	-0.204697	-0.34561	-0.0568036	0.288806	magenta	ANKRD24
ABCB8|Q9NUT2-5	1.74144	0.181317	0.611579	0.165231	0.321191	0.75136	0.970332	0.919119	-0.288526	-0.540908	-0.386964	-0.252381	-0.0984376	0.153944	grey	ABCB8
SF1|Q15637-4	1.84091	0.162669	0.997595	0.165421	0.73963	0.224801	0.843839	0.569644	-0.018405	-0.226572	-0.0947988	-0.208167	-0.0763938	0.131773	tan	SF1
SERBP1|Q8NC51-4	2.05003	0.13251	0.167745	0.166064	0.440008	0.998512	0.917532	0.874331	0.340683	0.367179	0.242104	0.0264964	-0.0985785	-0.125075	skyblue	SERBP1
CCDC22|O60826	1.76571	0.176576	0.452778	0.167154	0.888476	0.876595	0.826062	0.410852	0.120237	0.185168	0.0548357	0.0649304	-0.0654018	-0.130332	purple	CCDC22
MFN1|A0A0C4DFN1	2.87892	0.0765338	0.965709	0.169351	0.858454	0.106194	0.993697	0.0573238	-0.128844	0.769131	-0.197779	0.897975	-0.0689356	-0.966911	blue	MFN1
ALG2|Q9H553-2	1.59361	0.215931	0.915866	0.169598	0.678156	0.375757	0.966368	0.555848	0.152227	0.609184	0.252233	0.456957	0.100006	-0.356951	royalblue	ALG2
EPT1|A0A087WW58	2.52981	0.0964552	0.88207	0.169928	0.839597	0.465092	0.548303	0.120414	0.121977	0.382473	-0.195083	0.260496	-0.31706	-0.577556	lightgreen	EPT1
EEFSEC|P57772	5.61814	0.0038163	0.837541	0.170605	0.00376341	0.539961	0.0325455	0.588051	-0.0863713	-0.237278	-0.373171	-0.150907	-0.2868	-0.135893	blue	EEFSEC
FAM134A|Q8NC44	3.10758	0.0423333	0.394793	0.170776	0.977712	0.917854	0.181684	0.0679925	-0.193166	-0.276713	0.0459461	-0.0835474	0.239112	0.322659	tan	FAM134A
PTRHD1|Q6GMV3	7.88478	0.000575776	0.143765	0.171833	0.281013	0.999884	0.00145553	0.00293843	0.227726	0.235272	-0.178455	0.00754607	-0.40618	-0.413727	yellow	PTRHD1
ANKRD16|Q6P6B7-2	2.38613	0.102915	0.63986	0.172343	0.132085	0.600214	0.53021	0.999997	-0.210435	-0.449009	-0.453257	-0.238574	-0.242822	-0.00424803	darkolivegreen	ANKRD16
|CON__P00761	1.65907	0.198401	0.973991	0.172928	0.701546	0.330968	0.918692	0.622129	0.0550591	0.29709	0.133798	0.242031	0.0787387	-0.163292	grey
LSM2|Q9Y333	1.87707	0.156387	0.882572	0.175491	0.999765	0.493265	0.900977	0.170043	0.132499	0.410861	0.0147603	0.278362	-0.117738	-0.396101	salmon	LSM2
EDF1|O60869	2.32383	0.0964998	0.968187	0.175558	0.2058	0.349553	0.429104	0.984903	-0.056879	-0.284794	-0.239491	-0.227915	-0.182612	0.0453031	lightgreen	EDF1
SNRPN|J3QLE5	2.04315	0.130576	0.999777	0.175791	0.730932	0.152257	0.678293	0.59964	-0.00529579	0.142409	0.0614296	0.147705	0.0667254	-0.0809799	darkgrey	SNRPN
MAP4K4|O95819-4	2.54118	0.0791838	0.0822904	0.177516	0.455818	0.981369	0.63431	0.860787	-0.300732	-0.252535	-0.160906	0.0481975	0.139826	0.0916284	tan	MAP4K4
LSS|P48449-2	2.1972	0.125729	0.288451	0.17901	0.892381	0.982158	0.522363	0.325778	-0.356258	-0.414616	-0.136946	-0.0583574	0.219313	0.27767	cyan	LSS
APOO|H7C1U8	1.61871	0.207359	0.751398	0.182137	0.966743	0.655059	0.933993	0.314114	0.0915878	0.206707	0.0401742	0.115119	-0.0514137	-0.166533	orange	APOO
ITFG1|Q8TB96	4.38072	0.0119515	0.18001	0.182147	0.895095	0.998799	0.0334662	0.0402522	-0.368162	-0.39641	0.117277	-0.0282482	0.485439	0.513687	turquoise	ITFG1
UBXN6|Q9BZV1	2.29755	0.0992564	0.139363	0.185034	0.794851	0.999999	0.489959	0.553018	-0.173898	-0.174876	-0.0679473	-0.000977688	0.105951	0.106928	turquoise	UBXN6
AMBP|P02760	2.20805	0.111105	0.365552	0.185214	0.125068	0.962911	0.955696	0.999998	0.555245	0.72797	0.721954	0.172724	0.166709	-0.00601567	violet	AMBP
NRD1|G3V1R5	2.96942	0.063225	0.736785	0.185361	0.999999	0.0479606	0.730406	0.188819	-0.155831	0.323581	0.00171378	0.479412	0.157545	-0.321868	grey	NRD1
PCCB|P05166	1.46329	0.245834	0.731151	0.185589	0.596336	0.681251	0.998273	0.741713	0.0539036	0.116891	0.0622108	0.0629878	0.00830717	-0.0546806	lightyellow	PCCB
UBE4A|Q14139	1.98556	0.138989	0.999627	0.187118	0.996487	0.15804	0.988491	0.223084	-0.0116584	0.25946	0.023469	0.271118	0.0351274	-0.235991	royalblue	UBE4A
0|A6NM71	1.60178	0.211239	0.940998	0.187341	0.560419	0.424878	0.888791	0.774859	0.0798042	0.314742	0.175754	0.234938	0.0959496	-0.138988	purple	0
ZFYVE21|Q9BQ24-2	2.83299	0.0562899	0.117349	0.189228	0.972192	0.999786	0.207394	0.312438	0.193547	0.186021	0.0342962	-0.00752578	-0.15925	-0.151725	yellow	ZFYVE21
LACTB|P83111	1.58343	0.215525	0.983167	0.189708	0.776786	0.329282	0.940413	0.580936	-0.0662246	-0.405591	-0.164474	-0.339366	-0.098249	0.241117	purple	LACTB
RTN4|Q9NQC3-2	2.0438	0.133389	0.434162	0.190434	0.98528	0.903437	0.5554	0.245309	0.279868	0.404205	0.061889	0.124337	-0.217979	-0.342316	salmon	RTN4
HNRNPR|O43390-2	NA (missed, not imputed in all AD ApoE e2/3 cases)	NA	NA	NA	NA	NA	NA	NA	NA	NA	NA	NA	NA	NA	blue	HNRNPR
EIF3D|O15371-2	2.28338	0.100777	0.593826	0.19321	0.998707	0.81262	0.46087	0.125225	0.106385	0.186956	-0.0121892	0.0805709	-0.118574	-0.199145	blue	EIF3D
MYO5A|Q9Y4I1-2	3.64972	0.0244243	0.0662214	0.194622	0.997957	0.983913	0.0716333	0.219511	-0.115736	-0.0985116	-0.00750435	0.0172243	0.108232	0.0910073	turquoise	MYO5A
RAB31|Q13636	1.7017	0.189364	0.32423	0.194946	0.735422	0.970974	0.85178	0.632439	0.238586	0.303874	0.133773	0.0652872	-0.104813	-0.170101	skyblue	RAB31
ERH|P84090	7.43947	0.000819517	0.375848	0.196868	0.175882	0.951432	0.00349318	0.00186487	0.118085	0.159301	-0.144249	0.0412159	-0.262334	-0.30355	yellow	ERH
FAM195B|I3L2L5	2.7988	0.0583397	0.2395	0.197005	0.999998	0.9939	0.194084	0.16152	-0.220176	-0.25189	0.00198073	-0.0317139	0.222157	0.253871	cyan	FAM195B
PTMA|B8ZZQ6	2.78024	0.0594857	0.700316	0.198534	0.934045	0.732458	0.324634	0.0565446	0.174441	0.353333	-0.0899554	0.178892	-0.264397	-0.443288	blue	PTMA
GTF2I|P78347-2	1.69837	0.190056	0.921001	0.19916	0.998917	0.479171	0.953072	0.212984	0.0731117	0.254622	0.0157764	0.18151	-0.0573353	-0.238845	grey	GTF2I
TRIM36|Q9NQ86-4	3.74317	0.0222532	0.428635	0.200609	0.829305	0.928959	0.0863068	0.0336054	-0.219795	-0.313444	0.115376	-0.0936489	0.335171	0.42882	turquoise	TRIM36
DLG1|Q12959-9	1.93311	0.147137	0.939776	0.201369	0.278253	0.450419	0.611201	0.971675	-0.024059	-0.0923175	-0.0733433	-0.0682585	-0.0492843	0.0189742	tan	DLG1
TRAPPC2L|H3BUK6	2.06226	0.128799	0.983492	0.202329	0.991038	0.345787	0.909308	0.111706	-0.101197	-0.613809	0.0797374	-0.512611	0.180935	0.693546	cyan	TRAPPC2L
TFAM|Q00059	3.83208	0.0203768	0.0159929	0.202889	0.0723699	0.773732	0.835519	0.995507	0.371283	0.252031	0.279611	-0.119253	-0.0916723	0.0275807	saddlebrown	TFAM
ARCN1|P48444	1.97023	0.141322	0.734932	0.203062	0.999936	0.707996	0.66907	0.1567	0.0611716	0.130219	-0.00315414	0.0690471	-0.0643258	-0.133373	darkgreen	ARCN1
COA5|B9A057	1.65875	0.206283	0.416618	0.204469	0.426486	0.995159	0.990789	0.925147	0.246671	0.28506	0.201345	0.0383891	-0.0453262	-0.0837153	skyblue	COA5
GNAQ|P50148	7.31728	0.000904232	0.976262	0.207046	0.0525341	0.1016	0.128186	0.000464528	-0.0161349	0.0855759	-0.101058	0.101711	-0.0849229	-0.186634	blue	GNAQ
ANK2|Q01484-5	4.9842	0.00677807	0.685635	0.208109	0.17746	0.0247287	0.0141845	0.99811	0.104475	-0.20418	-0.187372	-0.308656	-0.291847	0.0168082	magenta	ANK2
PIGBOS1|A0A0B4J2F0	2.06366	0.128605	0.980132	0.208993	0.876239	0.120626	0.67714	0.50126	-0.0498601	0.271475	0.0888242	0.321336	0.138684	-0.182651	grey	PIGBOS1
KRT9|P35527	2.41621	0.0874242	0.998084	0.209411	0.962354	0.156934	0.990488	0.0748547	0.048034	-0.59881	0.126413	-0.646844	0.0783786	0.725223	darkolivegreen	KRT9
PSMD5|Q16401-2	1.97206	0.141041	0.720494	0.209833	0.999853	0.732473	0.642276	0.157686	0.104839	0.215855	-0.00696203	0.111016	-0.111801	-0.222817	blue	PSMD5
HID1|Q8IV36-2	3.87225	0.0330004	0.736847	0.210937	0.466044	0.0393619	0.110156	0.946743	-0.108913	0.232599	0.168146	0.341512	0.277059	-0.0644531	violet	HID1
HNRNPA0|Q13151	5.19465	0.00558798	0.0907692	0.212708	0.852383	0.993008	0.0107723	0.0402728	0.135042	0.119002	-0.0420065	-0.01604	-0.177049	-0.161009	yellow	HNRNPA0
FBXW7|Q969H0	4.93335	0.00710429	0.999248	0.212798	0.262216	0.259145	0.209503	0.00367742	0.0222019	0.376973	-0.310396	0.354771	-0.332598	-0.687369	blue	FBXW7
METTL7A|H0YI09	2.87609	0.0538126	0.980755	0.212913	0.808353	0.370996	0.573543	0.0334213	0.0476694	0.269803	-0.10596	0.222134	-0.15363	-0.375763	salmon	METTL7A
AIDA|Q96BJ3	4.08609	0.0158827	0.97388	0.214135	0.0241072	0.393949	0.0657672	0.889695	-0.0340848	-0.173138	-0.232614	-0.139053	-0.198529	-0.0594757	grey	AIDA
FDX1L|Q6P4F2	2.51674	0.078552	0.750637	0.215211	0.953867	0.712742	0.409762	0.0722558	-0.132182	-0.284341	0.0650635	-0.152159	0.197245	0.349404	green	FDX1L
NCOA7|Q8NI08-2	3.03038	0.0458443	0.0540404	0.215462	0.0810825	0.957431	0.986605	0.996244	-0.15846	-0.126443	-0.139695	0.0320168	0.0187654	-0.0132514	turquoise	NCOA7
NSF|K7EQD6	3.33267	0.0371705	0.394082	0.215653	0.921036	0.966869	0.127242	0.0608299	-0.270471	-0.354784	0.0961269	-0.0843127	0.366598	0.450911	pink	NSF
NPLOC4|Q8TAT6	2.22096	0.107769	0.769366	0.21607	0.986893	0.695743	0.538485	0.102952	0.0528665	0.117537	-0.0173279	0.0646706	-0.0701944	-0.134865	blue	NPLOC4
PGD|P52209	8.64531	0.000321143	0.18356	0.216596	0.146803	0.999921	0.000781705	0.00171172	0.123572	0.127416	-0.124094	0.00384313	-0.247667	-0.25151	blue	PGD
MAPRE3|Q9UPY8-2	2.60782	0.0785149	0.125993	0.220558	0.16681	0.998861	0.974201	0.995423	-0.356492	-0.330121	-0.291668	0.026371	0.0648237	0.0384528	tan	MAPRE3
DDAH2|O95865	7.98468	0.00053255	0.2558	0.220585	0.161708	0.995678	0.00154399	0.0019985	0.214006	0.242014	-0.231384	0.0280083	-0.44539	-0.473398	blue	DDAH2
NAPA|P54920	4.45282	0.0111566	0.437672	0.2208	0.67195	0.0107265	0.0489745	0.736227	-0.0874394	0.122558	0.0617693	0.209997	0.149209	-0.0607886	pink	NAPA
UBQLN2|Q9UHD9	2.49519	0.0803713	0.118387	0.222601	0.910879	0.99812	0.303288	0.476984	-0.197981	-0.182025	-0.0535693	0.0159552	0.144411	0.128456	tan	UBQLN2
RAP2A|P10114	3.10374	0.042501	0.250499	0.222958	0.99006	0.996615	0.120428	0.113017	-0.111059	-0.124354	0.0168296	-0.0132941	0.127889	0.141183	turquoise	RAP2A
CD37|M0R1J1	4.27871	0.0131808	0.128873	0.223031	0.936639	0.99913	0.0285863	0.0669164	0.769978	0.721135	-0.187097	-0.0488434	-0.957075	-0.908232	yellow	CD37
SWAP70|E7EMB1	1.33571	0.289546	0.689194	0.223315	0.782353	0.829635	0.998542	0.745978	0.148067	0.266141	0.126104	0.118074	-0.0219633	-0.140037	steelblue	SWAP70
CHERP|Q8IWX8	1.68658	0.193405	0.61232	0.224897	0.247209	0.869887	0.946998	0.990158	0.340295	0.567058	0.483692	0.226762	0.143396	-0.083366	green	CHERP
PHF5A|Q7RTV0	1.93504	0.148702	0.581884	0.225333	0.999916	0.853966	0.569557	0.206567	0.197489	0.325976	0.00915635	0.128486	-0.188333	-0.316819	darkgrey	PHF5A
WARS2|Q9UGM6	4.79642	0.00896772	0.018964	0.225738	0.00885627	0.706675	0.993433	0.543518	0.375541	0.248539	0.403502	-0.127002	0.0279614	0.154964	greenyellow	WARS2
LYRM9|A8MSI8	1.41268	0.260656	0.983105	0.225927	0.959514	0.371151	0.999498	0.386476	-0.100596	-0.618672	-0.129669	-0.518075	-0.0290721	0.489003	grey	LYRM9
TAOK1|Q7L7X3	2.65693	0.0677208	0.0540381	0.225993	0.480013	0.950515	0.515512	0.887974	-0.285526	-0.224631	-0.145757	0.060895	0.13977	0.0788746	turquoise	TAOK1
CLCN6|P51797-6	1.35159	0.277823	0.932269	0.226341	0.928785	0.504038	0.999997	0.454585	0.081213	0.288499	0.0784839	0.207287	-0.0027291	-0.210016	skyblue	CLCN6
PSMA2|P25787	4.6911	0.00890504	0.0320137	0.227334	0.999858	0.875028	0.0186195	0.17275	0.269105	0.194466	-0.00634427	-0.0746386	-0.275449	-0.200811	yellow	PSMA2
RPL36AL|Q969Q0	1.28948	0.297357	0.813579	0.227693	0.69769	0.667928	0.998496	0.724359	0.159625	0.38237	0.187125	0.222745	0.0275001	-0.195245	grey	RPL36AL
ILK|Q13418	4.41308	0.0115876	0.0350913	0.227977	0.999992	0.889691	0.0260713	0.204074	0.402424	0.294599	0.00361862	-0.107825	-0.398805	-0.29098	yellow	ILK
TTLL12|Q14166	2.48824	0.0809674	1	0.228279	0.251986	0.226689	0.250046	0.990071	0.000390571	-0.184854	-0.157435	-0.185244	-0.157825	0.0274191	salmon	TTLL12
CENPF|P49454	2.54418	0.0762973	0.268481	0.228323	0.999999	0.995255	0.231911	0.199267	-0.241396	-0.274527	-0.00141686	-0.0331306	0.23998	0.27311	darkorange	CENPF
RPL37A|C9J4Z3	2.58528	0.0730465	0.136648	0.229089	0.972681	0.999351	0.237807	0.368975	-0.2635	-0.248144	-0.048034	0.0153561	0.215466	0.20011	pink	RPL37A
HNRNPUL1|Q9BUJ2-4	3.3339	0.0335795	0.971476	0.229529	0.663878	0.108949	0.901378	0.0216057	-0.0412874	0.199187	-0.102761	0.240474	-0.0614738	-0.301948	royalblue	HNRNPUL1
LGI4|Q8N135	5.91383	0.00294043	0.650764	0.230878	0.235518	0.821303	0.0181401	0.00358548	0.218366	0.393428	-0.343451	0.175062	-0.561817	-0.736879	salmon	LGI4
POLDIP2|Q9Y2S7	3.93186	0.0184686	0.226993	0.232076	0.00992668	0.999153	0.53898	0.690481	0.20956	0.224834	0.346652	0.0152744	0.137093	0.121818	darkturquoise	POLDIP2
EIF2B2|P49770	2.73516	0.0623669	0.155268	0.23243	0.996926	0.999891	0.181749	0.273009	0.160801	0.155475	0.0143089	-0.00532595	-0.146492	-0.141166	yellow	EIF2B2
DNAJA1|P31689	1.967	0.141817	0.584885	0.234367	0.999989	0.871917	0.523946	0.191483	0.113013	0.185613	-0.00258813	0.0725993	-0.115602	-0.188201	yellow	DNAJA1
GAD2|Q05329	2.07375	0.126321	0.866005	0.234398	0.161417	0.616215	0.547063	0.999947	0.0688532	0.186792	0.181975	0.117939	0.113122	-0.0048171	green	GAD2
PABPN1|Q86U42-2	1.50643	0.238251	0.766711	0.235095	0.327482	0.763408	0.914255	0.970509	0.0923306	0.18523	0.147648	0.0928992	0.0553178	-0.0375814	lightgreen	PABPN1
IGSF21|Q96ID5	2.59367	0.0724007	0.61353	0.235147	0.956012	0.853586	0.291496	0.0823622	-0.0979699	-0.166837	0.0385405	-0.0688673	0.13651	0.205378	turquoise	IGSF21
OSBPL1A|Q9BXW6	4.55654	0.0101099	0.314927	0.235388	0.891726	0.00687776	0.0717274	0.52547	-0.122978	0.146613	0.0472543	0.269591	0.170232	-0.0993592	royalblue	OSBPL1A
SCO1|J3QL56	2.20997	0.109051	0.326745	0.236425	0.100304	0.987047	0.938917	0.997885	0.666935	0.805243	0.876756	0.138307	0.20982	0.0715133	darkturquoise	SCO1
HRNR|Q86YZ3	1.42009	0.257748	0.99134	0.236564	0.948301	0.359186	0.995312	0.43501	-0.156026	-1.12599	-0.276191	-0.969968	-0.120165	0.849804	darkolivegreen	HRNR
HECTD4|Q9Y4D8-5	1.32667	0.29674	0.657046	0.237092	0.565365	0.833474	0.996535	0.933173	0.182772	0.309095	0.216009	0.126323	0.0332372	-0.0930857	skyblue	HECTD4
ALDH3A2|P51648	4.42948	0.0114075	0.0879094	0.237262	0.96054	0.985189	0.022034	0.0864413	0.184968	0.156744	-0.0349264	-0.0282244	-0.219895	-0.19167	yellow	ALDH3A2
CYB5B|H3BUX2	1.93566	0.158091	0.664097	0.237593	0.999896	0.940006	0.610172	0.189116	-0.199192	-0.308311	0.0082704	-0.109119	0.207462	0.316581	magenta	CYB5B
PAFAH1B3|Q15102	12.5353	2.24e-05	0.879589	0.239703	0.00381526	0.606451	0.000485207	3.99e-05	0.0571522	0.160554	-0.27767	0.103402	-0.334823	-0.438224	salmon	PAFAH1B3
PRMT1|Q99873-4	1.74196	0.181215	0.944645	0.24323	0.99892	0.506244	0.885219	0.165743	0.0400065	0.149646	-0.00982722	0.109639	-0.0498337	-0.159473	black	PRMT1
STK11|Q15831-2	2.85738	0.0548741	0.990976	0.243719	0.757879	0.370484	0.57254	0.0332289	0.0368293	0.259656	-0.117383	0.222827	-0.154212	-0.377039	black	STK11
GNB2|C9JIS1	2.5612	0.0749334	0.922781	0.244117	0.0948625	0.547917	0.309603	0.99587	-0.239645	-0.792348	-0.881409	-0.552703	-0.641764	-0.0890611	grey	GNB2
YTHDF3|A0A087X0Q1	2.68525	0.065729	0.646474	0.24442	0.925722	0.841151	0.269115	0.0705326	-0.111713	-0.196565	0.0556143	-0.0848519	0.167327	0.252179	grey60	YTHDF3
CISD2|Q8N5K1	1.54536	0.2247	0.873313	0.244729	0.999605	0.622543	0.898333	0.247308	0.0759688	0.207872	0.00976682	0.131904	-0.066202	-0.198106	yellow	CISD2
SGTA|O43765	6.35838	0.0020034	0.0444523	0.246498	0.758353	0.90894	0.00276524	0.0338382	-0.173434	-0.128608	0.058298	0.0448265	0.231732	0.186906	brown	SGTA
POLR2I|K7EKS1	2.22244	0.107596	0.2365	0.247509	0.989178	0.999425	0.328741	0.338241	0.271679	0.289294	0.0416264	0.0176146	-0.230053	-0.247668	grey	POLR2I
SEPT2|C9IY94	4.002	0.0172412	0.452116	0.24774	0.814879	0.0134431	0.0889114	0.640181	-0.22037	0.303168	0.12289	0.523538	0.34326	-0.180278	royalblue	SEPT2
SMARCE1|K7EMQ8	1.4848	0.248962	0.425959	0.249646	0.822476	0.990158	0.825767	0.606906	-0.314127	-0.372529	-0.15767	-0.0584027	0.156456	0.214859	grey	SMARCE1
HSPA4L|O95757	2.36725	0.0921174	0.992938	0.249675	0.9345	0.161346	0.989995	0.0765858	0.0139621	-0.106196	0.0288784	-0.120158	0.0149164	0.135074	saddlebrown	HSPA4L
PVRL1|Q15223	9.66348	0.000152222	0.00143575	0.250215	0.945968	0.227464	0.000180097	0.082893	-0.354431	-0.174591	0.0442891	0.17984	0.39872	0.21888	turquoise	PVRL1
TP53BP1|Q12888	1.94962	0.146393	0.169396	0.250883	0.327944	0.999872	0.977831	0.990359	-0.37066	-0.357478	-0.301096	0.0131824	0.0695643	0.056382	grey	TP53BP1
TBCD|Q9BTW9	6.73659	0.00145639	0.0569702	0.251082	0.729873	0.000839868	0.304383	0.0312807	-0.192054	0.147566	-0.0707021	0.33962	0.121352	-0.218269	royalblue	TBCD
PPP2R5B|Q15173-2	2.641	0.0688682	0.462769	0.251436	0.0493711	0.951289	0.646288	0.951734	0.146144	0.202593	0.256391	0.056449	0.110247	0.0537977	grey	PPP2R5B
HSD17B8|Q92506	2.79489	0.0585794	0.267201	0.252088	0.996491	0.998085	0.154904	0.153552	0.186413	0.205225	-0.0202599	0.0188119	-0.206673	-0.225485	greenyellow	HSD17B8
KRT2|P35908	1.5835	0.215507	0.85301	0.2532	0.999988	0.660976	0.847736	0.230152	-0.186387	-0.475741	-0.00705379	-0.289353	0.179333	0.468687	darkolivegreen	KRT2
RPL31|P62899	1.37648	0.270357	0.978839	0.253459	0.986111	0.434243	0.999846	0.358955	-0.0204805	-0.10633	-0.0167953	-0.0858497	0.00368515	0.0895348	brown	RPL31
UBE2V1|Q13404	5.10536	0.00606321	0.0108672	0.254506	0.987653	0.607954	0.0154574	0.353929	-0.13081	-0.0790347	-0.0120047	0.0517757	0.118806	0.06703	turquoise	UBE2V1
SCN2A|Q99250-2	3.53556	0.0273844	0.0617051	0.259605	0.998094	0.943323	0.0659617	0.291808	-0.159199	-0.122706	-0.00995783	0.0364928	0.149241	0.112748	turquoise	SCN2A
MT-CO2|P00403	1.27097	0.303433	0.974239	0.260434	0.80824	0.45867	0.969346	0.666853	0.0453949	0.218105	0.0911731	0.17271	0.0457783	-0.126931	orange	MT-CO2
IRGQ|Q8WZA9	5.48726	0.00428931	0.0827269	0.261276	0.778391	0.97208	0.00662974	0.0397127	-0.244626	-0.198642	0.0883717	0.0459839	0.332997	0.287014	lightcyan	IRGQ
CHDH|Q8NE62	5.36627	0.00478238	0.201815	0.261976	0.575671	1	0.0096348	0.0192418	0.275157	0.274505	-0.16621	-0.000651496	-0.441366	-0.440715	yellow	CHDH
ELAVL3|Q14576	1.50753	0.234206	0.999993	0.262902	0.818549	0.273587	0.832519	0.659272	0.00288826	0.218155	0.0894048	0.215267	0.0865165	-0.128751	brown	ELAVL3
TRA2B|P62995-3	2.11954	0.12022	0.11965	0.265271	0.694989	0.992679	0.545974	0.781065	0.176714	0.154117	0.0794887	-0.0225973	-0.0972255	-0.0746282	darkgrey	TRA2B
PPP1R21|Q6ZMI0	1.41328	0.259676	0.454993	0.266175	0.879834	0.962535	0.838298	0.589619	0.104649	0.141116	0.0492506	0.0364669	-0.0553988	-0.0918657	grey	PPP1R21
RTCB|Q9Y3I0	1.17058	0.338563	0.718018	0.267519	0.746962	0.813917	0.999545	0.738395	0.0398258	0.0757471	0.0359857	0.0359213	-0.00384008	-0.0397614	darkgrey	RTCB
EIF2S1|P05198	1.67896	0.194132	0.347381	0.268343	0.945723	0.990988	0.612443	0.486796	0.0749233	0.0889821	0.0231327	0.0140588	-0.0517906	-0.0658494	steelblue	EIF2S1
HNRNPR|O43390	1.39101	0.266087	0.429327	0.269585	0.823895	0.97244	0.87226	0.663196	0.084716	0.110429	0.0450775	0.0257129	-0.0396385	-0.0653514	darkgrey	HNRNPR
GMPPB|Q9Y5P6	4.40254	0.0120468	0.928809	0.270449	0.0121414	0.609893	0.0693346	0.672101	-0.0665992	-0.212293	-0.336352	-0.145694	-0.269753	-0.124059	blue	GMPPB
LRRC7|Q96NW7-2	1.30872	0.29274	0.824552	0.270561	0.987247	0.749637	0.941346	0.396908	-0.167079	-0.376027	-0.0602133	-0.208948	0.106866	0.315813	grey60	LRRC7
ECI1|P42126-2	2.36968	0.0918791	0.916164	0.272464	0.97778	0.0911873	0.992179	0.121715	-0.0657075	0.203271	-0.0386931	0.268979	0.0270144	-0.241965	lightgreen	ECI1
NT5C|Q8TCD5	5.8128	0.00321278	0.747668	0.274847	0.0553559	0.0453457	0.00436697	0.949278	0.124842	-0.247343	-0.316205	-0.372185	-0.441047	-0.0688621	blue	NT5C
DARS|P14868	1.1397	0.350139	0.788086	0.27521	0.735756	0.761693	0.999969	0.759071	0.0394023	0.0841696	0.0411585	0.0447673	0.00175619	-0.0430111	blue	DARS
CSK|P41240	1.91061	0.150781	0.207198	0.276291	0.893644	0.999995	0.500325	0.585354	0.278615	0.275093	0.0927511	-0.0035222	-0.185864	-0.182342	purple	CSK
TRMT10C|C9JVB6	1.24253	0.32927	0.718419	0.276475	0.87376	0.705741	0.979028	0.510485	0.337774	0.793927	0.222472	0.456154	-0.115301	-0.571455	black	TRMT10C
PPAT|Q06203	2.53774	0.0768209	0.989976	0.277776	0.840876	0.171758	0.956825	0.0556124	0.0358989	-0.233907	0.0925552	-0.269806	0.0566563	0.326462	grey	PPAT
SIRT3|Q9NTG7	3.21156	0.0380453	0.687394	0.280587	0.746102	0.851698	0.154613	0.039107	0.151547	0.270363	-0.130736	0.118816	-0.282283	-0.401099	yellow	SIRT3
CCDC132|Q96JG6	1.87058	0.157496	0.998901	0.281337	0.556474	0.226021	0.465323	0.897093	-0.00929657	0.127278	0.0808575	0.136574	0.0901541	-0.0464204	turquoise	CCDC132
CCDC92|Q53HC0-2	1.54714	0.224262	0.837837	0.281612	0.999992	0.718212	0.800941	0.23547	-0.0847388	-0.200666	0.00273974	-0.115928	0.0874786	0.203406	turquoise	CCDC92
MIA3|A0A0A0MRH6	1.74145	0.181315	0.635836	0.281637	0.999988	0.886913	0.576898	0.23438	-0.186721	-0.308956	0.00467569	-0.122235	0.191397	0.313632	grey60	MIA3
SRSF9|Q13242	3.46373	0.0294397	0.794014	0.281992	0.623705	0.764479	0.15245	0.0255454	0.130267	0.279297	-0.162864	0.14903	-0.293131	-0.442161	blue	SRSF9
ERC1|Q8IUD2-4	2.96482	0.0490671	0.650101	0.282601	0.0351022	0.87888	0.365757	0.878808	-0.128422	-0.216482	-0.300702	-0.0880592	-0.17228	-0.0842204	grey	ERC1
NTRK2|Q16620-4	2.39833	0.0891091	0.190402	0.283337	0.995866	0.999781	0.231785	0.341966	0.16003	0.15298	0.0165968	-0.00705046	-0.143434	-0.136383	yellow	NTRK2
HNRNPH1|P31943	11.2405	5.14e-05	0.00586609	0.283466	0.34946	0.431399	3.91e-05	0.00900821	0.144484	0.078484	-0.0637207	-0.0660002	-0.208205	-0.142205	yellow	HNRNPH1
TSC22D3|Q5JRJ0	5.44734	0.00483555	0.404059	0.283898	0.428304	0.990033	0.0153662	0.0100145	0.164028	0.196743	-0.14705	0.0327146	-0.311078	-0.343793	yellow	TSC22D3
PSD3|B4DKF8	1.42441	0.256531	1	0.284244	0.972489	0.280666	0.970802	0.445481	0.00138746	-0.315434	-0.065647	-0.316821	-0.0670345	0.249787	grey60	PSD3
DDX42|Q86XP3-2	1.81071	0.168114	0.355094	0.284984	0.988996	0.992968	0.479131	0.386489	0.621533	0.729673	0.110664	0.10814	-0.510869	-0.619009	magenta	DDX42
KCTD16|Q68DU8	1.79413	0.171181	0.973742	0.28581	0.993498	0.144516	0.892031	0.362452	0.0375808	-0.173801	-0.0220508	-0.211381	-0.0596317	0.15175	midnightblue	KCTD16
USP5|P45974-2	5.51159	0.00419685	0.0556571	0.286304	0.0022821	0.909566	0.651726	0.309776	-0.0910646	-0.0666943	-0.128683	0.0243702	-0.0376189	-0.0619892	purple	USP5
SRC|P12931	2.34952	0.093882	0.220089	0.287917	0.998646	0.999998	0.238562	0.315386	0.229164	0.227016	0.0170096	-0.00214741	-0.212154	-0.210007	black	SRC
SF3B2|A0A087WZZ5	1.10925	0.361921	0.896907	0.28831	0.88059	0.651926	1	0.620847	-0.0574174	-0.1611	-0.0576409	-0.103683	-0.000223552	0.103459	magenta	SF3B2
ISCA2|Q86U28	3.3553	0.0328568	0.831763	0.288673	0.0283763	0.73407	0.18152	0.83388	0.0894184	0.206815	0.298691	0.117396	0.209272	0.0918763	lightyellow	ISCA2
NEDD8|Q15843	2.31087	0.0978488	0.0781075	0.288933	0.531338	0.952869	0.574073	0.917411	-0.503663	-0.390889	-0.258466	0.112774	0.245197	0.132423	tan	NEDD8
PCBP2|Q15366-4	3.5835	0.0260978	0.428969	0.2895	0.978124	0.015526	0.204747	0.435011	-0.0949331	0.120701	0.0233346	0.215634	0.118268	-0.097366	pink	PCBP2
NUCKS1|Q9H1E3	2.87492	0.0538785	0.629692	0.289656	0.999919	0.032279	0.626842	0.231276	0.162346	-0.263783	0.00773566	-0.426129	-0.15461	0.271519	magenta	NUCKS1
CDC42BPB|Q9Y5S2	3.50991	0.0281006	0.217795	0.291973	0.937359	0.999988	0.0568443	0.0961965	-0.0885231	-0.0869922	0.0245303	0.0015309	0.113053	0.111523	turquoise	CDC42BPB
DNAJB14|Q8TBM8	1.18958	0.332318	0.911933	0.292859	0.965477	0.614067	0.995519	0.452249	-0.0682056	-0.201267	-0.0461947	-0.133061	0.0220109	0.155072	green	DNAJB14
STK38L|Q9Y2H1	1.2471	0.311452	0.80396	0.29325	0.470833	0.768551	0.954772	0.948713	-0.0555898	-0.120034	-0.085717	-0.0644445	-0.0301272	0.0343173	grey	STK38L
WDR61|Q9GZS3	2.83487	0.0561795	0.578448	0.294862	0.877307	0.928819	0.176719	0.0710207	0.0796331	0.120233	-0.0438226	0.0406003	-0.123456	-0.164056	blue	WDR61
ATL3|F5H6I7	1.53791	0.226541	0.890778	0.295632	0.999544	0.670424	0.82522	0.219991	0.0865422	0.235403	-0.0123635	0.14886	-0.0989057	-0.247766	red	ATL3
TMEM35|Q53FP2	2.36547	0.0922931	0.906671	0.296631	0.871365	0.648423	0.468793	0.0697174	0.0929571	0.268144	-0.0997686	0.175187	-0.192726	-0.367912	darkred	TMEM35
TIMM44|O43615	7.09045	0.00108729	0.999993	0.297715	0.0447434	0.286303	0.0476622	0.000721146	0.00161636	-0.115802	0.157724	-0.117418	0.156108	0.273526	grey60	TIMM44
UBE3A|Q05086-2	2.95922	0.0493533	0.0731299	0.298039	0.972437	0.93964	0.13215	0.463954	-0.246716	-0.187038	-0.0396105	0.059677	0.207105	0.147428	tan	UBE3A
ACP2|E9PHY0	1.7006	0.189593	0.986986	0.298441	0.98773	0.460694	0.904748	0.155487	-0.0692561	-0.402352	0.0643861	-0.333096	0.133642	0.466738	darkolivegreen	ACP2
CDH13|A0A0A0MTR1	2.23648	0.105985	0.222805	0.299115	0.996169	0.999984	0.26862	0.357738	-0.226055	-0.221723	-0.0238985	0.00433213	0.202156	0.197824	lightcyan	CDH13
CHORDC1|Q9UHD1	1.11646	0.359095	0.659336	0.301264	0.678858	0.889889	0.999687	0.836934	0.121965	0.203632	0.112469	0.0816664	-0.00949672	-0.0911631	grey	CHORDC1
PIM1|P11309	3.67874	0.0329755	0.191769	0.301358	0.977188	0.99045	0.0561021	0.160534	3.51447	4.18618	-0.633604	0.67171	-4.14807	-4.81978	blue	PIM1
CPSF6|F8WJN3	1.47775	0.241972	0.374072	0.30163	0.344787	0.993169	0.999988	0.989561	0.176024	0.207024	0.17277	0.0310002	-0.00325394	-0.0342542	green	CPSF6
CCAR2|Q8N163-2	1.31476	0.289248	0.514895	0.301679	0.928084	0.95928	0.82668	0.566863	0.0928441	0.1286	0.0386028	0.0357563	-0.0542413	-0.0899976	darkgrey	CCAR2
GNG12|Q9UBI6	5.69231	0.00357318	0.777385	0.303345	0.18491	0.805001	0.0224314	0.00406328	0.137673	0.278257	-0.285188	0.140584	-0.422861	-0.563445	blue	GNG12
MTSS1L|A0A087WXN9	4.83537	0.00778102	0.947787	0.303614	0.237112	0.584024	0.0807553	0.00570466	0.0689751	0.244487	-0.233303	0.175512	-0.302279	-0.47779	darkgreen	MTSS1L
CP|E9PFZ2	3.49147	0.0286274	0.0557572	0.305769	0.0301968	0.893905	0.999222	0.826992	0.56364	0.403315	0.589284	-0.160324	0.0256441	0.185969	violet	CP
DOCK5|Q9H7D0	3.05258	0.0551124	0.0424875	0.307941	0.197452	0.713872	0.791746	0.997557	-0.779324	-0.480935	-0.531298	0.298388	0.248026	-0.0503624	lightcyan	DOCK5
ZRANB2|O95218-2	1.79185	0.17347	0.499676	0.307985	0.999915	0.966819	0.463616	0.282078	0.139551	0.188559	-0.00604088	0.049008	-0.145592	-0.1946	yellow	ZRANB2
C9orf64|Q5T6V5	2.92557	0.0511097	0.997576	0.308794	0.160832	0.233437	0.110046	0.999211	0.0267885	-0.271927	-0.290912	-0.298715	-0.3177	-0.0189849	salmon	C9orf64
CCDC88A|Q3V6T2-5	1.98398	0.139228	0.137268	0.309303	0.288445	0.989902	0.946443	0.997749	-0.533535	-0.454975	-0.409797	0.0785602	0.123738	0.045178	brown	CCDC88A
UROD|P06132	1.56564	0.221544	0.719636	0.310278	0.999954	0.857925	0.659458	0.25888	0.153112	0.283065	-0.00666535	0.129954	-0.159777	-0.289731	salmon	UROD
PTGES2|Q9H7Z7	1.50957	0.233683	0.594046	0.310695	0.998348	0.932079	0.653588	0.345536	0.100456	0.151808	0.0125002	0.0513525	-0.0879557	-0.139308	saddlebrown	PTGES2
MAP7D1|Q3KQU3-4	2.29702	0.0993131	0.129169	0.311284	0.937007	0.98631	0.288371	0.563628	-0.375743	-0.315187	-0.0911548	0.060556	0.284588	0.224032	tan	MAP7D1
UBE2I|P63279	1.09957	0.365746	0.921414	0.314113	0.684123	0.647445	0.969164	0.846646	0.042732	0.128748	0.0716476	0.0860159	0.0289157	-0.0571003	darkgrey	UBE2I
CPNE7|Q9UBL6-2	1.87676	0.157341	0.967551	0.315163	0.759631	0.160629	0.470878	0.763541	-0.076804	0.336296	0.156675	0.4131	0.233479	-0.17962	grey	CPNE7
KRT85|P78386	2.02028	0.140427	0.149642	0.316006	0.300384	0.9972	0.924411	0.986987	-1.90458	-1.70807	-1.39969	0.196515	0.504893	0.308378	grey	KRT85
ADD1|P35611-2	1.02715	0.395592	0.819216	0.316238	0.831107	0.780269	0.999867	0.718921	-0.245713	-0.533791	-0.22669	-0.288078	0.0190228	0.307101	magenta	ADD1
PRPSAP2|O60256	1.48992	0.238766	0.631888	0.316612	0.999339	0.917487	0.666473	0.331936	0.0601232	0.0948565	0.00578554	0.0347333	-0.0543377	-0.0890709	blue	PRPSAP2
SNPH|O15079	1.04178	0.389386	0.927835	0.318733	0.907672	0.642241	0.999994	0.623602	0.0455113	0.140753	0.0473391	0.0952413	0.00182785	-0.0934134	tan	SNPH
SYN1|P17600-2	1.16576	0.360323	0.921004	0.318977	0.72583	0.486014	0.954594	0.696007	-0.0990845	-0.365198	-0.165067	-0.266114	-0.0659824	0.200131	tan	SYN1
SPAST|Q9UBP0-4	1.54278	0.226187	0.989674	0.319473	0.993278	0.472482	0.936585	0.1999	0.0630599	0.387181	-0.0529369	0.324121	-0.115997	-0.440118	red	SPAST
LNPEP|Q9UIQ6-3	1.30762	0.291515	0.999996	0.320426	0.956261	0.310527	0.950397	0.535552	0.00228781	-0.19304	-0.0494579	-0.195328	-0.0517457	0.143582	grey	LNPEP
EPHX4|Q8IUS5	1.04168	0.389426	0.848138	0.320472	0.703653	0.75464	0.995891	0.838934	0.114304	0.265215	0.144332	0.150911	0.030028	-0.120883	orange	EPHX4
RLTPR|Q6F5E8-2	1.25245	0.309636	0.461188	0.32096	0.505879	0.982131	0.998618	0.950602	-0.16299	-0.207121	-0.14673	-0.0441313	0.0162595	0.0603908	tan	RLTPR
FSD1L|A0A0C4DG97	1.59456	0.212915	0.993298	0.321676	1	0.216437	0.991321	0.288599	0.0170479	-0.120846	-0.000613772	-0.137894	-0.0176616	0.120232	grey	FSD1L
HIGD2A|Q9BW72	2.65105	0.068142	0.0509981	0.322243	0.644307	0.863636	0.34827	0.881195	0.42267	0.292113	0.173832	-0.130557	-0.248838	-0.118281	yellow	HIGD2A
PSMA1|P25786	5.06834	0.00627273	0.530252	0.322415	0.345228	0.963741	0.019764	0.0109748	0.0665822	0.0916449	-0.0783621	0.0250627	-0.144944	-0.170007	salmon	PSMA1
PPOX|P50336	1.82253	0.165961	0.959497	0.323027	0.959683	0.582147	0.741306	0.128678	-0.0818356	-0.310509	0.0775087	-0.228673	0.159344	0.388017	lightcyan	PPOX
ATP6V1F|Q16864	1.11367	0.360189	0.593727	0.323247	0.83325	0.940029	0.961352	0.725411	-0.078214	-0.116398	-0.0495859	-0.0381838	0.028628	0.0668119	midnightblue	ATP6V1F
HNRNPK|P61978	2.82867	0.057286	0.963166	0.32427	0.648202	0.573695	0.360503	0.0377492	0.0925108	0.362928	-0.220439	0.270417	-0.31295	-0.583367	blue	HNRNPK
PRKACB|P22694-6	1.18132	0.334625	0.481014	0.324588	0.692543	0.978621	0.973385	0.851195	0.0663434	0.0859079	0.0477932	0.0195644	-0.0185502	-0.0381146	grey	PRKACB
HEBP1|Q9NRV9	1.68755	0.192318	0.85634	0.325765	0.213633	0.751494	0.657326	0.999997	-0.0871796	-0.205522	-0.207767	-0.118342	-0.120587	-0.0022446	blue	HEBP1
BAG6|P46379-2	2.10157	0.122577	0.179475	0.327276	0.965576	0.996716	0.322474	0.521328	-0.187473	-0.167315	-0.0396825	0.0201587	0.147791	0.127632	turquoise	BAG6
RPS29|P62273	3.87218	0.0195859	0.0102798	0.328642	0.283836	0.495896	0.311099	0.999153	-0.352145	-0.193103	-0.178973	0.159042	0.173172	0.0141297	royalblue	RPS29
MT1F|P04733	4.81548	0.00792655	0.999476	0.329094	0.187457	0.382581	0.150975	0.0047786	0.0292885	0.485173	-0.510834	0.455884	-0.540122	-0.996007	salmon	MT1F
SRSF10|O75494-5	5.09712	0.0063378	0.491274	0.32956	0.419756	0.976651	0.0182193	0.0121855	0.19567	0.25381	-0.202467	0.0581395	-0.398137	-0.456277	salmon	SRSF10
GALK1|P51570	2.28331	0.100784	0.199048	0.329843	0.997027	0.998512	0.232892	0.384409	0.266243	0.243679	0.0250111	-0.0225634	-0.241232	-0.218668	blue	GALK1
DDI2|Q5TDH0	1.75148	0.184545	0.218134	0.32996	0.485106	0.968784	0.904707	0.817734	-0.190022	-0.255558	-0.130975	-0.0655364	0.0590466	0.124583	tan	DDI2
CHMP1A|Q9HD42	3.27114	0.0357968	0.6267	0.330045	0.762524	0.0387994	0.990855	0.0530439	0.100887	-0.155561	0.0775126	-0.256448	-0.0233747	0.233074	magenta	CHMP1A
RAB4B|P61018	3.27273	0.0357389	0.926453	0.330528	0.528958	0.123763	0.888281	0.0235852	-0.0269958	0.0817573	-0.056982	0.108753	-0.0299862	-0.138739	black	RAB4B
PRRT2|Q7Z6L0	1.37176	0.271755	0.690978	0.330588	0.998907	0.894858	0.740361	0.357444	-0.133352	-0.225257	-0.01653	-0.0919047	0.116822	0.208727	tan	PRRT2
SYT7|F5H126	3.98098	0.0175997	0.787551	0.3309	0.443739	0.825265	0.0824928	0.0172444	-0.0592154	-0.118164	0.0910789	-0.0589484	0.150294	0.209243	turquoise	SYT7
LGI1|O95970	1.11985	0.357777	0.696529	0.331613	0.95198	0.892285	0.922868	0.559873	-0.0647657	-0.110201	-0.0295854	-0.0454354	0.0351804	0.0806158	grey	LGI1
GABRB3|P28472-4	5.05615	0.0063434	0.434922	0.331646	0.390066	0.989704	0.0161286	0.013972	-0.185367	-0.225642	0.185175	-0.0402751	0.370542	0.410817	turquoise	GABRB3
SPR|P35270	4.5759	0.00992642	0.308502	0.33176	0.587294	0.999789	0.0195945	0.0291183	0.224401	0.235784	-0.153083	0.0113829	-0.377484	-0.388867	yellow	SPR
CTTNBP2|Q8WZ74	1.38865	0.266777	0.319361	0.332571	0.74318	0.999604	0.840452	0.821015	0.215653	0.229324	0.118631	0.0136715	-0.0970217	-0.110693	greenyellow	CTTNBP2
NCL|P19338	4.88102	0.00745757	0.267038	0.333002	0.554961	1	0.0136618	0.0261765	0.100604	0.100343	-0.0679482	-0.000261382	-0.168552	-0.168291	blue	NCL
EFNB2|P52799	1.12745	0.362977	0.995198	0.333292	0.756457	0.493096	0.938387	0.653922	0.0350278	0.329365	0.115482	0.294337	0.0804542	-0.213883	grey	EFNB2
CALCOCO1|Q9P1Z2-2	1.48512	0.240026	0.999585	0.333722	0.999917	0.288043	0.999957	0.271154	0.0144626	-0.257676	0.00800385	-0.272138	-0.00645878	0.26568	magenta	CALCOCO1
PSMD12|O00232	1.81064	0.168127	0.816844	0.333735	0.978702	0.801677	0.558959	0.159607	0.0414551	0.0877403	-0.017717	0.0462852	-0.0591721	-0.105457	salmon	PSMD12
PRUNE2|Q8WUY3	3.76338	0.0218111	0.0122391	0.334656	0.447123	0.527963	0.209634	0.97618	-0.277611	-0.15437	-0.119046	0.123241	0.158565	0.0353237	pink	PRUNE2
PPP1R12C|K7EL81	1.20568	0.346575	0.864324	0.335343	0.540916	0.63851	0.931253	0.859796	-0.113917	-0.333589	-0.193095	-0.219672	-0.079178	0.140494	midnightblue	PPP1R12C
TRPV1|A0A0B4J2A0	1.60099	0.213218	0.697715	0.335747	0.997584	0.893787	0.583704	0.25655	0.194061	0.329643	-0.033414	0.135582	-0.227475	-0.363057	greenyellow	TRPV1
SGSM1|Q2NKQ1-4	1.03277	0.393199	0.737745	0.335954	0.648471	0.86878	0.999685	0.890528	0.145003	0.262401	0.157777	0.117398	0.0127741	-0.104624	midnightblue	SGSM1
EZR|E7EQR4	7.7229	0.00065397	0.374043	0.336962	0.105424	0.997356	0.00171493	0.00242018	0.156283	0.176248	-0.214855	0.0199653	-0.371137	-0.391103	blue	EZR
MAPRE2|Q15555-5	2.34455	0.0943828	0.10516	0.338002	0.145114	0.960469	0.990903	0.994849	-0.122631	-0.0952664	-0.108207	0.0273642	0.0144235	-0.0129406	grey	MAPRE2
VBP1|P61758	2.89078	0.0529951	0.898875	0.338865	0.681776	0.111018	0.979862	0.0416582	0.0277533	-0.0738526	0.0424668	-0.101606	0.0147134	0.116319	darkolivegreen	VBP1
ETF1|P62495-2	1.97246	0.140979	0.489405	0.340373	0.997593	0.981421	0.342802	0.228984	0.0941754	0.120887	-0.0116997	0.026712	-0.105875	-0.132587	blue	ETF1
LY6H|O94772	6.1631	0.00236836	0.00158885	0.34082	0.647551	0.170952	0.0177035	0.895096	-0.783411	-0.348882	-0.211249	0.434529	0.572162	0.137633	pink	LY6H
NUDT21|O43809	1.80948	0.16834	0.148894	0.341889	0.568096	0.987078	0.744154	0.936805	0.172178	0.144047	0.096969	-0.0281304	-0.0752086	-0.0470782	purple	NUDT21
CLIP1|P30622-2	1.69974	0.189771	0.542198	0.341928	0.999982	0.968141	0.476691	0.288685	0.095677	0.130582	-0.00245761	0.0349049	-0.0981347	-0.13304	yellow	CLIP1
KRT10|P13645	1.77402	0.174981	0.975946	0.342747	0.953213	0.559409	0.775177	0.132913	-0.0928803	-0.41384	0.111515	-0.32096	0.204395	0.525355	darkolivegreen	KRT10
SAMM50|Q9Y512	4.01315	0.0170542	0.980353	0.34385	0.070724	0.193348	0.028815	0.935795	-0.0254168	0.121361	0.161348	0.146778	0.186765	0.0399868	green	SAMM50
H3F3B|K7EK07	2.54079	0.0765722	0.136113	0.344166	0.0761892	0.980823	0.998255	0.944938	0.386058	0.315305	0.413568	-0.0707539	0.0275094	0.0982633	greenyellow	H3F3B
BAG5|Q9UL15	2.97831	0.0483852	0.286051	0.344685	0.953757	0.999999	0.0932165	0.134455	0.199331	0.200768	-0.0539951	0.00143703	-0.253326	-0.254763	salmon	BAG5
ATG4B|Q9Y4P1-6	3.17794	0.039379	0.619322	0.345583	0.72566	0.941876	0.115236	0.05	0.101832	0.152661	-0.0825978	0.0508291	-0.18443	-0.235259	salmon	ATG4B
C11orf54|Q9H0W9-2	1.27853	0.300936	0.999985	0.345616	0.99906	0.361878	0.999624	0.370442	0.00565366	0.301495	0.0214099	0.295841	0.0157563	-0.280085	salmon	C11orf54
PRR36|Q9H6K5-2	1.17694	0.336225	0.528169	0.345938	0.908253	0.973647	0.864756	0.657882	-0.23997	-0.320482	-0.11103	-0.0805122	0.12894	0.209452	midnightblue	PRR36
SCARB2|Q14108	1.7614	0.177409	0.947317	0.34609	0.914123	0.148794	0.616453	0.648904	0.0602131	-0.202312	-0.0683796	-0.262525	-0.128593	0.133932	brown	SCARB2
HINT2|Q9BX68	3.1254	0.0415634	0.62666	0.346407	0.735594	0.939166	0.122152	0.051959	0.1417	0.214327	-0.11416	0.0726268	-0.25586	-0.328487	white	HINT2
HMGB1|P09429	5.30528	0.00505353	0.999746	0.346486	0.128011	0.389275	0.106648	0.00322803	0.00809833	0.167422	-0.197781	0.159323	-0.205879	-0.365203	blue	HMGB1
KRT1|P04264	1.53434	0.227427	0.999983	0.348028	0.991989	0.365198	0.988404	0.202809	-0.00914024	-0.462404	0.0678267	-0.453264	0.0769669	0.530231	darkolivegreen	KRT1
SLC25A10|Q9UBX3	0.977423	0.420514	0.738042	0.349351	0.845708	0.881788	0.994582	0.754255	0.271518	0.466787	0.210617	0.195269	-0.0609015	-0.256171	greenyellow	SLC25A10
BCS1L|Q9Y276	1.19731	0.328841	0.820307	0.34938	0.998311	0.814449	0.875855	0.389115	0.0870276	0.182283	0.0158263	0.0952551	-0.0712013	-0.166456	greenyellow	BCS1L
GIPC1|O14908	1.00361	0.405777	0.792833	0.349719	0.643582	0.839099	0.99674	0.904396	0.0640239	0.126316	0.0777124	0.0622921	0.0136885	-0.0486035	brown	GIPC1
BASP1|P80723	2.17807	0.112863	0.792618	0.350925	0.994483	0.0754974	0.618527	0.432409	0.0777839	-0.153181	-0.0198613	-0.230965	-0.0976452	0.13332	magenta	BASP1
DDRGK1|Q96HY6	1.81954	0.166503	0.980796	0.351546	0.978939	0.199559	1	0.171254	-0.0573851	0.273715	-0.0562145	0.3311	0.00117068	-0.32993	grey	DDRGK1
ACAD8|Q9UKU7	2.14515	0.116942	0.395597	0.351822	0.997164	0.997028	0.257749	0.234397	0.260134	0.295572	-0.0306362	0.035438	-0.290771	-0.326209	skyblue	ACAD8
ECHS1|P30084	1.94044	0.145969	0.186811	0.351858	0.189919	0.995206	0.999344	0.999073	0.241724	0.211869	0.228291	-0.0298543	-0.0134324	0.0164219	orange	ECHS1
CACNA1E|Q15878-2	2.48372	0.0813578	0.33359	0.353534	0.987782	0.999751	0.166287	0.192762	-0.223085	-0.235403	0.0401491	-0.0123184	0.263234	0.275552	turquoise	CACNA1E
CFB|P00751	2.75846	0.0624398	0.44168	0.353929	0.0381593	0.996043	0.620143	0.791762	0.378935	0.436607	0.65971	0.0576721	0.280775	0.223103	violet	CFB
HNRNPA2B1|P22626	3.12857	0.0414282	0.163065	0.354323	0.990409	0.989305	0.0715872	0.201571	0.12971	0.109396	-0.0171889	-0.0203136	-0.146899	-0.126585	darkgrey	HNRNPA2B1
MYDGF|Q969H8	1.75324	0.178997	0.558797	0.354569	0.999165	0.968086	0.4382	0.261781	0.160892	0.220837	-0.0152282	0.0599444	-0.17612	-0.236065	black	MYDGF
PFDN2|Q9UHV9	4.60643	0.00964418	0.0978373	0.355039	0.866417	0.943594	0.0127984	0.0885689	-0.132077	-0.0990831	0.0400936	0.0329935	0.17217	0.139177	lightcyan	PFDN2
HNRNPF|P52597	3.38021	0.0320364	0.353256	0.35531	0.828254	0.999358	0.0630411	0.0758918	0.207159	0.223223	-0.0999328	0.0160641	-0.307091	-0.323155	blue	HNRNPF
KCNN3|Q9UGI6-3	2.16734	0.119354	0.219791	0.355421	0.99858	0.990451	0.254803	0.407754	0.487593	0.411649	0.0357419	-0.0759438	-0.451851	-0.375907	blue	KCNN3
PPP1R9B|Q96SB3	3.09857	0.0427278	0.609448	0.355805	0.743965	0.951288	0.118645	0.0558045	-0.0902011	-0.131884	0.0700083	-0.0416833	0.160209	0.201893	turquoise	PPP1R9B
PTPN5|E9PLZ4	3.94636	0.0182074	0.292224	0.356932	0.739946	1	0.0325457	0.0553	-0.24787	-0.247976	0.132724	-0.000106287	0.380593	0.3807	turquoise	PTPN5
CAMK2D|E9PF82	2.68592	0.0773772	0.0499714	0.35735	0.284459	0.741673	0.614545	0.999994	-0.633919	-0.427565	-0.422439	0.206355	0.21148	0.00512557	tan	CAMK2D
C2orf47|Q8WWC4	2.70087	0.0646567	0.587801	0.358674	0.999997	0.0386355	0.533581	0.329373	-0.186645	0.264451	0.00277196	0.451096	0.189417	-0.261679	darkred	C2orf47
CBX3|Q13185	5.61598	0.00382361	0.933967	0.35872	0.0890735	0.143703	0.278475	0.00222745	-0.0485138	0.147926	-0.191464	0.19644	-0.14295	-0.339389	blue	CBX3
RGS7BP|Q6MZT1	2.19753	0.110521	0.580791	0.3597	0.960468	0.963259	0.274913	0.149686	-0.143801	-0.201693	0.0521891	-0.0578915	0.19599	0.253882	turquoise	RGS7BP
IPO9|Q96P70	1.67856	0.194218	0.733465	0.359812	0.992703	0.891264	0.534513	0.214425	0.0814963	0.14239	-0.0205124	0.0608934	-0.102009	-0.162902	salmon	IPO9
RILPL1|Q5EBL4	1.69918	0.189887	0.697982	0.361718	0.993781	0.913691	0.504693	0.220804	-0.178238	-0.293455	0.0401281	-0.115217	0.218366	0.333583	grey	RILPL1
ARF1|P84077	0.985579	0.413742	0.955116	0.362415	0.759361	0.640746	0.970446	0.838297	0.0308463	0.107733	0.0560734	0.0768866	0.0252271	-0.0516595	pink	ARF1
NDUFV3|P56181-2	5.45456	0.004417	0.520792	0.362427	0.264595	0.980656	0.0125122	0.0091056	-0.339366	-0.440685	0.435137	-0.101318	0.774503	0.875821	grey60	NDUFV3
OTUB1|Q96FW1	3.37351	0.032255	0.028657	0.363166	0.85801	0.694792	0.111506	0.745266	-0.178647	-0.107594	-0.0450241	0.0710528	0.133623	0.0625702	turquoise	OTUB1
FASN|P49327	1.53823	0.226462	0.999628	0.363415	0.991612	0.316891	0.997855	0.212615	-0.00571571	0.101952	-0.0154652	0.107667	-0.00974947	-0.117417	red	FASN
NOP58|Q9Y2X3	4.18768	0.0147769	0.998248	0.363447	0.293054	0.26339	0.34782	0.00812526	-0.0234495	0.248043	-0.238818	0.271493	-0.215368	-0.486861	blue	NOP58
RASAL1|O95294-4	2.23774	0.105841	0.0948688	0.36421	0.803952	0.934334	0.364529	0.80209	-0.508275	-0.374897	-0.179121	0.133378	0.329154	0.195776	lightcyan	RASAL1
|CON__Q3ZBD7	1.69449	0.196021	0.998981	0.364949	0.905502	0.422993	0.840968	0.139989	-0.0418272	-0.639455	0.185286	-0.597627	0.227113	0.82474	tan
BAI3|J3KMY8	1.28972	0.300629	0.929696	0.365036	0.999968	0.621469	0.881477	0.274917	0.0798203	0.262311	-0.00560138	0.182491	-0.0854216	-0.267913	grey	BAI3
ATP5S|Q99766	2.03597	0.131596	0.370314	0.365106	0.99968	0.999157	0.280699	0.285603	-0.173417	-0.188445	0.00954185	-0.0150279	0.182959	0.197987	grey60	ATP5S
RHEB|Q15382	2.02475	0.133205	0.971584	0.365685	0.873154	0.600944	0.621604	0.0952646	-0.0306547	-0.125444	0.0503586	-0.0947891	0.0810132	0.175802	grey60	RHEB
GNAL|P38405	2.32341	0.102864	0.876315	0.368573	0.788588	0.128006	0.999176	0.0857415	-0.07705	0.216948	-0.0889713	0.293998	-0.0119213	-0.305919	grey	GNAL
ERP29|P30040	1.58651	0.2148	0.421919	0.370988	0.20919	0.996703	0.981928	0.999297	0.109672	0.12562	0.134695	0.0159477	0.0250225	0.0090748	orange	ERP29
PACSIN1|Q9BY11	1.38228	0.268645	0.295647	0.371063	0.762427	0.999997	0.796615	0.844131	-0.12337	-0.121922	-0.0637391	0.00144796	0.0596305	0.0581825	midnightblue	PACSIN1
KIF5B|P33176	1.75703	0.178256	0.744887	0.3711	0.982309	0.892522	0.488913	0.190955	0.0889823	0.156481	-0.0309445	0.0674987	-0.119927	-0.187426	red	KIF5B
CERS6|Q6ZMG9	2.3892	0.0927311	0.286715	0.37118	0.996358	0.999852	0.179274	0.252602	0.365138	0.348563	-0.0379604	-0.0165745	-0.403098	-0.386523	greenyellow	CERS6
LMO7|E9PMT2	0.902319	0.452413	0.896963	0.371764	0.87701	0.752273	0.999999	0.732275	-0.117172	-0.297949	-0.119012	-0.180778	-0.00184013	0.178937	turquoise	LMO7
ARF6|P62330	1.05728	0.382909	0.548972	0.374009	0.844364	0.977461	0.935104	0.772516	0.140217	0.185902	0.0817183	0.0456843	-0.0584991	-0.104183	steelblue	ARF6
SNX1|Q13596	1.09681	0.366841	0.662276	0.375039	0.972531	0.939531	0.86251	0.560996	0.0763899	0.117441	0.0271968	0.041051	-0.0491931	-0.090244	red	SNX1
CCT2|P78371	1.96303	0.142429	0.170196	0.375454	0.934884	0.9873	0.367673	0.649493	-0.0609229	-0.050691	-0.0159979	0.0102318	0.044925	0.0346932	turquoise	CCT2
OXCT1|P55809	4.5995	0.00970749	0.979064	0.375993	0.211006	0.587836	0.0969752	0.0071369	-0.029082	-0.130852	0.140767	-0.10177	0.169849	0.271619	grey60	OXCT1
RNF170|E9PP55	1.10752	0.3626	0.637167	0.37655	0.969339	0.950746	0.85049	0.572399	0.14773	0.218873	0.0527771	0.0711433	-0.0949528	-0.166096	magenta	RNF170
SLC25A25|Q6KCM7-4	1.66226	0.197711	0.181789	0.376739	0.687329	0.990508	0.697195	0.899864	0.190675	0.161186	0.0960547	-0.0294894	-0.0946207	-0.0651313	orange	SLC25A25
SDR39U1|Q9NRG7-2	3.2081	0.0381802	0.999032	0.378433	0.458117	0.449408	0.37702	0.0229429	-0.0160017	-0.203739	0.163237	-0.187738	0.179239	0.366976	grey60	SDR39U1
GRHPR|Q9UBQ7	1.99286	0.137892	0.999543	0.379168	0.855531	0.433939	0.799859	0.0933882	0.00740436	0.121116	-0.0519858	0.113711	-0.0593902	-0.173102	blue	GRHPR
SOX5|I3L0A5	0.943772	0.434406	0.842252	0.379351	0.960009	0.790082	0.982655	0.590474	-0.372492	-0.834329	-0.216666	-0.461837	0.155825	0.617663	magenta	SOX5
CASK|O14936-4	3.11462	0.0434018	0.876205	0.380644	0.634419	0.800121	0.21057	0.0356502	0.0716648	0.162194	-0.105535	0.0905292	-0.1772	-0.267729	yellow	CASK
MAPRE1|Q15691	2.89687	0.05266	0.228271	0.380968	0.978994	0.997668	0.089582	0.190484	0.147889	0.132722	-0.0281778	-0.0151671	-0.176067	-0.160899	blue	MAPRE1
ATL2|Q8NHH9-2	2.29338	0.099702	0.0695869	0.381102	0.454745	0.871475	0.617708	0.987506	-0.357668	-0.243695	-0.196619	0.113973	0.161049	0.047076	darkred	ATL2
LYSMD1|Q96S90	4.56739	0.0100066	0.455115	0.381294	0.444363	0.994817	0.0222466	0.0220772	-0.182732	-0.214905	0.175525	-0.032173	0.358257	0.39043	turquoise	LYSMD1
HSPA1B|P08107	2.67156	0.0666841	0.122825	0.381337	0.998592	0.957959	0.130798	0.419344	0.226668	0.17319	0.0146802	-0.0534784	-0.211988	-0.158509	yellow	HSPA1B
NUDC|Q9Y266	2.11604	0.120676	0.937861	0.381856	0.847015	0.69889	0.495523	0.091198	0.0282348	0.0857061	-0.0377559	0.0574713	-0.0659907	-0.123462	blue	NUDC
MT-ND1|P03886	1.38172	0.26881	0.44792	0.382128	0.297319	0.9956	0.996775	0.999953	0.228853	0.266658	0.258748	0.0378043	0.0298943	-0.00790998	orange	MT-ND1
DIP2B|Q9P265	1.31203	0.290113	0.998337	0.382272	0.999937	0.305152	0.995585	0.369936	-0.0130553	0.138026	0.00415325	0.151081	0.0172085	-0.133873	brown	DIP2B
G6PD|P11413	1.04207	0.389262	0.903392	0.382809	0.996946	0.755187	0.95494	0.445226	0.032537	0.0837153	0.00922214	0.0511784	-0.0233148	-0.0744932	yellow	G6PD
ACSL3|O95573	1.74229	0.18115	0.614139	0.383107	0.994646	0.962002	0.427273	0.241924	-0.0639882	-0.0912107	0.0121509	-0.0272225	0.0761391	0.103362	turquoise	ACSL3
MACROD1|Q9BQ69	6.50699	0.00176602	0.964104	0.383125	0.0649787	0.6425	0.0209906	0.00175919	0.0596637	0.22033	-0.311343	0.160666	-0.371007	-0.531673	black	MACROD1
MARCKSL1|P49006	7.32194	0.000900829	0.223152	0.383372	0.178025	0.996981	0.00141307	0.00591972	0.211389	0.187899	-0.213675	-0.02349	-0.425064	-0.401574	blue	MARCKSL1
CLPB|Q9H078-2	1.02506	0.396487	0.979975	0.383741	0.706171	0.593353	0.907715	0.893922	-0.0465737	-0.210925	-0.123091	-0.164352	-0.0765178	0.087834	midnightblue	CLPB
TCP1|P17987	3.03327	0.0457075	0.0352559	0.384771	0.130641	0.71991	0.864202	0.979747	-0.145313	-0.088028	-0.108206	0.0572851	0.0371074	-0.0201777	tan	TCP1
NEBL|O76041	1.94233	0.148586	0.935591	0.385622	0.717224	0.163684	0.348098	0.862606	0.0676589	-0.205251	-0.112813	-0.272909	-0.180472	0.0924375	magenta	NEBL
RPL5|P46777	4.82131	0.0078836	0.287842	0.386052	0.512288	0.999905	0.0129908	0.0289198	-0.128319	-0.12346	0.0936411	0.00485863	0.22196	0.217101	darkorange	RPL5
PSMC6|P62333	3.23747	0.0370496	0.927199	0.386288	0.508374	0.72263	0.195005	0.0285517	0.035078	0.0999405	-0.076177	0.0648624	-0.111255	-0.176117	blue	PSMC6
KRT14|P02533	1.29447	0.29574	0.997733	0.386452	0.871531	0.300934	0.77605	0.75543	0.0815415	-0.773136	-0.319495	-0.854678	-0.401036	0.453642	darkolivegreen	KRT14
DGKQ|H0YA20	1.12135	0.357193	0.507508	0.386673	0.906096	0.988881	0.851073	0.710026	-0.286387	-0.35592	-0.13041	-0.0695327	0.155977	0.22551	purple	DGKQ
RBBP4|Q09028-3	2.50774	0.0793067	0.822521	0.387289	0.780011	0.847801	0.268244	0.0724785	0.061969	0.124855	-0.0643316	0.0628863	-0.126301	-0.189187	darkgrey	RBBP4
MTIF2|P46199	1.74578	0.195658	0.536057	0.387515	0.999997	0.973797	0.425217	0.297701	0.26842	0.351494	0.00397564	0.0830741	-0.264444	-0.347519	white	MTIF2
WARS|P23381	7.32129	0.000901306	0.516125	0.387938	0.0895234	0.987721	0.00276143	0.0026068	-0.10121	-0.126897	0.16972	-0.0256865	0.270931	0.296617	darkorange	WARS
PPP1R8|Q12972	1.12369	0.375438	0.606117	0.388577	0.815387	0.793461	0.972317	0.651231	-0.19064	-0.433684	-0.128066	-0.243044	0.0625737	0.305618	lightcyan	PPP1R8
SOD2|P04179-4	1.12125	0.373903	0.995547	0.3896	0.903114	0.387308	0.860933	0.637905	-0.383198	3.1632	0.8934	3.54639	1.2766	-2.2698	grey	SOD2
SMAD4|K7EIU8	1.25084	0.310182	0.485623	0.389623	0.370386	0.992483	0.999242	0.998157	0.200818	0.242385	0.21767	0.0415666	0.0168518	-0.0247148	grey	SMAD4
C1orf95|F8WD64	5.42682	0.00452849	0.184878	0.390052	0.49673	0.988928	0.00609535	0.02786	-0.39368	-0.329209	0.255522	0.0644716	0.649202	0.58473	lightcyan	C1orf95
BRK1|Q8WUW1	1.52691	0.229286	0.979625	0.390171	0.839329	0.223717	0.606887	0.794813	-0.026661	0.119133	0.054044	0.145794	0.080705	-0.0650894	turquoise	BRK1
SNRPA|P09012	0.959695	0.425428	0.993049	0.390425	0.946074	0.534304	0.993295	0.64548	-0.0231998	-0.149928	-0.0449417	-0.126728	-0.0217419	0.104986	cyan	SNRPA
NIT1|Q86X76-2	1.4163	0.258819	0.692887	0.391115	0.999893	0.934482	0.616637	0.322111	-0.13312	-0.2102	0.00760709	-0.0770805	0.140727	0.217807	grey	NIT1
SMIM20|Q8N5G0-2	1.0572	0.384874	0.999991	0.391529	0.947805	0.405251	0.955173	0.672305	0.00585263	0.37121	0.10964	0.365357	0.103788	-0.261569	white	SMIM20
ZFR|Q96KR1	1.13314	0.352644	1	0.391709	0.996858	0.396943	0.997331	0.456237	0.00127371	0.211905	0.0238116	0.210631	0.0225379	-0.188093	pink	ZFR
TAPT1|Q6NXT6-2	1.17785	0.338949	0.387134	0.392145	0.815607	0.999612	0.853881	0.8339	-0.306717	-0.32599	-0.166496	-0.0192731	0.14022	0.159494	grey	TAPT1
KPNB1|Q14974	4.76543	0.00830581	0.978354	0.39275	0.146392	0.22262	0.300501	0.00483588	-0.0205925	0.0898308	-0.108494	0.110423	-0.0879018	-0.198325	salmon	KPNB1
DBT|P11182	3.57056	0.0264387	0.627786	0.393448	0.573597	0.961695	0.0710836	0.0369487	-0.127238	-0.182525	0.12954	-0.0552874	0.256778	0.312065	green	DBT
BDH1|Q02338	2.14786	0.116601	0.389174	0.393776	0.993835	0.999499	0.228691	0.245822	-0.19974	-0.214603	0.0303623	-0.0148631	0.230102	0.244965	green	BDH1
ENSA|O43768-2	4.39462	0.0117937	0.26918	0.397079	0.625285	0.999316	0.0182509	0.0446558	-0.150653	-0.139865	0.093198	0.010788	0.243851	0.233063	tan	ENSA
AIFM3|Q96NN9-3	2.06061	0.12813	0.204721	0.397111	0.99289	0.992602	0.26834	0.497689	0.256485	0.218836	0.0326235	-0.0376492	-0.223862	-0.186213	yellow	AIFM3
SURF1|Q15526-2	1.32714	0.298389	0.999997	0.397408	0.998061	0.312544	0.996143	0.380359	0.00365418	-0.321499	-0.0306778	-0.325153	-0.034332	0.290821	grey	SURF1
RAP1GDS1|P52306	3.19765	0.0385914	0.468023	0.39789	0.90781	0.0300597	0.142698	0.720216	-0.0823904	0.0964965	0.0355678	0.178887	0.117958	-0.0609287	pink	RAP1GDS1
HECW2|Q9P2P5	1.15397	0.34474	0.999936	0.397974	0.876201	0.370271	0.850025	0.762274	0.00630463	-0.194129	-0.0801268	-0.200434	-0.0864314	0.114002	purple	HECW2
CAB39|Q9Y376	2.01026	0.135314	0.981434	0.398003	0.841586	0.603879	0.617784	0.0951251	0.0169852	0.0776834	-0.0353572	0.0606982	-0.0523424	-0.113041	salmon	CAB39
DPYSL4|O14531	3.59207	0.0258745	0.123006	0.399127	0.96929	0.949991	0.0366005	0.185101	-0.22497	-0.16846	0.0417153	0.0565102	0.266685	0.210175	turquoise	DPYSL4
IGKV3-11|A0A087WZW8	1.1402	0.349948	0.477062	0.40011	0.909952	0.994818	0.819902	0.719533	0.585656	0.691428	0.253251	0.105771	-0.332406	-0.438177	steelblue	IGKV3-11
COPE|O14579	2.2739	0.101808	0.94967	0.400157	0.797965	0.182329	0.985102	0.0814293	-0.0489429	0.157041	-0.0792056	0.205984	-0.0302628	-0.236247	blue	COPE
MECP2|P51608-2	4.80795	0.00798239	0.0996182	0.400251	0.800046	0.919845	0.00933562	0.0820777	0.168303	0.120278	-0.0604065	-0.0480248	-0.22871	-0.180685	darkgrey	MECP2
CYTH2|Q99418-2	9.68311	0.000150103	0.0590654	0.400287	0.135507	0.82176	0.000137877	0.00455956	-0.212129	-0.137288	0.170352	0.0748408	0.38248	0.307639	grey60	CYTH2
HBG2|P69892	1.16063	0.342924	0.45035	0.401111	0.436372	0.997165	0.999945	0.993969	1.30974	1.49029	1.26746	0.180544	-0.0422828	-0.222827	grey	HBG2
PLIN3|O60664	2.62157	0.0702962	0.441168	0.401258	0.917091	0.997739	0.136651	0.13414	0.252867	0.285975	-0.10168	0.0331082	-0.354547	-0.387655	red	PLIN3
TIAL1|Q01085	1.4126	0.25987	0.504792	0.402438	0.998126	0.991974	0.563271	0.450743	0.124759	0.15177	0.0145089	0.0270106	-0.110251	-0.137261	red	TIAL1
HTT|P42858	1.20859	0.324822	0.997173	0.402631	0.965077	0.308749	0.904269	0.615378	-0.0136918	0.118294	0.0307784	0.131986	0.0444702	-0.0875153	darkred	HTT
SET|Q01105-2	4.05503	0.0163708	0.321043	0.403146	0.654195	0.999991	0.0270494	0.0504435	0.11299	0.11093	-0.0715248	-0.00205998	-0.184515	-0.182455	blue	SET
COA6|Q5JTJ3-3	1.35039	0.278187	0.284552	0.403272	0.724231	0.999609	0.817932	0.897572	-0.26216	-0.246289	-0.14279	0.0158716	0.11937	0.103499	tan	COA6
PROSC|O94903	0.877093	0.464759	0.809586	0.403489	0.70772	0.871826	0.999096	0.907456	0.0390419	0.0749928	0.0446619	0.0359509	0.00562001	-0.0303309	lightyellow	PROSC
ILF2|Q12905	1.89337	0.153636	0.130976	0.403961	0.338229	0.955333	0.904555	0.999763	0.108195	0.0817254	0.0774602	-0.02647	-0.0307352	-0.00426525	darkgrey	ILF2
PAM|P19021-3	1.32479	0.286091	0.312956	0.404735	0.814809	0.999959	0.76454	0.83225	-0.248432	-0.241127	-0.117892	0.00730435	0.13054	0.123235	turquoise	PAM
ZC3H15|Q8WU90	1.01035	0.404653	0.806514	0.404799	0.489608	0.909827	0.977175	0.986459	0.22648	0.400303	0.321229	0.173823	0.0947495	-0.0790737	magenta	ZC3H15
SCAMP4|Q969E2-2	3.16041	0.0400943	0.429237	0.406675	0.92087	0.0269919	0.756628	0.139484	-0.166736	0.184834	-0.0649886	0.35157	0.101747	-0.249823	royalblue	SCAMP4
ADSS|P30520	7.61881	0.000710191	0.000477356	0.407044	0.588468	0.0575982	0.00695408	0.962284	-0.277683	-0.103253	-0.0730431	0.17443	0.20464	0.03021	lightcyan	ADSS
DOC2A|Q14183	2.84902	0.0553551	0.0472956	0.407192	0.849199	0.765411	0.179557	0.801858	-0.336959	-0.208368	-0.0939673	0.12859	0.242991	0.114401	turquoise	DOC2A
NDUFC2|O95298	2.07464	0.1262	0.554545	0.407658	0.0896786	0.985108	0.71765	0.929207	0.177188	0.227537	0.311205	0.0503494	0.134017	0.0836678	lightyellow	NDUFC2
HNRNPK|P61978-3	3.13457	0.0411733	0.582441	0.408583	0.706944	0.979549	0.0952808	0.0614895	0.0531696	0.0706313	-0.0423636	0.0174617	-0.0955331	-0.112995	darkgrey	HNRNPK
S100A6|P06703	10.9725	6.15e-05	0.113928	0.409103	0.0423281	0.934689	7.53e-05	0.00124808	0.364394	0.265219	-0.41516	-0.0991753	-0.779553	-0.680378	blue	S100A6
ANK2|I6L894	5.9345	0.00288779	0.0644352	0.409225	0.660861	0.832238	0.00286049	0.0528937	0.571263	0.371606	-0.239006	-0.199658	-0.81027	-0.610612	yellow	ANK2
DPY19L1|Q2PZI1	1.42377	0.256711	0.999416	0.412021	0.978232	0.473789	0.953317	0.20982	-0.0147971	-0.21467	0.0478253	-0.199873	0.0626224	0.262496	lightyellow	DPY19L1
DCPS|Q96C86	2.34327	0.0945118	0.58505	0.412758	0.907805	0.98009	0.206794	0.133576	0.200606	0.266093	-0.0997746	0.0654878	-0.30038	-0.365868	paleturquoise	DCPS
RPN2|P04844-2	4.72816	0.00860076	0.153523	0.413807	0.695295	0.968512	0.0105502	0.0604158	0.142101	0.110217	-0.0677209	-0.0318838	-0.209822	-0.177938	yellow	RPN2
AK2|F8W1A4	1.30753	0.291546	0.687336	0.414149	1	0.948813	0.650658	0.374883	0.112321	0.171268	-7.47e-05	0.0589477	-0.112395	-0.171343	yellow	AK2
PSMB1|P20618	1.82756	0.165053	0.998396	0.414309	0.873156	0.502046	0.789563	0.115007	0.0154617	0.159465	-0.0677078	0.144003	-0.0831695	-0.227173	salmon	PSMB1
PTEN|P60484	4.22169	0.0139256	0.0796629	0.414443	0.947279	0.870802	0.0171934	0.166501	-0.294517	-0.198063	0.0605375	0.0964545	0.355055	0.2586	turquoise	PTEN
DSTN|P60981	1.9037	0.151918	0.439937	0.414903	0.997369	0.998584	0.296877	0.288578	-0.0814242	-0.0905218	0.00983975	-0.00909763	0.091264	0.100362	darkorange	DSTN
TOLLIP|Q9H0E2	1.13155	0.353256	0.402183	0.41577	0.660929	0.999704	0.953555	0.938705	-0.0947162	-0.100718	-0.0652625	-0.00600188	0.0294537	0.0354556	grey	TOLLIP
TBC1D10B|Q4KMP7	1.60377	0.210778	0.201557	0.416158	0.803594	0.988685	0.609465	0.852007	-0.118666	-0.0986156	-0.0500645	0.0200502	0.0686013	0.0485511	grey	TBC1D10B
ARHGEF9|O43307-3	1.52231	0.230446	0.995959	0.416491	0.955395	0.537797	0.876576	0.176809	-0.0352349	-0.265564	0.0766054	-0.230329	0.11184	0.342169	green	ARHGEF9
SEC22B|O75396	2.37163	0.0916874	0.338076	0.416509	0.984771	0.999996	0.161432	0.228927	0.0880633	0.0868652	-0.0171872	-0.00119814	-0.10525	-0.104052	yellow	SEC22B
RAE1|P78406	1.27925	0.3007	0.999452	0.419467	0.993877	0.480317	0.981226	0.266451	0.00830172	0.121989	-0.0177355	0.113687	-0.0260372	-0.139725	purple	RAE1
GNAI3|P08754	2.25288	0.104133	0.768431	0.420616	0.850407	0.912157	0.281922	0.107321	0.087194	0.151119	-0.0689883	0.0639253	-0.156182	-0.220108	salmon	GNAI3
TAGLN3|Q9UI15	1.69704	0.190333	0.518974	0.4208	0.998608	0.992882	0.38633	0.30955	-0.114068	-0.138178	0.0122087	-0.0241105	0.126276	0.150387	grey60	TAGLN3
STRAP|Q9Y3F4	3.93332	0.0184422	0.0173557	0.421835	0.903797	0.508992	0.0556185	0.751962	-0.126966	-0.0667042	-0.0256844	0.0602617	0.101281	0.0410198	lightcyan	STRAP
MAPK9|P45984-3	0.967539	0.421855	0.857472	0.422479	0.540419	0.846009	0.954918	0.980704	-0.0864965	-0.182856	-0.139812	-0.0963591	-0.053315	0.0430441	grey	MAPK9
COPS4|Q9BT78	3.37403	0.0322379	0.454481	0.422584	0.707285	0.0317017	0.958473	0.0651302	-0.0369883	0.0414503	-0.0252515	0.0784386	0.0117368	-0.0667019	blue	COPS4
DPP6|E9PF59	4.11915	0.0153801	0.16502	0.422968	0.814111	0.972266	0.01957	0.0943455	-0.181222	-0.141627	0.0708228	0.0395947	0.252044	0.21245	turquoise	DPP6
PPP1R14C|Q8TAE6	0.878307	0.464158	0.906271	0.423307	0.985014	0.791682	0.983674	0.571578	-0.131917	-0.327685	-0.064984	-0.195768	0.0669334	0.262701	magenta	PPP1R14C
PRNP|P04156-2	0.80753	0.500359	0.898174	0.424298	0.812815	0.803089	0.998715	0.851441	-0.0813626	-0.195621	-0.0982563	-0.114258	-0.0168937	0.0973647	magenta	PRNP
TRMT112|F5GX77	1.24067	0.313645	0.947433	0.42459	0.995844	0.726127	0.85424	0.283393	0.0664497	0.20407	-0.0261738	0.13762	-0.0926235	-0.230244	blue	TRMT112
MT1H|P80294	2.1838	0.135415	0.900788	0.425931	0.962296	0.121744	0.998468	0.217193	-0.27063	0.678324	-0.207468	0.948953	0.0631615	-0.885792	paleturquoise	MT1H
SCFD2|Q8WU76-2	0.836626	0.487601	0.858219	0.426095	0.973441	0.867644	0.988213	0.722051	-0.119786	-0.24509	-0.0673977	-0.125304	0.0523885	0.177693	grey	SCFD2
CD99|P14209-3	2.91809	0.0515091	0.934325	0.426698	0.557191	0.752611	0.233452	0.0402871	0.178795	0.505066	-0.380143	0.32627	-0.558939	-0.885209	blue	CD99
MESDC2|Q14696	2.2085	0.109223	0.809986	0.42715	0.912424	0.107404	0.992007	0.143769	-0.0721627	0.135007	-0.0504807	0.207169	0.021682	-0.185487	red	MESDC2
EXOC4|Q96A65	3.71153	0.0229644	0.0171233	0.428114	0.789021	0.499198	0.093003	0.873247	-0.171365	-0.0892245	-0.0473325	0.0821403	0.124032	0.0418919	pink	EXOC4
LARS2|Q15031	1.66909	0.19624	0.979055	0.428126	0.916782	0.646284	0.7174	0.147395	-0.0568898	-0.241017	0.0885101	-0.184127	0.1454	0.329527	turquoise	LARS2
HSPB6|O14558	6.20295	0.00228848	0.161933	0.428374	0.361555	0.968641	0.0026915	0.0196348	0.5042	0.38972	-0.369713	-0.11448	-0.873913	-0.759433	blue	HSPB6
SEPHS1|P49903-3	1.03708	0.391952	0.453546	0.428832	0.614744	0.998711	0.984152	0.961438	-0.197894	-0.218899	-0.154696	-0.0210047	0.0431982	0.0642029	grey	SEPHS1
ACTG1|K7EM38	6.4631	0.00405797	0.288966	0.429143	0.0884111	0.991421	0.00420928	0.00688828	0.183353	0.154741	-0.310156	-0.028612	-0.493508	-0.464897	blue	ACTG1
GFER|H3BRW3	2.14675	0.119614	0.79634	0.429729	0.900756	0.100284	0.350048	0.75341	-0.117127	0.222702	0.0856049	0.339829	0.202732	-0.137097	grey	GFER
TIMM50|Q3ZCQ8-2	0.940077	0.434486	0.965486	0.429914	0.998533	0.690247	0.986867	0.473493	-0.0415173	-0.147312	-0.0133882	-0.105795	0.0281291	0.133924	midnightblue	TIMM50
DNPEP|Q9ULA0	1.99089	0.138187	0.76698	0.430654	0.910579	0.919212	0.350323	0.144244	0.126375	0.215921	-0.0817004	0.0895461	-0.208075	-0.297621	yellow	DNPEP
BTF3L4|Q96K17	1.39109	0.271873	0.933531	0.431018	0.973441	0.220247	0.759228	0.660729	-0.0765074	0.235856	0.0550617	0.312364	0.131569	-0.180795	green	BTF3L4
SRSF2|J3KP15	4.06329	0.0162394	0.0754237	0.431826	0.969075	0.845862	0.0201689	0.205909	0.170719	0.111372	-0.0287071	-0.0593473	-0.199426	-0.140079	blue	SRSF2
SPECC1|Q5M775-4	0.799524	0.504605	0.956278	0.432831	0.895092	0.71581	0.998321	0.77493	0.0433145	0.1408	0.0567478	0.0974852	0.0134333	-0.0840519	brown	SPECC1
RASAL2|Q9UJF2-2	3.3675	0.0324522	0.13535	0.432892	0.975504	0.94609	0.0444661	0.218503	-0.461963	-0.340091	0.0808746	0.121872	0.542837	0.420965	turquoise	RASAL2
CIAO1|O76071	1.94157	0.14579	0.158717	0.432894	0.934471	0.964965	0.347698	0.715855	0.297915	0.227923	0.0770307	-0.0699919	-0.220884	-0.150892	yellow	CIAO1
RPS25|P62851	2.39837	0.0891051	0.93085	0.433799	0.714141	0.765474	0.344135	0.069642	-0.0837079	-0.230126	0.140476	-0.146418	0.224183	0.370602	cyan	RPS25
RPS20|P60866	3.43712	0.0302422	0.991244	0.434027	0.367247	0.59492	0.227669	0.0206159	0.0202043	0.114783	-0.108881	0.0945787	-0.129085	-0.223664	blue	RPS20
SLC17A6|Q9P2U8	2.59122	0.0742584	0.11856	0.434204	0.0813644	0.956752	0.999339	0.923467	0.368147	0.276602	0.386879	-0.0915447	0.0187317	0.110276	lightyellow	SLC17A6
RNH1|P13489	2.68308	0.0658792	0.977601	0.435037	0.586747	0.658946	0.343966	0.0460364	0.0501007	0.205704	-0.150617	0.155604	-0.200718	-0.356322	red	RNH1
PLCG1|P19174	1.01976	0.398765	1	0.435459	0.995839	0.436816	0.995985	0.516122	0.000265081	0.169471	0.0220192	0.169206	0.0217541	-0.147451	midnightblue	PLCG1
RPL24|C9JXB8	7.49748	0.00078231	0.911703	0.43624	0.0181569	0.166815	0.085886	0.000584655	0.0915965	-0.229267	0.418441	-0.320863	0.326844	0.647708	grey60	RPL24
ARPP19|H3BQ52	1.79821	0.170422	0.255796	0.436497	0.991788	0.99599	0.339588	0.549924	-0.164971	-0.14392	-0.0235794	0.0210502	0.141391	0.120341	brown	ARPP19
DHX9|Q08211	2.29809	0.099199	0.343116	0.43705	0.986256	0.999957	0.168322	0.248576	0.0891954	0.0864331	-0.0169032	-0.00276226	-0.106099	-0.103336	darkgrey	DHX9
GRID1|G3V186	1.14525	0.348692	0.693633	0.437159	0.999417	0.942498	0.727264	0.459387	0.12876	0.203855	0.0129771	0.0750946	-0.115783	-0.190878	skyblue	GRID1
OGDH|E9PDF2	2.01332	0.136734	0.589601	0.437807	0.103599	0.961096	0.719773	0.986161	0.253754	0.373174	0.453567	0.11942	0.199813	0.0803925	purple	OGDH
COQ3|Q5T063	2.9099	0.05195	0.0621476	0.438694	0.972091	0.797699	0.11338	0.636606	-0.382737	-0.239116	-0.0599214	0.143621	0.322816	0.179195	turquoise	COQ3
ATG5|Q9H1Y0	2.61619	0.0706973	0.666553	0.439067	0.832778	0.0693159	0.983633	0.107339	0.12661	-0.181924	0.0887359	-0.308533	-0.0378737	0.27066	grey	ATG5
LARP1|Q6PKG0	4.42785	0.0114253	0.0286788	0.439089	0.999855	0.610541	0.0164805	0.364242	-0.362576	-0.200089	0.00847511	0.162487	0.371051	0.208564	lightcyan	LARP1
CCDC6|Q16204	4.6964	0.00886086	0.988854	0.439389	0.0123323	0.614932	0.0273319	0.468928	-0.0176538	-0.0917793	-0.176584	-0.0741255	-0.15893	-0.0848048	black	CCDC6
SNRPE|P62304	1.38287	0.268472	0.251071	0.439397	0.695338	0.995101	0.801055	0.936133	0.257898	0.222895	0.141042	-0.0350035	-0.116856	-0.0818529	salmon	SNRPE
TSPAN7|P41732	1.44831	0.249902	0.990725	0.439785	0.985644	0.297268	0.999988	0.248705	0.0604191	-0.334344	0.0665829	-0.394763	0.00616379	0.400927	magenta	TSPAN7
PIN4|Q9Y237	1.53935	0.232383	0.235802	0.440512	0.926278	0.984637	0.59577	0.816784	-0.359208	-0.291833	-0.117679	0.0673753	0.241529	0.174153	darkorange	PIN4
PTPRN2|Q92932-4	0.827441	0.489934	0.959946	0.440574	0.783055	0.715278	0.97436	0.887083	-0.0540156	-0.179561	-0.0977889	-0.125545	-0.0437733	0.0817718	midnightblue	PTPRN2
MAP2K1|Q02750	2.10609	0.12198	0.10091	0.44399	0.261427	0.893412	0.914063	0.998977	-0.162995	-0.111058	-0.120954	0.0519377	0.042041	-0.00989668	darkred	MAP2K1
EIF5|P55010	2.03372	0.131917	0.978443	0.444932	0.791111	0.666469	0.543524	0.0943293	0.0225682	0.0928396	-0.0500034	0.0702713	-0.0725717	-0.142843	blue	EIF5
SF3B1|O75533	2.59973	0.0719385	0.0934964	0.4455	0.983909	0.878102	0.145704	0.6016	-0.221319	-0.148198	-0.0309011	0.0731209	0.190417	0.117297	royalblue	SF3B1
RAB3GAP1|Q15042-4	7.52843	0.000763199	0.00151337	0.44566	0.995279	0.114549	0.00155897	0.532892	-0.231626	-0.090975	-0.0124821	0.140651	0.219144	0.0784929	pink	RAB3GAP1
FMN2|Q9NZ56	2.03721	0.131419	0.366774	0.446433	0.996457	0.999996	0.228547	0.306856	0.133268	0.131315	-0.0163652	-0.00195299	-0.149633	-0.14768	darkgreen	FMN2
IER3IP1|Q9Y5U9	1.26125	0.314459	0.491111	0.446969	0.335233	0.995618	0.997423	0.999858	-0.214551	-0.252758	-0.241274	-0.0382068	-0.0267225	0.0114842	grey	IER3IP1
HARS2|P49590-2	0.913122	0.449373	0.931261	0.448723	0.985719	0.717797	0.989516	0.530286	-0.199954	-0.534244	-0.112118	-0.334289	0.0878367	0.422126	grey	HARS2
PTBP1|A6NLN1	2.38823	0.0900751	0.236115	0.448752	0.998202	0.99137	0.144698	0.328159	0.270822	0.227118	-0.0225873	-0.0437039	-0.293409	-0.249706	yellow	PTBP1
S100A4|P26447	1.42391	0.256673	0.529912	0.44878	0.999993	0.995119	0.501403	0.423492	0.417082	0.495673	0.00768816	0.0785911	-0.409394	-0.487985	greenyellow	S100A4
ATG2B|Q96BY7	1.01676	0.400057	0.994074	0.449707	0.657209	0.591205	0.809967	0.9568	0.0418861	0.266895	0.1808	0.225009	0.138914	-0.0860956	purple	ATG2B
PI16|Q6UXB8-2	1.58006	0.228949	0.499525	0.449727	0.991781	0.986262	0.426242	0.381798	0.552112	0.700378	-0.131049	0.148266	-0.683161	-0.831427	blue	PI16
HN1|Q9UK76	1.27937	0.30066	0.377548	0.45079	0.948034	1	0.644706	0.709342	-0.191804	-0.190401	-0.060371	0.00140295	0.131433	0.13003	tan	HN1
CPNE1|F2Z2V0	1.03729	0.391279	0.441505	0.451324	0.74993	0.999681	0.932057	0.915245	0.342648	0.365925	0.214625	0.0232768	-0.128023	-0.1513	grey	CPNE1
AK1|P00568	6.86672	0.0013071	0.616953	0.455706	0.0852719	0.98394	0.00407324	0.00342325	0.117015	0.153979	-0.224826	0.0369645	-0.34184	-0.378805	blue	AK1
NRN1|Q9NPD7	9.26749	0.000202578	0.00476402	0.457411	0.679435	0.232715	0.000142459	0.0680973	-0.741079	-0.321264	0.212608	0.419816	0.953688	0.533872	pink	NRN1
FUK|Q8N0W3	0.766794	0.523413	0.828435	0.458213	0.936843	0.889333	0.991995	0.763032	0.131355	0.246553	0.0894487	0.115198	-0.0419064	-0.157104	red	FUK
NTPCR|Q5TDF0	2.2235	0.107474	0.984393	0.458355	0.708521	0.657014	0.482043	0.0751271	0.0621352	0.281481	-0.178361	0.219345	-0.240497	-0.459842	lightgreen	NTPCR
DYRK1A|Q13627-3	3.84703	0.0205416	0.188659	0.460591	0.994316	0.0116146	0.238913	0.303279	0.261508	-0.195689	0.0290677	-0.457197	-0.23244	0.224757	grey	DYRK1A
TRAPPC5|Q8IUR0	4.82745	0.00783863	0.0989365	0.460621	0.771113	0.877968	0.00808777	0.0932755	-0.373572	-0.248661	0.141831	0.124911	0.515402	0.390492	turquoise	TRAPPC5
FAM21A|Q641Q2-2	2.22046	0.107827	0.467457	0.460925	0.0711758	0.999361	0.741878	0.850671	-0.210868	-0.229499	-0.34891	-0.0186313	-0.138042	-0.119411	red	FAM21A
CORO1B|Q9BR76	1.78667	0.172581	0.161904	0.461452	0.872832	0.956002	0.444769	0.828029	0.144894	0.107789	0.0483746	-0.0371049	-0.096519	-0.0594141	blue	CORO1B
EMC3|Q9P0I2	0.788331	0.512248	0.689387	0.461953	0.815576	0.971917	0.990226	0.877005	-0.138989	-0.1936	-0.104661	-0.0546103	0.0343287	0.088939	green	EMC3
PRMT5|O14744	0.948889	0.430395	0.968433	0.462283	0.999998	0.715682	0.967047	0.432614	-0.0222658	-0.0785412	-0.000819724	-0.0562754	0.0214461	0.0777215	grey	PRMT5
HOOK3|H0YDM4	1.18022	0.335711	0.739157	0.462628	0.999905	0.94948	0.684508	0.408708	-0.14932	-0.234048	0.00905281	-0.0847285	0.158372	0.243101	lightyellow	HOOK3
KCNMA1|Q12791-4	2.33079	0.0957829	0.718312	0.46435	0.0670952	0.958631	0.461901	0.835651	0.0885213	0.133691	0.206278	0.0451697	0.117757	0.072587	green	KCNMA1
ATP5J|P18859	1.032	0.393527	0.455182	0.465604	0.591263	0.999707	0.989731	0.981066	0.111816	0.119323	0.0899921	0.00750677	-0.0218237	-0.0293304	lightyellow	ATP5J
GLMN|Q92990-2	2.78905	0.0685887	0.334174	0.467205	0.676691	0.0705806	0.929029	0.149777	-0.209148	0.267992	-0.136126	0.47714	0.0730221	-0.404118	purple	GLMN
CUL3|Q13618-2	1.78274	0.173322	0.167235	0.468463	0.893814	0.957038	0.426368	0.810801	-0.0886345	-0.0659431	-0.0278256	0.0226914	0.0608089	0.0381175	turquoise	CUL3
FAM98B|Q52LJ0	1.70076	0.18956	0.66405	0.469297	0.975004	0.976911	0.380442	0.24313	0.0723666	0.100041	-0.0249903	0.0276745	-0.0973569	-0.125031	darkgrey	FAM98B
PSMD6|Q15008	0.791938	0.508656	0.980054	0.469471	0.986653	0.686084	0.999869	0.615561	0.0211332	0.0868107	0.0174498	0.0656775	-0.00368344	-0.0693609	midnightblue	PSMD6
SNAP25|P60880-2	5.42711	0.00471509	0.0114472	0.469715	0.999723	0.337663	0.00606579	0.385158	-0.597821	-0.271673	0.0147773	0.326148	0.612598	0.28645	turquoise	SNAP25
ACO1|P21399	1.46208	0.246161	0.438469	0.470277	0.999497	0.999929	0.45498	0.490811	0.0739998	0.0770363	0.00512489	0.0030365	-0.0688749	-0.0719114	blue	ACO1
SART3|Q15020-4	0.715281	0.551156	0.909449	0.471636	0.90362	0.830585	0.999997	0.801577	-0.0506197	-0.12046	-0.0491683	-0.0698408	0.00145134	0.0712921	lightcyan	SART3
LRRC8B|Q6P9F7	3.81009	0.0251966	0.89175	0.471653	0.269285	0.882816	0.090843	0.0196936	-0.121937	-0.25242	0.321393	-0.130484	0.44333	0.573814	turquoise	LRRC8B
LMNA|P02545	1.64552	0.201364	0.688514	0.471781	0.976717	0.971069	0.409243	0.248754	0.128311	0.183365	-0.0448114	0.0550541	-0.173122	-0.228176	red	LMNA
GK2|Q14410	2.87484	0.0553975	0.131918	0.472125	0.998815	0.937778	0.0794681	0.367995	-0.481001	-0.342291	0.028753	0.13871	0.509754	0.371044	pink	GK2
SLC9A6|Q92581-2	2.82971	0.0564833	0.811977	0.4726	0.55066	0.126288	0.978157	0.0474789	-0.0657076	0.117141	-0.0937315	0.182848	-0.0280239	-0.210872	black	SLC9A6
CUTA|O60888-3	2.95254	0.0496968	0.743322	0.474032	0.619117	0.952948	0.124979	0.0597316	0.113388	0.176571	-0.129665	0.063183	-0.243053	-0.306236	salmon	CUTA
TUBA3D|Q13748	2.04955	0.129674	0.141808	0.474773	0.178383	0.931607	0.99474	0.97767	-0.308576	-0.218796	-0.276365	0.0897795	0.0322102	-0.0575693	tan	TUBA3D
KIAA1244|Q5TH69	2.36278	0.0925588	0.0770229	0.475211	0.851182	0.813595	0.267846	0.860621	-0.158179	-0.0985203	-0.0478104	0.0596584	0.110368	0.05071	lightcyan	KIAA1244
PRDX1|Q06830	3.65235	0.0243602	0.450352	0.47619	0.606418	0.99989	0.0406183	0.0578066	0.0935774	0.0980851	-0.0734339	0.00450775	-0.167011	-0.171519	blue	PRDX1
SARS2|M0QWZ7	1.48221	0.240793	0.650932	0.476335	0.197366	0.981766	0.849542	0.984718	0.117669	0.158356	0.194956	0.040687	0.0772868	0.0365998	green	SARS2
SNX4|O95219	1.75632	0.178394	0.653361	0.477078	0.967553	0.981421	0.349882	0.233993	-0.081351	-0.10976	0.0303255	-0.0284091	0.111676	0.140086	turquoise	SNX4
STX8|Q9UNK0	0.95249	0.428734	0.897056	0.477823	0.999994	0.850226	0.892385	0.452801	0.152106	0.342294	0.00533366	0.190189	-0.146772	-0.336961	red	STX8
ATP5B|F8W0P7	3.16183	0.040036	0.779613	0.478435	0.537098	0.938607	0.110006	0.0464316	0.158754	0.262876	-0.215322	0.104122	-0.374076	-0.478198	black	ATP5B
ATP6V1G1|O75348	3.56209	0.0266644	0.0394139	0.478922	0.0393516	0.647341	0.998698	0.69943	0.280131	0.154846	0.265821	-0.125285	-0.0143096	0.110975	purple	ATP6V1G1
GNA13|Q14344	2.06886	0.126991	0.582853	0.47923	0.934139	0.993231	0.234999	0.190886	0.14151	0.173322	-0.0619261	0.0318115	-0.203436	-0.235248	blue	GNA13
ADSL|P30566	2.45424	0.0839508	0.926296	0.479243	0.624848	0.204445	0.942223	0.0620709	-0.106009	0.270031	-0.197979	0.37604	-0.0919701	-0.46801	grey	ADSL
PPFIA4|O75335	1.55392	0.222604	0.305621	0.479513	0.987816	0.997375	0.424459	0.620696	0.169655	0.149704	0.0295076	-0.0199511	-0.140147	-0.120196	black	PPFIA4
UBA1|P22314-2	7.17743	0.0010128	0.998132	0.479606	0.0227284	0.389269	0.0346486	0.000908769	-0.00576166	0.052352	-0.0974855	0.0581137	-0.0917238	-0.149838	salmon	UBA1
CMPK2|Q5EBM0-3	4.33868	0.0136061	0.750373	0.481785	0.120507	0.139418	0.0150041	0.983733	0.127608	-0.218689	-0.271074	-0.346296	-0.398682	-0.0523857	black	CMPK2
LDHB|P07195	2.05325	0.129155	0.755321	0.482001	0.869196	0.951405	0.289559	0.143506	0.049672	0.078273	-0.0363798	0.028601	-0.0860519	-0.114653	yellow	LDHB
RAP2B|P61225	2.45884	0.083541	0.0568282	0.482316	0.286873	0.73505	0.750949	0.998604	-0.255576	-0.149428	-0.164878	0.106148	0.0906985	-0.01545	purple	RAP2B
NUDT3|O95989	4.02132	0.0183006	0.997971	0.48303	0.171577	0.576383	0.123619	0.0139459	0.0150855	0.14053	-0.181304	0.125445	-0.19639	-0.321834	grey	NUDT3
FAM114A2|Q9NRY5	1.04213	0.389239	0.511626	0.483574	0.958917	0.99875	0.764709	0.720161	0.13934	0.155576	0.047098	0.0162355	-0.0922423	-0.108478	yellow	FAM114A2
MAEA|D6RE80	0.889215	0.463693	0.514297	0.484515	0.625084	0.999562	0.99874	0.994531	0.281574	0.301795	0.252779	0.0202216	-0.0287952	-0.0490168	darkgrey	MAEA
TUBB4B|P68371	7.02857	0.00114383	0.00967355	0.486205	0.899538	0.325517	0.00100384	0.165171	-0.161747	-0.0733602	0.030942	0.0883869	0.192689	0.104302	lightcyan	TUBB4B
TANGO2|C9J695	1.71833	0.185954	0.360381	0.486302	1	0.999608	0.316717	0.449151	-0.249499	-0.232963	-0.000360645	0.0165365	0.249139	0.232602	lightcyan	TANGO2
CPNE8|E7ENV7	1.52567	0.229597	0.69982	0.486874	0.98486	0.97255	0.452463	0.282432	0.179878	0.25697	-0.0550542	0.0770913	-0.234932	-0.312024	black	CPNE8
CADM3|Q8N126	1.51889	0.231308	0.195211	0.486941	0.728805	0.96763	0.68037	0.945591	-0.167258	-0.126907	-0.0804502	0.0403508	0.0868079	0.0464571	turquoise	CADM3
RBMX|P38159	1.43538	0.253468	0.940707	0.488215	0.949155	0.799571	0.670717	0.213701	0.0546667	0.14926	-0.0490477	0.0945935	-0.103714	-0.198308	lightgreen	RBMX
CDK5RAP3|Q96JB5	0.984479	0.414232	0.99807	0.488279	0.999609	0.586108	0.991665	0.397228	-0.0193654	-0.172274	0.0107632	-0.152909	0.0301286	0.183038	cyan	CDK5RAP3
MAPRE3|Q9UPY8	4.97136	0.00685891	0.013702	0.488361	0.999829	0.391093	0.0107131	0.491538	-0.174032	-0.0821234	-0.00389128	0.0919086	0.170141	0.0782321	turquoise	MAPRE3
TM9SF2|Q99805	1.02148	0.398022	0.987739	0.489703	0.997977	0.673515	0.953304	0.361952	-0.0395712	-0.187787	0.0203771	-0.148216	0.0599484	0.208164	grey60	TM9SF2
TRAPPC2|P0DI82	0.685995	0.568142	0.888988	0.490019	0.892322	0.868059	0.999961	0.831681	-0.0903535	-0.194727	-0.0847182	-0.104374	0.00563538	0.110009	greenyellow	TRAPPC2
PSMD14|O00487	2.10543	0.122067	0.663	0.490061	0.890272	0.982438	0.240329	0.160683	0.0802759	0.108148	-0.0473953	0.0278722	-0.127671	-0.155543	blue	PSMD14
FXYD6|Q9H0Q3	2.05307	0.131044	0.383746	0.490323	0.98312	0.9994	0.20739	0.293688	-0.204374	-0.188434	0.0430468	0.0159399	0.24742	0.231481	pink	FXYD6
ATP5J2|P56134-3	1.39505	0.266571	0.43404	0.490328	0.997964	0.997742	0.488702	0.545451	0.247202	0.28352	0.0271668	0.036318	-0.220035	-0.256353	lightgreen	ATP5J2
OCRL|Q01968-2	1.3287	0.284871	0.512766	0.491785	0.259227	0.999026	0.976346	0.995536	-0.153436	-0.169901	-0.196177	-0.0164642	-0.0427408	-0.0262766	purple	OCRL
NCLN|Q969V3-2	3.95591	0.0180377	0.99363	0.491879	0.231158	0.638994	0.141277	0.0137219	-0.0271222	-0.160539	0.192218	-0.133417	0.21934	0.352757	green	NCLN
NTN1|O95631	NA (missed, not imputed in all Control ApoE e3/3 cases)	NA	NA	NA	NA	NA	NA	NA	NA	NA	NA	NA	NA	NA	magenta	NTN1
ABHD16A|O95870	5.56049	0.00401741	0.919279	0.49264	0.0246191	0.205532	0.00472181	0.570653	-0.0525447	0.127376	0.238184	0.179921	0.290729	0.110808	pink	ABHD16A
LONP1|K7EKE6	2.43304	0.0858688	0.203342	0.492845	0.0681126	0.969907	0.968397	0.813768	0.125006	0.0952761	0.151573	-0.02973	0.0265667	0.0562967	orange	LONP1
NGLY1|Q96IV0-3	0.689974	0.56581	0.956314	0.49286	0.916646	0.774333	0.999538	0.803833	-0.0621706	-0.188524	-0.074688	-0.126353	-0.0125173	0.113836	grey	NGLY1
PTDSS1|P48651-2	0.799102	0.50483	0.932867	0.493198	0.997368	0.816489	0.972247	0.561103	-0.103518	-0.268498	-0.0319674	-0.16498	0.0715503	0.236531	tan	PTDSS1
ETFB|P38117	1.25605	0.30842	0.964904	0.494085	1	0.266956	0.959154	0.456059	-0.0251793	0.0824274	3.25e-05	0.107607	0.0252118	-0.082395	lightyellow	ETFB
PPCS|Q9HAB8	0.807229	0.500518	0.624484	0.494241	0.795196	0.990046	0.983796	0.915463	0.125132	0.159009	0.0899538	0.0338775	-0.0351781	-0.0690556	lightyellow	PPCS
MRPL48|F5H702	0.709656	0.560253	0.919917	0.494295	0.894488	0.967456	0.998354	0.834546	-0.219911	-0.391116	-0.162821	-0.171205	0.0570906	0.228295	darkred	MRPL48
RPS13|P62277	1.20466	0.326218	0.968061	0.494726	0.99166	0.273616	0.869091	0.614863	-0.0371143	0.125523	0.0221241	0.162638	0.0592384	-0.103399	darkgreen	RPS13
DNAJA3|Q96EY1	1.39707	0.264328	0.999964	0.49616	0.939643	0.47088	0.952797	0.207257	-0.00505773	0.168146	-0.0593562	0.173204	-0.0542984	-0.227502	black	DNAJA3
PPM1H|Q9ULR3	2.35689	0.0931443	0.242029	0.497212	0.996221	0.983911	0.135994	0.349145	-0.144525	-0.115421	0.0155991	0.0291033	0.160124	0.131021	turquoise	PPM1H
STT3B|Q8TCJ2	1.04178	0.389384	0.916123	0.497823	0.998558	0.843499	0.835534	0.378629	-0.0756486	-0.179671	0.0175677	-0.104022	0.0932162	0.197239	cyan	STT3B
DTX3|Q8N9I9	2.31916	0.0969833	0.606314	0.49848	0.954753	0.070859	0.856686	0.22814	0.137901	-0.170203	0.0542821	-0.308104	-0.0836191	0.224485	darkorange	DTX3
BCKDK|O14874-2	2.42201	0.0868851	0.593043	0.499784	0.837213	0.994576	0.157319	0.134858	-0.175389	-0.212442	0.110015	-0.0370526	0.285404	0.322457	darkorange	BCKDK
CHGB|P05060	2.48763	0.0810206	0.779397	0.499868	0.057968	0.948742	0.361382	0.770599	-0.136975	-0.221076	-0.364948	-0.0841014	-0.227973	-0.143871	black	CHGB
CD44|H0YD13	3.86848	0.0196574	0.738673	0.499894	0.374743	0.964757	0.0518325	0.0280561	0.307354	0.4606	-0.46769	0.153246	-0.775045	-0.928291	blue	CD44
LRRC4B|Q9NT99	1.27725	0.301358	0.885972	0.499965	0.293392	0.878184	0.729209	0.998073	0.110903	0.2338	0.261306	0.122897	0.150403	0.0275064	grey	LRRC4B
PTGR2|Q8N8N7	3.04478	0.0451669	0.919924	0.50123	0.471264	0.841336	0.16717	0.040523	0.0927617	0.223266	-0.203118	0.130504	-0.29588	-0.426384	yellow	PTGR2
PANX1|Q96RD7-2	0.897981	0.454515	0.999795	0.501622	0.984676	0.456774	0.971163	0.659468	0.0175022	-0.324789	-0.0710994	-0.342291	-0.0886015	0.25369	purple	PANX1
SLC16A7|O60669	2.78709	0.0590598	0.642174	0.503325	0.64733	0.080731	0.99986	0.0729828	0.175802	-0.226414	0.165589	-0.402216	-0.0102134	0.392003	magenta	SLC16A7
TOMM20|Q15388	1.13309	0.353319	0.919338	0.503402	0.990271	0.828494	0.766227	0.328414	-0.170645	-0.431531	0.0766717	-0.260885	0.247317	0.508202	tan	TOMM20
VPS8|Q8N3P4-3	1.28597	0.298499	0.418262	0.503717	0.99007	0.999988	0.54718	0.634405	-0.169445	-0.165701	-0.0313304	0.00374429	0.138115	0.13437	turquoise	VPS8
0|A0A087WTC8	1.77726	0.179583	0.239049	0.50394	0.997157	0.968592	0.325307	0.618975	0.344743	0.261235	0.0352058	-0.0835081	-0.309537	-0.226029	skyblue	0
LIN7C|Q9NUP9	0.704776	0.557201	0.770917	0.504101	0.8742	0.954211	0.993574	0.862146	0.120157	0.189852	0.089194	0.0696948	-0.0309631	-0.100658	cyan	LIN7C
GHDC|Q8N2G8-2	0.763505	0.524088	0.66845	0.504326	0.83602	0.984499	0.983185	0.894582	-0.13312	-0.177738	-0.0928139	-0.0446178	0.0403059	0.0849237	cyan	GHDC
PPTC7|Q8NI37	0.721217	0.550008	0.767848	0.505149	0.901605	0.963797	0.985851	0.840285	-0.182724	-0.280165	-0.120136	-0.0974415	0.0625882	0.16003	grey60	PPTC7
DAAM1|Q9Y4D1-2	3.0691	0.0440466	0.0337753	0.505236	0.830664	0.581571	0.144242	0.899114	0.265005	0.138689	0.0734552	-0.126316	-0.19155	-0.0652337	yellow	DAAM1
ARMC1|Q9NVT9	1.24805	0.311128	0.967843	0.505751	0.923127	0.281315	0.688821	0.806422	-0.0663449	0.220945	0.0862338	0.287289	0.152579	-0.134711	pink	ARMC1
PC|P11498	0.740829	0.536676	0.763132	0.50604	0.70619	0.958121	0.999963	0.962546	0.050876	0.0790452	0.0531616	0.0281692	0.00228559	-0.0258836	darkgreen	PC
GART|P22102	1.73082	0.183434	0.594148	0.506347	0.134262	0.995157	0.793623	0.931892	-0.120495	-0.145027	-0.203992	-0.0245315	-0.0834966	-0.0589651	red	GART
UBE2D1|A0A087WW00	3.60288	0.0266908	0.851264	0.506574	0.333258	0.896017	0.0752585	0.0325274	-0.0505456	-0.100653	0.104995	-0.0501078	0.155541	0.205649	cyan	UBE2D1
ABHD10|Q9NUJ1	1.39157	0.265926	1	0.506629	0.464781	0.50875	0.467131	0.999459	0.000308104	0.122331	0.112855	0.122023	0.112547	-0.00947619	green	ABHD10
AASDHPPT|Q9NRN7	0.687557	0.567226	0.892623	0.507609	0.780502	0.877096	0.997163	0.931492	-0.0401833	-0.085912	-0.0508539	-0.0457287	-0.0106706	0.0350581	cyan	AASDHPPT
CNR1|P21554-2	3.02505	0.0460982	0.0343528	0.509025	0.812033	0.58191	0.156918	0.914099	-0.345254	-0.180336	-0.100156	0.164918	0.245098	0.0801803	turquoise	CNR1
TXNRD2|E7ENA2	0.6762	0.573915	0.942511	0.509235	0.967178	0.81471	0.999146	0.725988	0.0693051	0.186674	0.0537857	0.117369	-0.0155194	-0.132889	darkred	TXNRD2
TNPO3|Q9Y5L0	0.77512	0.517737	0.671674	0.509372	0.709821	0.984937	0.999279	0.96258	-0.156222	-0.208313	-0.139851	-0.0520904	0.0163712	0.0684615	purple	TNPO3
AKT1|P31749-2	1.11979	0.3578	0.634043	0.511088	0.99981	0.991306	0.643532	0.516899	0.17914	0.226052	0.0113991	0.0469124	-0.16774	-0.214653	salmon	AKT1
AP3D1|O14617-5	6.27002	0.00216048	0.0295851	0.511792	0.763463	0.542242	0.00172668	0.109035	-0.184295	-0.0938386	0.0576563	0.0904565	0.241951	0.151495	turquoise	AP3D1
CNRIP1|Q96F85	1.5968	0.212394	0.497531	0.513232	0.997787	0.999818	0.352757	0.380975	-0.0991213	-0.105087	0.0120865	-0.00596543	0.111208	0.117173	midnightblue	CNRIP1
WFS1|O76024	1.60653	0.210142	0.995133	0.513916	0.482719	0.387517	0.344321	0.99921	0.0228411	-0.1443	-0.1315	-0.167141	-0.154341	0.0127997	midnightblue	WFS1
ATP5J2-PTCD1|G3V325	0.947732	0.43093	0.810506	0.514244	0.999973	0.940323	0.807232	0.498972	0.122851	0.207848	0.00546932	0.0849965	-0.117382	-0.202378	white	ATP5J2-PTCD1
CEP41|Q9BYV8	1.5758	0.217333	0.304514	0.515983	0.220336	0.993928	0.999597	0.983262	-0.18274	-0.154244	-0.192794	0.028496	-0.010054	-0.03855	darkred	CEP41
OSBPL8|Q9BZF1-3	1.78727	0.172469	0.774529	0.516366	0.90971	0.957662	0.356497	0.190096	-0.0808801	-0.126808	0.0532329	-0.0459282	0.134113	0.180041	darkorange	OSBPL8
VPS36|Q86VN1	1.58437	0.215302	0.999981	0.516411	0.352742	0.537342	0.373196	0.999728	0.00419163	0.168279	0.178761	0.164087	0.174569	0.0104824	darkturquoise	VPS36
PGAM5|Q96HS1	1.22692	0.318388	0.288839	0.516517	0.726726	0.99139	0.82081	0.959409	-0.137466	-0.113778	-0.0749566	0.0236875	0.0625089	0.0388214	turquoise	PGAM5
GM2A|P17900	0.82905	0.4891	0.897268	0.518292	0.570206	0.879933	0.941427	0.994066	0.164842	0.353908	0.291706	0.189066	0.126864	-0.0622018	brown	GM2A
KCND3|Q9UK17-2	1.0906	0.369325	0.42165	0.518628	0.935507	0.999951	0.722189	0.799331	0.179633	0.173245	0.0643531	-0.0063878	-0.11528	-0.108892	black	KCND3
ESD|H7BZT7	0.943835	0.441384	0.994491	0.51872	0.999591	0.459197	0.985259	0.548042	0.111944	-0.632115	-0.0402557	-0.744059	-0.1522	0.59186	magenta	ESD
COQ10B|B8ZZX2	3.23833	0.037017	0.350421	0.521388	0.771562	0.99792	0.0491533	0.115714	-0.196683	-0.174133	0.106601	0.02255	0.303283	0.280733	darkorange	COQ10B
FKBP4|Q02790	2.27801	0.10136	0.363012	0.521883	0.966848	0.998589	0.144909	0.264892	0.147399	0.132345	-0.03885	-0.0150538	-0.186249	-0.171195	darkgreen	FKBP4
FARSA|Q9Y285	1.94295	0.145571	0.308249	0.522227	0.999496	0.993716	0.220454	0.425456	-0.189769	-0.159697	0.0113074	0.0300724	0.201077	0.171004	turquoise	FARSA
GNB2|P62879	1.98504	0.139068	0.80025	0.523006	0.842531	0.949342	0.302716	0.148422	0.0605285	0.0991281	-0.0520711	0.0385996	-0.1126	-0.151199	salmon	GNB2
KIF3B|O15066	4.24326	0.0136387	0.315866	0.523505	0.543338	0.99458	0.0171573	0.0563672	-0.137018	-0.116179	0.0996189	0.0208387	0.236637	0.215798	turquoise	KIF3B
MOXD1|Q6UVY6-2	0.723992	0.547572	0.881759	0.523894	0.98298	0.897746	0.972654	0.665473	-0.19514	-0.379659	-0.0917019	-0.184518	0.103439	0.287957	brown	MOXD1
RPL13|P26373	5.89579	0.00298719	0.961884	0.524033	0.0440772	0.283166	0.127944	0.00224752	0.0683475	-0.209675	0.372929	-0.278022	0.304582	0.582604	grey60	RPL13
MT-ND6|P03923	1.31678	0.29538	0.34515	0.524749	0.895482	0.995572	0.608272	0.753688	0.757488	0.899089	0.298947	0.141601	-0.45854	-0.600142	lightyellow	MT-ND6
CRYZL1|O95825	1.57739	0.216954	0.387971	0.525171	0.999998	0.999387	0.352079	0.497719	-0.10201	-0.0939011	-0.00112861	0.00810935	0.100882	0.0927725	lightcyan	CRYZL1
CNBP|P62633-7	0.825919	0.490724	0.994235	0.525319	0.731827	0.668002	0.868565	0.961031	-0.0430388	-0.253256	-0.167187	-0.210217	-0.124148	0.0860685	magenta	CNBP
SDPR|O95810	3.29265	0.03502	0.0574865	0.526117	0.99942	0.69505	0.0541271	0.552934	0.606077	0.33708	0.025127	-0.268997	-0.58095	-0.311953	greenyellow	SDPR
BDH2|Q9BUT1	4.14629	0.0149801	0.992404	0.527204	0.159764	0.380058	0.264963	0.00995406	-0.0359859	0.19237	-0.266008	0.228356	-0.230022	-0.458377	salmon	BDH2
CPSF7|F5H669	1.99603	0.137419	0.866615	0.527315	0.111611	0.912289	0.431963	0.887681	0.0973695	0.186897	0.280948	0.0895273	0.183578	0.094051	grey	CPSF7
SCAMP3|O14828	1.13857	0.350569	0.966737	0.527424	0.988877	0.295295	0.852739	0.666198	-0.0420223	0.134744	0.0272472	0.176766	0.0692695	-0.107496	lightyellow	SCAMP3
C16orf70|Q9BSU1	1.94981	0.144491	0.874829	0.527626	0.674812	0.188582	0.241763	0.978565	-0.0715139	0.140679	0.10183	0.212193	0.173343	-0.0388492	turquoise	C16orf70
EPN1|Q9Y6I3-3	1.73641	0.182317	0.147994	0.529358	0.373348	0.907839	0.904354	0.999836	-0.249293	-0.167396	-0.176345	0.0818968	0.0729481	-0.00894863	tan	EPN1
AK5|Q9Y6K8-3	0.991174	0.411255	0.531219	0.529459	0.468154	0.999586	0.999988	0.999815	-0.154866	-0.16763	-0.158308	-0.0127643	-0.00344177	0.00932257	lightcyan	AK5
CRMP1|Q14194-2	5.58197	0.00394118	0.0816831	0.52965	0.623061	0.779401	0.00331476	0.0744167	-0.131735	-0.0777904	0.0606958	0.0539442	0.19243	0.138486	turquoise	CRMP1
HIBADH|P31937	4.57514	0.00993358	0.34806	0.530629	0.43591	0.997168	0.0130512	0.0400534	0.137477	0.120037	-0.11784	-0.0174398	-0.255317	-0.237877	yellow	HIBADH
DGKI|E7EM72	2.3642	0.0951842	0.0654638	0.531567	0.646288	0.628704	0.330858	0.984983	0.747879	0.40402	0.31152	-0.343859	-0.436359	-0.0925001	lightyellow	DGKI
CMC1|Q7Z7K0	1.83352	0.163985	0.838151	0.532403	0.818667	0.167137	0.317292	0.923801	-0.0912073	0.161071	0.0906417	0.252278	0.181849	-0.0704291	white	CMC1
SRI|P30626	2.15316	0.115936	0.222406	0.532695	0.999969	0.966305	0.170622	0.471373	0.13605	0.101488	-0.0028705	-0.0345626	-0.138921	-0.104358	blue	SRI
SRGAP2|A0A075B7B5	1.24752	0.311308	0.772411	0.533242	0.992741	0.964693	0.579378	0.355734	-0.0793946	-0.121486	0.0213855	-0.0420914	0.10078	0.142871	turquoise	SRGAP2
PRDX5|P30044-2	2.06345	0.127737	0.828351	0.533297	0.798394	0.939932	0.288966	0.131644	0.0577703	0.0995025	-0.0585868	0.0417323	-0.116357	-0.158089	white	PRDX5
SEH1L|K7ELV2	3.34396	0.0332379	0.0548228	0.533543	0.999506	0.675601	0.0507829	0.557334	0.187868	0.102712	0.0073199	-0.0851566	-0.180548	-0.0953918	yellow	SEH1L
AMPH|P49418	3.91859	0.018711	0.0194082	0.534324	0.0504836	0.42255	0.935332	0.703009	-0.169675	-0.0792821	-0.139633	0.0903932	0.0300419	-0.0603512	black	AMPH
CAPZA1|P52907	1.9823	0.139481	0.177499	0.534535	0.159686	0.935454	0.999937	0.942508	0.0835867	0.0584018	0.0814863	-0.0251849	-0.00210042	0.0230845	red	CAPZA1
COL6A1|P12109	1.97939	0.139922	0.100202	0.534625	0.697813	0.823405	0.486335	0.974759	1.06566	0.651589	0.459466	-0.414068	-0.606191	-0.192123	greenyellow	COL6A1
PABPC4|B1ANR0	2.65153	0.0681072	0.0539713	0.534648	0.855992	0.670494	0.195762	0.899786	-0.178804	-0.0973651	-0.0500454	0.0814391	0.128759	0.0473197	darkorange	PABPC4
GLRX3|O76003	0.927377	0.440443	0.999998	0.534825	0.76541	0.544373	0.775242	0.951931	0.00180865	0.156452	0.0984703	0.154643	0.0966616	-0.0579814	brown	GLRX3
STX12|Q86Y82	0.730149	0.54269	0.975332	0.535238	0.998795	0.765692	0.991374	0.580751	0.0228394	0.080586	0.00775841	0.0577466	-0.015081	-0.0728276	black	STX12
SERPING1|P05155-2	5.98754	0.0027573	0.700276	0.535878	0.00202631	0.984893	0.0346778	0.124317	0.198423	0.267565	0.699604	0.0691416	0.501181	0.43204	violet	SERPING1
HSD17B11|D6RCD0	0.748366	0.532464	0.959715	0.536122	0.999465	0.805483	0.976686	0.56175	-0.0928836	-0.275331	-0.0202225	-0.182448	0.0726611	0.255109	grey	HSD17B11
USE1|Q9NZ43	0.841742	0.493444	0.988252	0.536377	0.999698	0.446695	0.977098	0.574755	0.0414435	-0.225084	-0.0107911	-0.266528	-0.0522346	0.214293	cyan	USE1
KRT6C|P48668	1.68546	0.207796	0.761783	0.536527	0.963971	0.205024	0.914998	0.28267	0.559438	-0.710567	0.206043	-1.27001	-0.353395	0.91661	grey	KRT6C
PDPR|A8MT40	0.777737	0.517478	0.618082	0.536583	0.853357	0.991792	0.974043	0.912774	0.164409	0.207947	0.107599	0.0435381	-0.05681	-0.100348	yellow	PDPR
NAP1L1|F8VY35	0.683462	0.569631	0.993953	0.53664	0.905735	0.681557	0.977175	0.854797	0.0170221	0.0972114	0.0425035	0.0801893	0.0254813	-0.0547079	purple	NAP1L1
WDR82|Q6UXN9	0.645686	0.592194	0.880137	0.536885	0.784823	0.907441	0.998559	0.944215	0.0611803	0.121035	0.0735799	0.059855	0.0123996	-0.0474553	grey	WDR82
PPM1L|Q5SGD2	0.930663	0.438894	0.587666	0.537373	0.980608	0.997995	0.773592	0.712971	0.340595	0.391669	0.097091	0.051074	-0.243504	-0.294578	grey	PPM1L
YBX1|P67809	1.11889	0.358151	0.342574	0.537737	0.815602	0.996144	0.798139	0.928577	0.253124	0.217718	0.124172	-0.0354067	-0.128952	-0.0935457	grey	YBX1
TAOK2|Q9UL54-2	0.883779	0.461458	0.986339	0.538022	0.999203	0.727876	0.961449	0.431313	-0.0519405	-0.224177	0.0188521	-0.172236	0.0707926	0.243029	magenta	TAOK2
EIF4A1|P60842	0.933396	0.43761	0.495501	0.538548	0.916977	0.999985	0.826337	0.842869	0.152322	0.156265	0.0652867	0.00394322	-0.0870349	-0.0909781	blue	EIF4A1
PLSCR4|Q9NRQ2	4.85351	0.00765071	0.344954	0.538616	0.378696	0.996293	0.00994532	0.0332746	0.257048	0.221471	-0.23449	-0.0355763	-0.491538	-0.455961	yellow	PLSCR4
FAM120A|Q9NZB2	1.13056	0.353635	0.973943	0.538857	0.999893	0.320781	0.980866	0.465603	0.035339	-0.121784	0.00523515	-0.157123	-0.0301038	0.127019	tan	FAM120A
SLC30A3|Q99726	6.79341	0.00138908	0.0758664	0.53975	0.391065	0.752017	0.00107214	0.0350808	-0.468539	-0.269485	0.281673	0.199054	0.750212	0.551157	turquoise	SLC30A3
PTRF|Q6NZI2	3.0221	0.046239	0.0344127	0.540589	0.820407	0.55037	0.152396	0.927348	0.553545	0.278429	0.157622	-0.275115	-0.395923	-0.120807	greenyellow	PTRF
TMEM178B|A0A087X1B3	3.36586	0.0337343	0.134619	0.540891	0.969592	0.866073	0.0380365	0.27279	-0.295186	-0.18975	0.056942	0.105436	0.352128	0.246692	turquoise	TMEM178B
PAK2|Q13177	2.53418	0.0771115	0.999992	0.541798	0.489393	0.526253	0.506786	0.0504471	-0.00216979	0.114079	-0.106677	0.116249	-0.104507	-0.220756	blue	PAK2
ADAP1|O75689	2.46041	0.0834014	0.0597769	0.542014	0.773844	0.689409	0.279488	0.951498	-0.152441	-0.0837325	-0.0523271	0.0687085	0.100114	0.0314054	lightcyan	ADAP1
CACNB1|Q02641	1.742	0.181207	0.242339	0.542173	0.994467	0.972431	0.305482	0.644342	-0.181081	-0.137081	-0.0222442	0.0440003	0.158837	0.114837	lightcyan	CACNB1
NDUFA13|Q9P0J0	2.51024	0.0790965	0.727589	0.542213	0.0532189	0.98045	0.392038	0.708055	0.109733	0.153409	0.270382	0.0436762	0.160649	0.116973	orange	NDUFA13
LMBRD2|Q68DH5	1.98609	0.138908	0.475811	0.542613	0.963851	1	0.207868	0.274662	0.135525	0.135187	-0.0419596	-0.000338635	-0.177485	-0.177146	yellow	LMBRD2
SLIRP|Q9GZT3-2	2.80316	0.0580742	0.157957	0.542636	0.992801	0.911637	0.0730722	0.364463	-0.205801	-0.13818	0.0245336	0.0676209	0.230335	0.162714	grey60	SLIRP
PCSK1|P29120-2	2.83853	0.0559648	0.479581	0.54264	0.768606	1	0.0822887	0.123109	-0.222929	-0.223346	0.141073	-0.000417482	0.364002	0.36442	turquoise	PCSK1
SLC25A40|Q8TBP6	1.79043	0.178418	0.978332	0.542718	0.653691	0.70817	0.436502	0.187562	-0.0326971	-0.169958	0.0902766	-0.137261	0.122974	0.260235	green	SLC25A40
H2AFY|O75367-3	1.09611	0.367123	0.55755	0.543771	0.358164	0.999357	0.992433	0.999232	0.117843	0.129461	0.141255	0.011618	0.0234113	0.0117933	darkgrey	H2AFY
CMAS|Q8NFW8	2.59828	0.0720484	0.183762	0.543774	0.994998	0.936259	0.0935225	0.380793	-0.146975	-0.102485	0.016103	0.0444899	0.163078	0.118588	lightcyan	CMAS
AZGP1|C9JEV0	0.76883	0.523219	0.977648	0.544129	0.999958	0.71337	0.978897	0.509842	0.114138	0.457985	0.0134811	0.343847	-0.100657	-0.444504	paleturquoise	AZGP1
TUBA1B|P68363	9.25557	0.000204347	0.00355251	0.54428	0.746759	0.14881	0.00014038	0.115414	-0.196633	-0.0746008	0.0491202	0.122032	0.245754	0.123721	pink	TUBA1B
EIF3B|P55884	2.27523	0.101663	0.164435	0.544297	0.999812	0.917755	0.153857	0.551527	0.131622	0.0890938	0.00465618	-0.0425285	-0.126966	-0.0844377	blue	EIF3B
PICALM|H0YEF7	0.842079	0.488545	0.927632	0.544561	0.999999	0.853218	0.922267	0.51662	0.118405	0.273861	0.00246116	0.155455	-0.115944	-0.271399	lightgreen	PICALM
LANCL1|O43813	2.42242	0.0868472	0.873928	0.545081	0.583618	0.197717	0.962171	0.0694975	-0.0578433	0.111088	-0.09299	0.168932	-0.0351467	-0.204078	salmon	LANCL1
DDAH1|O94760	3.39117	0.0316824	0.27048	0.545094	0.0182812	0.981698	0.62377	0.447279	-0.059726	-0.0466884	-0.0968095	0.0130375	-0.0370835	-0.050121	blue	DDAH1
ITGAV|P06756-3	9.08366	0.00023177	0.00899612	0.545218	0.513498	0.267981	0.000139892	0.0554128	0.229163	0.0960341	-0.0876417	-0.133128	-0.316804	-0.183676	yellow	ITGAV
RIMS3|Q9UJD0	1.23246	0.316471	0.421944	0.545557	0.991075	0.999685	0.54479	0.67236	0.236699	0.221037	0.0423782	-0.0156626	-0.194321	-0.178658	black	RIMS3
SPCS3|P61009	4.85239	0.0076587	0.00597763	0.545961	0.0507861	0.207934	0.69669	0.692608	0.302763	0.121067	0.216055	-0.181696	-0.0867078	0.094988	grey	SPCS3
NDUFB5|O43674	1.44289	0.251391	0.904393	0.546772	0.228976	0.89196	0.607435	0.978602	0.0766949	0.163489	0.209672	0.0867936	0.132977	0.0461837	orange	NDUFB5
HTATSF1|O43719	1.81502	0.169191	0.820133	0.547049	0.890693	0.159537	0.348528	0.858423	0.211107	-0.367711	-0.16492	-0.578817	-0.376027	0.202791	skyblue	HTATSF1
WBP2|K7EMC9	5.78877	0.00328143	0.00829085	0.548163	0.99992	0.25313	0.00441347	0.478233	-0.410717	-0.16989	0.00670976	0.240827	0.417427	0.176599	lightcyan	WBP2
XRCC5|P13010	0.744372	0.534693	0.984536	0.548522	0.99988	0.745622	0.990054	0.549744	0.0201643	0.0823274	0.00372534	0.0621631	-0.0164389	-0.0786021	red	XRCC5
DRG2|A8MZF9	0.846011	0.480381	0.976144	0.548908	0.999627	0.775578	0.95013	0.457299	0.0548418	0.192542	-0.0127291	0.1377	-0.0675709	-0.205271	purple	DRG2
PLIN4|Q96Q06	1.89776	0.159492	0.14798	0.549306	0.920873	0.901788	0.377032	0.860666	0.621234	0.419287	0.181658	-0.201947	-0.439576	-0.237628	blue	PLIN4
UCHL3|P15374	1.34518	0.27978	0.504874	0.549354	0.24065	0.999989	0.970807	0.981969	-0.118786	-0.121603	-0.154074	-0.00281661	-0.0352881	-0.0324715	grey	UCHL3
MRPL49|Q13405	1.18324	0.333923	0.762276	0.549909	0.290933	0.973326	0.864768	0.993283	0.147032	0.216322	0.257525	0.0692894	0.110493	0.0412038	darkturquoise	MRPL49
TAMM41|Q96BW9-2	2.67493	0.0664472	0.35426	0.552049	0.892425	0.996029	0.0857002	0.196762	-0.257371	-0.220513	0.103319	0.0368574	0.36069	0.323832	turquoise	TAMM41
NT5C2|P49902	5.54499	0.0040734	0.611107	0.55215	0.158541	0.997598	0.00886342	0.0109641	0.121522	0.141487	-0.202072	0.0199648	-0.323595	-0.343559	salmon	NT5C2
RMDN1|E5RH53	2.12944	0.118941	0.999976	0.552869	0.616034	0.530211	0.641996	0.0791313	0.00602117	-0.214816	0.174052	-0.220838	0.16803	0.388868	darkorange	RMDN1
KIAA1045|Q9UPV7	3.32123	0.034015	0.764235	0.553307	0.455236	0.973734	0.078304	0.0468223	-0.0833623	-0.122577	0.120978	-0.0392143	0.20434	0.243555	turquoise	KIAA1045
PRKAA1|Q13131	1.14982	0.346304	0.568605	0.553912	0.999848	0.999356	0.571074	0.558576	0.126419	0.139065	0.00685822	0.012646	-0.119561	-0.132207	salmon	PRKAA1
AP2B1|P63010	4.34514	0.0123658	0.0506773	0.554152	0.969476	0.634822	0.0126522	0.294918	-0.189832	-0.0998673	0.0296137	0.0899644	0.219445	0.129481	turquoise	AP2B1
APBA2|Q99767-2	1.22717	0.318303	0.999992	0.554764	0.538832	0.538878	0.520855	0.998892	-0.00324235	0.164905	0.147693	0.168147	0.150936	-0.0172111	green	APBA2
EPHX1|P07099	1.5127	0.232884	0.276421	0.55485	0.982498	0.981215	0.410865	0.723339	0.220783	0.171791	0.0419881	-0.0489917	-0.178795	-0.129803	red	EPHX1
UBR1|Q8IWV7	1.67178	0.195662	0.467811	0.55512	0.99437	0.999982	0.294193	0.386367	-0.227139	-0.221047	0.0366603	0.00609233	0.263799	0.257707	lightcyan	UBR1
MTPN|P58546	2.33008	0.095856	0.0651136	0.555266	0.322116	0.698443	0.74606	0.996458	-0.144093	-0.0790597	-0.0912645	0.065033	0.0528282	-0.0122048	grey	MTPN
PRKRA|O75569	7.62777	0.000705151	0.0382172	0.555832	0.403281	0.561221	0.00046921	0.0391297	-0.192009	-0.0963252	0.101254	0.0956839	0.293263	0.197579	turquoise	PRKRA
RNF11|Q9Y3C5	1.47726	0.242934	0.847474	0.55589	0.957656	0.197793	0.547228	0.792782	0.117766	-0.200041	-0.0667298	-0.317807	-0.184496	0.133311	grey	RNF11
PRPSAP1|Q14558	1.378	0.269905	0.998811	0.556073	0.89647	0.640186	0.827384	0.20249	0.0137809	0.132955	-0.061693	0.119175	-0.075474	-0.194649	yellow	PRPSAP1
TRIM28|Q13263	1.88745	0.154628	0.651162	0.556165	0.914984	0.994916	0.258984	0.219341	0.0805471	0.0985456	-0.0424465	0.0179985	-0.122994	-0.140992	blue	TRIM28
HSPE1-MOB4|S4R3N1	2.67053	0.0667565	0.999569	0.556253	0.432168	0.497227	0.496866	0.0436089	0.00482336	-0.0653667	0.0664983	-0.07019	0.0616749	0.131865	grey60	HSPE1-MOB4
GSR|P00390-2	1.32772	0.285175	0.9999	0.556288	0.49893	0.519828	0.458705	0.999803	0.00519742	-0.114589	-0.107858	-0.119786	-0.113056	0.00673036	lightgreen	GSR
ST13|P50502	0.970192	0.420652	0.99711	0.558001	0.856056	0.447785	0.747438	0.914409	-0.00959729	0.068537	0.0362441	0.0781343	0.0458414	-0.0322929	brown	ST13
PALM|O75781	0.783988	0.512932	0.705782	0.558632	0.983909	0.988217	0.863965	0.721456	-0.0761624	-0.100738	-0.0240285	-0.0245757	0.0521339	0.0767096	tan	PALM
CDIP1|Q9H305-3	0.822397	0.492958	0.723365	0.558665	0.993767	0.98976	0.829597	0.667041	0.237534	0.312283	0.0538132	0.0747494	-0.183721	-0.25847	skyblue	CDIP1
AP3S1|F5H459	3.64305	0.0245876	0.871006	0.558673	0.0197594	0.926594	0.114754	0.451103	0.0457203	0.0855777	0.178584	0.0398574	0.132864	0.0930063	turquoise	AP3S1
EML2|O95834-2	1.59877	0.211935	0.318136	0.559832	0.999265	0.990183	0.333499	0.59385	0.232889	0.189416	0.0159258	-0.0434727	-0.216963	-0.17349	grey	EML2
STIM1|Q13586	1.31113	0.290398	0.262532	0.560299	0.475425	0.975158	0.954622	0.99998	-0.134101	-0.101865	-0.0990568	0.0322362	0.0350443	0.0028081	grey	STIM1
SVIP|Q8NHG7	2.30012	0.098984	0.13728	0.560374	0.112721	0.872959	0.999997	0.865628	-0.225766	-0.143358	-0.22391	0.0824076	0.00185612	-0.0805515	tan	SVIP
ERO1L|Q96HE7	2.16728	0.114183	0.999078	0.560791	0.158332	0.638057	0.204822	0.927692	0.0101131	0.105625	0.152525	0.0955115	0.142412	0.0469001	green	ERO1L
SAR1A|Q9NR31	0.652466	0.588094	0.855453	0.561779	0.716614	0.938139	0.996172	0.977629	-0.0442716	-0.0789179	-0.0558534	-0.0346463	-0.0115817	0.0230646	grey	SAR1A
UGGT1|Q9NYU2-2	1.63807	0.203014	0.282888	0.562598	0.203058	0.981334	0.999626	0.961358	0.0953305	0.0740545	0.100317	-0.021276	0.00498644	0.0262624	white	UGGT1
FAM162A|F8W7Q4	8.84887	0.000275757	0.0596095	0.563135	0.178637	0.00412904	0.000208766	0.944587	-0.212465	0.113648	0.159556	0.326112	0.372021	0.0459088	pink	FAM162A
RRBP1|Q9P2E9-2	2.47549	0.0820732	0.977019	0.563189	0.489275	0.348918	0.746679	0.0546376	-0.0841445	0.294057	-0.282361	0.378201	-0.198217	-0.576418	red	RRBP1
PJA2|O43164-2	1.6955	0.197109	0.893776	0.564488	0.726637	0.250746	0.313024	0.966335	-0.126851	0.276856	0.18151	0.403707	0.308361	-0.0953464	grey	PJA2
ICA1|E9PDL4	0.752961	0.52991	0.79847	0.565619	0.99562	0.966389	0.883493	0.658207	-0.0862333	-0.133551	-0.0206114	-0.0473178	0.0656219	0.11294	midnightblue	ICA1
PPA1|Q15181	0.740227	0.537013	0.673347	0.566197	0.953763	0.993753	0.906096	0.810001	0.0661362	0.082497	0.0287837	0.0163609	-0.0373525	-0.0537134	grey	PPA1
HYI|Q5T013-2	2.44439	0.107122	0.120079	0.567325	0.999993	0.710733	0.288859	0.735349	0.269998	0.157813	0.00400448	-0.112184	-0.265993	-0.153809	greenyellow	HYI
OSBPL10|H7C487	2.34836	0.0939978	0.209556	0.567413	0.997887	0.944975	0.123366	0.433736	-0.256054	-0.179858	0.0217559	0.0761963	0.27781	0.201614	turquoise	OSBPL10
HNRNPU|Q00839-2	0.692692	0.572667	0.718562	0.567533	0.989995	0.988396	0.936163	0.850865	2.0517	2.55356	0.754117	0.501861	-1.29758	-1.79944	darkgreen	HNRNPU
EEF1E1|O43324-2	1.54306	0.225267	0.958929	0.56781	0.883709	0.310708	0.996803	0.199226	0.0365814	-0.103568	0.0509922	-0.140149	0.0144108	0.15456	grey	EEF1E1
GLS2|Q9UI32	1.6917	0.194305	0.954731	0.568883	0.764614	0.82881	0.458101	0.162382	-0.0631743	-0.182421	0.11963	-0.119246	0.182805	0.302051	grey60	GLS2
PPP2CB|P62714	1.66685	0.196721	0.969577	0.569886	0.815142	0.81164	0.539043	0.156735	0.0314562	0.0988015	-0.0586914	0.0673454	-0.0901475	-0.157493	yellow	PPP2CB
CNNM2|Q9H8M5-2	1.68621	0.196556	0.895613	0.570009	0.165165	0.921594	0.493888	0.887421	-0.0971969	-0.187997	-0.289097	-0.0907998	-0.1919	-0.1011	salmon	CNNM2
SYP|P08247	3.7717	0.0216319	0.199047	0.571659	0.781273	0.935109	0.0219154	0.141054	-0.23906	-0.164605	0.105191	0.074455	0.34425	0.269795	turquoise	SYP
PPP5C|H0YDU8	2.72698	0.0629056	0.138768	0.571782	0.998597	0.867155	0.0798677	0.450117	-0.112255	-0.0704498	0.00746744	0.0418047	0.119722	0.0779173	turquoise	PPP5C
KCNA1|Q09470	1.42788	0.257242	0.946605	0.572045	0.234168	0.89487	0.622599	0.972855	-0.0972998	-0.231101	-0.304215	-0.133801	-0.206915	-0.0731137	lightgreen	KCNA1
SLC2A3|P11169	0.973497	0.419159	0.513723	0.572426	0.977121	1	0.713758	0.759331	-0.201987	-0.203059	-0.0556777	-0.00107147	0.146309	0.147381	turquoise	SLC2A3
EIF1AX|P47813	1.73507	0.182584	0.973172	0.573721	0.785815	0.805645	0.517401	0.144086	0.0402094	0.131368	-0.0834176	0.0911589	-0.123627	-0.214786	salmon	EIF1AX
PPIF|P30405	0.963145	0.423853	0.447336	0.573889	0.565995	0.999634	0.992144	0.998694	-0.216899	-0.201358	-0.178615	0.0155407	0.0382841	0.0227434	grey	PPIF
CHD4|F5GWX5	1.26636	0.308259	0.303872	0.573976	0.495624	0.967248	0.96578	0.999995	0.350498	0.254297	0.259102	-0.0962006	-0.0913957	0.00480492	purple	CHD4
RBM12|Q9NTZ6	0.609443	0.615671	0.771577	0.574101	0.883477	0.973363	0.990564	0.889421	0.274414	0.402343	0.19751	0.127929	-0.0769046	-0.204833	greenyellow	RBM12
NISCH|Q9Y2I1	1.02508	0.396481	0.979194	0.574933	0.999894	0.365361	0.985349	0.502189	0.0395697	-0.141064	0.00632292	-0.180633	-0.0332467	0.147387	purple	NISCH
GSTM4|A0A0A0MR85	0.825578	0.496838	0.994617	0.575758	0.999996	0.473742	0.994544	0.638318	0.398086	-2.37225	-0.0371641	-2.77033	-0.43525	2.33508	cyan	GSTM4
SYNJ1|O43426-2	5.46604	0.0043717	0.076674	0.575765	0.651464	0.720894	0.00344075	0.0956495	-0.107228	-0.0590992	0.0469424	0.0481284	0.15417	0.106042	turquoise	SYNJ1
FXR1|B4DXZ6	1.40382	0.262381	0.351667	0.576395	0.996039	0.993199	0.421982	0.665069	0.117057	0.0970016	0.0146667	-0.0200558	-0.102391	-0.0823349	darkgrey	FXR1
RBM14|Q96PK6	0.764398	0.523597	0.999998	0.577035	0.999787	0.566596	0.999602	0.587764	-0.00211573	0.160174	0.00909477	0.16229	0.0112105	-0.151079	lightgreen	RBM14
SEPT2|Q15019	2.9974	0.0496905	0.976215	0.577345	0.338287	0.362658	0.590872	0.0344591	-0.096171	0.33148	-0.370365	0.427651	-0.274194	-0.701845	darkgreen	SEPT2
TMX2|Q9Y320-2	0.902569	0.452765	0.999999	0.577577	0.998876	0.562856	0.998274	0.435719	-0.00216443	-0.194084	0.0193895	-0.19192	0.0215539	0.213474	grey60	TMX2
TBCC|Q15814	0.935476	0.436635	0.998292	0.578298	0.989905	0.672981	0.962529	0.380498	0.0272269	0.226256	-0.0471252	0.199029	-0.074352	-0.273381	paleturquoise	TBCC
C2CD5|Q86YS7-2	0.725284	0.545448	0.613239	0.578393	0.786385	0.998815	0.983433	0.961286	-0.0888373	-0.100381	-0.0640453	-0.0115437	0.0247919	0.0363356	black	C2CD5
SNRPD3|P62318-2	1.27912	0.300742	0.994111	0.579248	0.914471	0.721577	0.795271	0.233941	0.0346371	0.189327	-0.0841284	0.15469	-0.118766	-0.273455	paleturquoise	SNRPD3
BCAP31|P51572	1.02748	0.395452	0.968962	0.580482	0.978581	0.342089	0.819842	0.762279	0.0299827	-0.0922698	-0.0249783	-0.122253	-0.054961	0.0672915	magenta	BCAP31
C1orf123|Q9NWV4	0.672184	0.576296	0.883122	0.580726	0.996778	0.9296	0.941569	0.661216	0.0736608	0.139368	0.019761	0.0657068	-0.0538997	-0.119607	grey	C1orf123
DYNLRB1|Q9NP97	0.638487	0.596571	0.783862	0.580751	0.731851	0.975729	0.999972	0.978929	-0.0739916	-0.109142	-0.0771488	-0.0351507	-0.00315717	0.0319936	grey	DYNLRB1
CACNG8|Q8WXS5	0.816747	0.49551	0.989702	0.581319	0.998582	0.751808	0.962628	0.459213	-0.0915018	-0.412357	0.0443988	-0.320855	0.135901	0.456756	tan	CACNG8
COL6A3|E7ENL6	1.78497	0.172903	0.154449	0.58195	0.913809	0.882562	0.372289	0.879727	1.71352	1.08945	0.487172	-0.62407	-1.22634	-0.602274	greenyellow	COL6A3
C11orf68|Q9H3H3	1.26438	0.305627	0.387446	0.582417	0.991711	0.996482	0.500411	0.705982	-0.13287	-0.113889	-0.0222932	0.0189806	0.110576	0.0915958	lightcyan	C11orf68
DNAJB1|P25685	0.725431	0.545365	0.809952	0.582592	0.996401	0.967844	0.886989	0.667532	0.0908289	0.141114	0.0208206	0.0502855	-0.0700083	-0.120294	black	DNAJB1
RAB5A|P20339	1.79525	0.170974	0.173189	0.583088	0.960884	0.904508	0.3229	0.81057	0.102758	0.0671641	0.0225482	-0.0355942	-0.0802101	-0.0446159	grey	RAB5A
0|U3KQN9	0.830027	0.499204	0.993081	0.583221	0.955919	0.480946	0.873888	0.805878	-0.0621554	0.327874	0.106921	0.39003	0.169076	-0.220953	darkorange	0
BCAT1|P54687-4	1.45074	0.249238	0.928526	0.583609	0.933755	0.275618	0.999955	0.258951	0.0703085	-0.159592	0.0648592	-0.229901	-0.00544932	0.224452	green	BCAT1
SNAP23|H3BM38	4.93059	0.00829001	0.0198452	0.584137	0.999966	0.276698	0.0102638	0.537393	0.527432	0.220572	0.00709779	-0.306859	-0.520334	-0.213475	blue	SNAP23
GOLGA3|Q08378-2	0.966575	0.422292	0.977405	0.584787	0.987559	0.36823	0.874652	0.731156	0.0645434	-0.220802	-0.049813	-0.285346	-0.114356	0.17099	grey60	GOLGA3
EIF4E|P06730	1.34491	0.279861	0.96042	0.585186	0.942552	0.32727	0.999969	0.271915	-0.0254995	0.0715634	-0.0276629	0.0970629	-0.00216336	-0.0992263	grey	EIF4E
NANS|Q9NR45	2.7637	0.0605263	0.961656	0.58597	0.455737	0.842018	0.210787	0.0530273	0.0306665	0.0869557	-0.0893593	0.0562891	-0.120026	-0.176315	salmon	NANS
WRB|O00258-2	0.832018	0.487974	0.999461	0.586042	0.999941	0.521964	0.999909	0.536273	0.0110675	-0.13413	0.00513814	-0.145197	-0.00592936	0.139268	grey	WRB
YLPM1|H0YIQ2	3.79519	0.0247187	0.432503	0.586493	0.571475	0.998956	0.030211	0.0734038	0.133127	0.120241	-0.109321	-0.0128856	-0.242447	-0.229562	blue	YLPM1
NACA|E9PAV3	0.6457	0.592186	0.858012	0.586526	0.991603	0.947957	0.946621	0.710787	0.0562939	0.0979599	0.0193609	0.041666	-0.036933	-0.078599	lightgreen	NACA
PSMC1|P62191	0.916253	0.445721	0.648842	0.586831	0.998061	0.99758	0.715466	0.649367	0.0706089	0.08285	0.00997906	0.0122412	-0.0606298	-0.072871	black	PSMC1
GRIK2|Q13002-4	0.587328	0.628554	0.989029	0.586967	0.963348	0.74435	0.998671	0.796406	-0.0389276	-0.169725	-0.0563979	-0.130797	-0.0174703	0.113327	magenta	GRIK2
SEPW1|A0A087WX02	0.552079	0.650967	0.874352	0.587465	0.886277	0.938802	0.999877	0.909383	0.0947122	0.172734	0.0864394	0.0780221	-0.00827287	-0.086295	magenta	SEPW1
UBE2N|P61088	1.25403	0.309101	0.778025	0.588609	0.981984	0.979373	0.525114	0.357306	-0.0332082	-0.0479452	0.0123496	-0.014737	0.0455578	0.0602948	cyan	UBE2N
ANP32A|H0YN26	2.59509	0.0722923	0.747422	0.591176	0.641848	0.986723	0.136196	0.097951	0.0665209	0.0904817	-0.0742845	0.0239608	-0.140805	-0.164766	blue	ANP32A
EFCAB5|A4FU69	1.83496	0.170297	0.994132	0.592695	0.786323	0.662241	0.529878	0.13288	-0.111657	-0.657254	0.40353	-0.545597	0.515186	1.06078	grey	EFCAB5
SND1|Q7KZF4	2.36938	0.0919086	0.510629	0.593049	0.849685	0.999988	0.12627	0.18952	0.0687359	0.0670623	-0.0377151	-0.00167354	-0.106451	-0.104777	blue	SND1
WASL|O00401	0.784571	0.512617	0.710659	0.593461	0.541617	0.992745	0.996136	0.999791	-0.0910876	-0.116185	-0.108892	-0.0250973	-0.017804	0.00729326	tan	WASL
RRAGC|Q9HB90	1.02529	0.396389	0.988605	0.593645	0.97198	0.768601	0.867216	0.33287	-0.0375574	-0.160929	0.048668	-0.123371	0.0862254	0.209597	lightcyan	RRAGC
PTPMT1|Q8WUK0-2	0.964489	0.42707	0.55248	0.59375	0.536273	0.99208	0.999861	0.996075	0.185672	0.238552	0.196075	0.0528799	0.0104028	-0.0424772	green	PTPMT1
CAMK1D|Q8IU85-2	0.753648	0.529529	0.999593	0.593811	0.998867	0.535186	0.994052	0.640471	0.00941745	-0.124002	-0.012583	-0.133419	-0.0220005	0.111419	turquoise	CAMK1D
CRTAC1|Q9NQ79-3	0.91399	0.446801	0.868669	0.593885	0.432822	0.9452	0.88691	0.999757	0.0829171	0.147404	0.157131	0.0644865	0.0742143	0.00972787	grey	CRTAC1
PFN2|C9J712	1.20756	0.325186	0.919087	0.594096	0.998875	0.271477	0.952027	0.478248	0.0876359	-0.187431	0.018979	-0.275067	-0.0686569	0.20641	magenta	PFN2
EXOC7|Q9UPT5-2	1.03754	0.391173	0.980504	0.595137	0.442769	0.802072	0.68617	0.999856	-0.0226544	-0.0805052	-0.084976	-0.0578508	-0.0623216	-0.00447084	purple	EXOC7
NHP2L1|P55769	1.56789	0.219223	0.946908	0.595144	0.853512	0.310708	0.99587	0.193309	0.0541458	-0.135007	0.075352	-0.189153	0.0212061	0.210359	grey	NHP2L1
GAPDH|P04406	1.5099	0.233598	0.534824	0.595246	0.178339	1	0.908855	0.928063	-0.0591824	-0.0592762	-0.0867179	-9.37e-05	-0.0275354	-0.0274417	red	GAPDH
SH3GLB2|B7ZC39	1.7805	0.178971	0.974524	0.595651	0.194668	0.785877	0.393567	0.995976	0.0517728	0.200832	0.234694	0.149059	0.182921	0.0338627	grey60	SH3GLB2
CA1|P00915	3.34364	0.0332484	0.0363556	0.596525	0.974281	0.508578	0.0653853	0.790225	0.70072	0.331345	0.0976014	-0.369375	-0.603119	-0.233743	greenyellow	CA1
STX6|O43752	1.18488	0.333327	0.487225	0.597679	0.999372	0.999842	0.512223	0.629812	0.132134	0.124651	0.0104327	-0.00748334	-0.121701	-0.114218	white	STX6
FBN1|P35555	1.73952	0.185691	0.184209	0.597741	0.269059	0.892241	0.998332	0.949707	1.9091	1.23333	1.75782	-0.675766	-0.151277	0.524488	greenyellow	FBN1
GSS|P48637	0.813583	0.49717	0.998503	0.59784	0.912898	0.507552	0.842745	0.891712	0.0223567	-0.189397	-0.0867811	-0.211754	-0.109138	0.102616	grey	GSS
HBA2|G3V1N2	0.566228	0.64183	0.937308	0.598455	0.807061	0.889206	0.991783	0.960856	0.249991	0.584219	0.366382	0.334228	0.116392	-0.217836	magenta	HBA2
CAMK1|Q14012	3.45394	0.0297323	0.817297	0.59871	0.3717	0.970353	0.0711673	0.0408525	-0.0659455	-0.102009	0.117406	-0.0360631	0.183351	0.219414	cyan	CAMK1
GMPR2|A0A087WWM4	2.81184	0.0575488	0.977991	0.598864	0.418309	0.81307	0.220027	0.0487267	0.0344059	0.116652	-0.127264	0.0822462	-0.16167	-0.243916	blue	GMPR2
NFASC|O94856-6	1.55773	0.221676	0.168445	0.598985	0.731206	0.889031	0.625145	0.983512	-0.143679	-0.0913503	-0.0661733	0.0523288	0.0775058	0.0251771	brown	NFASC
RNF123|Q5XPI4	0.948987	0.432005	0.515255	0.599119	0.968487	0.999549	0.722465	0.777202	-0.218962	-0.238863	-0.0677585	-0.0199018	0.151203	0.171105	grey	RNF123
C2CD4C|Q8TF44	2.62699	0.0698949	0.149786	0.599849	0.998432	0.863545	0.0861748	0.474736	-0.347207	-0.214114	0.0244214	0.133093	0.371629	0.238536	turquoise	C2CD4C
RAB5C|P51148	3.15035	0.0405109	0.652022	0.602563	0.421319	0.115645	0.0445643	0.999356	0.0467436	-0.0539846	-0.0589753	-0.100728	-0.105719	-0.00499067	yellow	RAB5C
CADM1|A0A087X105	0.950613	0.429599	0.972889	0.60265	0.984601	0.830125	0.85112	0.379281	-0.0445119	-0.139618	0.034687	-0.0951058	0.0791989	0.174305	midnightblue	CADM1
EIF3K|K7EMQ9	0.722495	0.547035	0.999969	0.602979	0.914603	0.578101	0.897634	0.893411	-0.00367465	0.11311	0.0517885	0.116785	0.0554632	-0.0613214	magenta	EIF3K
C4B|P0C0L5	4.29495	0.0129764	0.114925	0.603327	0.800551	0.798645	0.0112875	0.165926	0.602111	0.347731	-0.222532	-0.25438	-0.824643	-0.570263	yellow	C4B
CYLD|Q9NQC7-2	0.737515	0.538536	0.996879	0.603631	0.999698	0.718223	0.989469	0.516263	0.0176098	0.115627	-0.00763332	0.098017	-0.0252431	-0.12326	turquoise	CYLD
HBD|E9PEW8	0.7796	0.516473	0.941285	0.604009	0.999935	0.912389	0.909949	0.513082	0.352776	0.777327	-0.0309031	0.42455	-0.383679	-0.80823	grey	HBD
KIAA1211L|Q6NV74	1.53786	0.226553	0.870304	0.604252	0.889138	0.948795	0.438212	0.226461	-0.0789309	-0.139123	0.0704523	-0.0601918	0.149383	0.209575	tan	KIAA1211L
FDXR|P22570-4	3.51983	0.0278214	0.194493	0.604341	0.859669	0.0193992	0.525812	0.203081	-0.228507	0.149917	-0.0832462	0.378423	0.145261	-0.233163	pink	FDXR
TPP2|P29144	3.75711	0.0219473	0.409191	0.604604	0.541133	0.996522	0.0266898	0.0752554	-0.108664	-0.0928084	0.0883028	0.0158557	0.196967	0.181111	cyan	TPP2
TP53BP2|Q13625-2	2.53042	0.0878462	0.497835	0.605041	0.945379	0.102411	0.216854	0.853854	-0.145758	0.16679	0.0600055	0.312548	0.205763	-0.106785	pink	TP53BP2
PSMC5|P62195	0.955783	0.42722	0.400365	0.605689	0.701444	0.995652	0.933924	0.990104	0.0646429	0.054575	0.041843	-0.0100679	-0.0227999	-0.012732	grey	PSMC5
RTN4RL2|Q86UN3	1.45473	0.248152	0.441944	0.605801	0.999813	0.998489	0.354044	0.526168	-0.186181	-0.164871	0.00930158	0.0213103	0.195483	0.174172	grey60	RTN4RL2
TUSC2|O75896	1.28162	0.299923	0.567802	0.605964	0.99902	0.999985	0.442888	0.493763	0.245704	0.252741	-0.0248213	0.00703672	-0.270525	-0.277562	black	TUSC2
PSME1|Q06323	2.84947	0.0553292	0.999995	0.606759	0.355586	0.620741	0.342407	0.0395181	0.00233652	0.127272	-0.150822	0.124936	-0.153158	-0.278094	salmon	PSME1
NDRG4|Q9ULP0-7	1.45157	0.249012	0.938141	0.606968	0.900068	0.306155	0.999799	0.238296	-0.0414896	0.096359	-0.0470632	0.137849	-0.00557357	-0.143422	darkred	NDRG4
NUMBL|A0A0C4DGH3	5.57062	0.00398128	0.00804399	0.607813	0.999884	0.21089	0.00592312	0.611294	-0.370669	-0.14167	-0.00682732	0.228999	0.363842	0.134843	turquoise	NUMBL
EFEMP1|Q12805-2	1.42166	0.258115	0.995351	0.608553	0.876212	0.721341	0.731185	0.195516	0.0647585	0.367713	-0.197028	0.302954	-0.261787	-0.564741	red	EFEMP1
NDUFAF4|Q9P032	1.29179	0.296605	0.999798	0.609033	0.883357	0.655421	0.845224	0.224579	-0.0103825	-0.169352	0.0880103	-0.158969	0.0983929	0.257362	grey60	NDUFAF4
VPS25|K7ENE3	1.01993	0.398691	0.610021	0.609098	0.999894	0.999703	0.60959	0.61159	-0.200631	-0.21697	-0.0101876	-0.0163387	0.190444	0.206782	darkturquoise	VPS25
ADAM11|B4DKD2	5.62572	0.00379064	0.149249	0.609211	0.417417	0.855891	0.00312451	0.0504902	-0.287345	-0.174888	0.193596	0.112457	0.480941	0.368484	turquoise	ADAM11
ARFIP2|P53365	0.57204	0.638103	0.878413	0.610178	0.984297	0.946681	0.973021	0.76975	-0.0636684	-0.114196	-0.028847	-0.0505271	0.0348215	0.0853486	tan	ARFIP2
RAP1GAP2|Q684P5-3	1.36243	0.274546	0.392781	0.61059	0.999439	0.994376	0.408322	0.640747	-0.141047	-0.117286	-0.00961067	0.023761	0.131437	0.107676	turquoise	RAP1GAP2
SRP68|Q9UHB9-2	3.08063	0.0435257	0.0670642	0.611006	0.999584	0.651466	0.0620887	0.635041	0.213394	0.109635	0.00813526	-0.103759	-0.205259	-0.1015	yellow	SRP68
PGM3|O95394	1.21216	0.323559	0.460893	0.612057	0.999304	0.998989	0.486496	0.647119	0.161279	0.14479	0.0127802	-0.0164896	-0.148499	-0.132009	red	PGM3
BAX|Q07812-5	0.626142	0.604133	0.774557	0.612636	0.703104	0.985521	0.999855	0.990963	-0.119583	-0.166222	-0.128282	-0.0466385	-0.00869867	0.0379398	grey	BAX
SACM1L|Q9NTJ5	1.31201	0.29012	0.853084	0.613015	0.99673	0.222136	0.720077	0.694846	-0.0447381	0.0742007	0.0110255	0.118939	0.0557636	-0.0631752	darkred	SACM1L
VPS13A|Q96RL7-4	4.52006	0.0104656	0.140072	0.613188	0.684515	0.838274	0.00887827	0.119977	-0.166459	-0.0992587	0.0788707	0.0672007	0.24533	0.178129	grey60	VPS13A
PRKACA|P17612	1.48222	0.240791	0.998648	0.613322	0.310416	0.700117	0.393401	0.986727	-0.011181	-0.0960368	-0.121065	-0.0848558	-0.109884	-0.0250283	black	PRKACA
RNF141|E9PLX2	0.770345	0.521481	0.740976	0.615676	0.519367	0.996974	0.995781	1	-0.139041	-0.167787	-0.167805	-0.0287457	-0.0287637	-1.8e-05	purple	RNF141
[truncated: 2,381 more rows]
