# Supplementary material for: Effects of APOE Genotype on Brain Proteomic Network and Cell Type Changes in Alzheimer's Disease
Source: Front Mol Neurosci. 2018 Dec 18;11:454. doi: 10.3389/fnmol.2018.00454 (PMC6305300; doi:10.3389/fnmol.2018.00454)
Supplement: Supplementary file 9 [file Data_Sheet_4.xlsx]

## Sheet: ModuleAssignments_Jingting32TH_
Orig Order	rownames(cleanDat)	net$colors	kME M24 darkgrey	kME M3 brown	kME M2 blue	kME M6 red	kME M12 tan	kME M22 darkgreen	kME M18 lightgreen	kME M31 paleturquoise	kME M13 salmon	kME M21 darkred	kME M10 purple	kME M30 steelblue	kME M32 violet	kME M11 greenyellow	kME M4 yellow	kME M33 darkolivegreen	kME M9 magenta	kME M8 pink	kME M20 royalblue	kME M16 lightcyan	kME M14 cyan	kME M26 darkorange	kME M23 darkturquoise	kME M28 skyblue	kME M7 black	kME M17 grey60	kME M15 midnightblue	kME M1 turquoise	kME M19 lightyellow	kME M27 white	kME M29 saddlebrown	kME M5 green	kME M25 orange	kMEgrey	Sort
588	TLN1|Q9Y490	M4 yellow	0.458403	-0.200899	0.676541	0.304789	-0.264274	0.437078	0.26372	0.137864	0.536678	-0.214136	0.0304595	0.395707	0.105292	0.639988	0.917674	-0.196897	-0.0676937	-0.402935	-0.069741	-0.682775	-0.318347	-0.488478	-0.196452	0.395949	0.122735	-0.582667	-0.256738	-0.563535	0.0306254	0.303935	0.117808	-0.274848	-0.0406701	0.0881883	M4 yellow|0.9177
1850	ITGB1|P05556-5	M4 yellow	0.49614	0.14512	0.800763	0.567726	-0.395298	0.512614	0.305498	0.247741	0.659814	-0.0969195	0.0678371	0.406665	-0.0261676	0.478439	0.859993	-0.118982	-0.124945	-0.26078	0.123962	-0.524753	-0.232884	-0.46483	-0.267591	0.278068	-0.110241	-0.760837	-0.593183	-0.687725	-0.176963	0.0580381	-0.0416415	-0.444886	-0.211877	0.14758	M4 yellow|0.86
1822	SYNM|A0A075B7B1	M4 yellow	0.358518	-0.258421	0.623065	0.174202	-0.242339	0.306291	0.199171	0.444508	0.634438	0.0938161	0.16203	0.359255	0.0503218	0.537702	0.845677	-0.184299	0.0693647	-0.314999	-0.09754	-0.643888	-0.498984	-0.564998	-0.294492	0.277337	0.278049	-0.720419	-0.221232	-0.481147	-0.0304707	0.164549	0.0263811	-0.41376	-0.094976	0.0302668	M4 yellow|0.8457
2607	PARVA|J3KNQ4	M4 yellow	0.30794	-0.290324	0.533105	0.146313	-0.202711	0.411563	0.245979	0.149716	0.51456	-0.104883	0.11046	0.258446	0.155883	0.721802	0.817422	-0.126065	-0.17928	-0.303168	-0.0764372	-0.652831	-0.39316	-0.393505	-0.142491	0.423229	0.153502	-0.509307	-0.2164	-0.429604	0.127203	0.349135	0.0994448	-0.0804921	0.201031	0.0569939	M4 yellow|0.8174
1559	ANXA4|P09525	M4 yellow	0.329094	-0.173959	0.608908	0.261547	-0.300959	0.492506	0.291432	0.145914	0.445981	-0.201721	-0.0537745	0.34098	0.162761	0.680341	0.814938	-0.0516794	0.115147	-0.530881	-0.283309	-0.695713	-0.338731	-0.501446	-0.299219	0.30174	0.0912981	-0.600983	-0.329569	-0.631561	0.24787	0.152965	-0.0464007	-0.284805	0.145529	0.0659227	M4 yellow|0.8149
3623	LUC7L3|O95232	M4 yellow	0.557242	0.0315491	0.702505	0.503017	-0.312047	0.518208	0.259182	0.221919	0.566565	-0.051008	0.0850196	0.323247	0.0427999	0.303748	0.804692	-0.312221	-0.130623	-0.350696	-0.0600875	-0.476271	-0.200213	-0.541215	-0.211445	0.367157	0.117535	-0.573458	-0.287306	-0.502303	0.0428244	0.126395	0.0166587	-0.31094	-0.145941	0.382792	M4 yellow|0.8047
3208	ITGA7|J3KNV4	M4 yellow	0.628637	-0.0507667	0.678753	0.368448	-0.591478	0.273925	-0.0100082	0.147571	0.411575	-0.208217	-0.103503	0.349782	-0.0220461	0.551322	0.797604	-0.147044	0.0601128	-0.410669	-0.036523	-0.550838	0.00823221	-0.243754	-0.0752072	0.458911	0.014189	-0.425319	-0.268659	-0.523779	0.135112	0.0652766	0.146162	-0.282543	-0.0773745	0.240091	M4 yellow|0.7976
3092	ICAM1|P05362	M4 yellow	0.358368	-0.0402685	0.721838	0.388825	-0.483002	0.346215	0.142148	0.213032	0.530154	-0.0928409	0.0424988	0.39571	0.00899981	0.489944	0.794642	-0.0653057	0.0364946	-0.387497	-0.0712005	-0.552909	-0.223839	-0.37096	-0.0976077	0.53382	0.0837831	-0.617974	-0.446542	-0.599353	0.102635	0.205529	0.154954	-0.241641	0.0125899	0.042585	M4 yellow|0.7946
1241	CAPG|P40121	M4 yellow	0.405218	-0.0679713	0.696191	0.433087	-0.0732965	0.466775	0.406233	0.516319	0.674307	0.0053124	0.220989	0.0636086	-0.18113	0.250284	0.794113	-0.177977	-0.200382	-0.293288	0.0554471	-0.398422	-0.414038	-0.547614	-0.140678	0.363834	0.241663	-0.664876	-0.156114	-0.392845	-0.111712	0.15945	-0.315709	-0.445561	-0.220693	0.10471	M4 yellow|0.7941
1695	PTRHD1|Q6GMV3	M4 yellow	0.358828	-0.155781	0.660196	0.34968	-0.183949	0.358337	0.212642	0.431313	0.65433	0.0743705	0.261164	0.258058	0.00827902	0.210036	0.781288	-0.149591	-0.0299974	-0.388282	-0.175874	-0.451032	-0.360399	-0.623486	-0.027819	0.472857	0.404928	-0.637141	-0.118261	-0.377178	0.132971	0.248558	-0.102705	-0.337602	-0.0662178	0.207743	M4 yellow|0.7813
1197	AGRN|O00468-6	M4 yellow	0.320982	-0.237745	0.553367	0.205938	-0.431315	0.193857	-0.0683744	0.302417	0.620196	0.116129	0.301104	0.323455	0.0554544	0.531664	0.77263	-0.206602	-0.302469	-0.197	0.00414236	-0.409022	-0.18336	-0.324548	0.143236	0.653547	0.2789	-0.419285	-0.115357	-0.252473	0.0821115	0.357246	0.158745	-0.0210296	0.0520239	0.180975	M4 yellow|0.7726
2363	CLIC1|O00299	M4 yellow	0.251756	-0.157235	0.536687	0.239023	-0.460796	0.219037	0.00970857	0.126193	0.444701	-0.157054	0.0287243	0.567147	0.235187	0.675739	0.769779	-0.120481	0.0133951	-0.267402	-0.00405152	-0.611948	-0.252334	-0.325155	-0.162482	0.386552	-0.00282763	-0.465632	-0.316047	-0.479347	-0.00851928	0.125676	0.175884	-0.190477	-0.0864045	0.149984	M4 yellow|0.7698
1286	HNRNPH3|P31942-2	M4 yellow	0.693221	-0.00604625	0.642899	0.412877	-0.197724	0.558731	0.346984	0.257889	0.463842	-0.0986474	0.03465	0.185405	-0.0235455	0.33309	0.765161	-0.293012	-0.0607942	-0.424978	-0.0716393	-0.514752	-0.211885	-0.550734	-0.291073	0.20587	0.13903	-0.566224	-0.185488	-0.507169	0.0624199	0.0654677	-0.0948333	-0.455672	-0.128904	0.269541	M4 yellow|0.7652
2836	ANK2|I6L894	M4 yellow	0.388872	-0.0497652	0.576331	0.32768	-0.0259697	0.431366	0.376425	0.384675	0.684866	0.0434964	0.29275	0.216182	-0.0408746	0.335916	0.75147	-0.0762231	-0.207086	-0.19125	0.0554159	-0.434472	-0.518442	-0.585265	-0.308887	0.150151	0.15829	-0.654792	-0.199135	-0.382254	-0.253761	0.182085	-0.176923	-0.470581	-0.22871	-0.00182684	M4 yellow|0.7515
1613	GATM|P50440-2	M4 yellow	0.425207	0.0797769	0.696093	0.488214	-0.26238	0.457482	0.252808	0.347345	0.458188	-0.284315	-0.0651868	0.21688	0.0207115	0.440373	0.746943	0.00433661	-0.0554369	-0.338213	0.097865	-0.437625	-0.117607	-0.455212	-0.164764	0.21034	-0.115591	-0.592442	-0.3967	-0.58274	-0.0485709	0.0802236	-0.178867	-0.430768	-0.101167	0.163357	M4 yellow|0.7469
1900	PGM2|Q96G03	M4 yellow	0.580684	-0.0169343	0.652413	0.369898	-0.180919	0.399734	0.34772	0.291377	0.54238	-0.0285824	-0.058867	0.353414	-0.0586047	0.337949	0.738758	-0.276735	0.0494908	-0.295244	0.0498411	-0.519844	-0.360527	-0.556742	-0.333665	0.197155	0.178393	-0.643125	-0.26358	-0.520809	-0.0762487	0.109946	0.0606628	-0.362665	-0.122799	0.0725721	M4 yellow|0.7388
2115	ILK|Q13418	M4 yellow	0.330801	-0.216709	0.510461	0.229943	-0.245525	0.328243	0.0658633	0.188641	0.478456	-0.0572108	0.166052	0.142462	0.0944593	0.590899	0.738446	-0.288003	-0.394796	-0.214165	0.04309	-0.407433	-0.124586	-0.269196	0.16877	0.549472	0.170151	-0.327357	-0.0698171	-0.238242	0.102745	0.343392	0.107	0.0156383	0.0931667	0.0633007	M4 yellow|0.7384
2292	LGALS3|P17931	M4 yellow	0.198372	-0.368875	0.520449	0.128059	-0.0556873	0.465675	0.279382	0.0085083	0.224188	-0.377169	-0.0981145	0.216501	0.0259249	0.383386	0.733004	-0.00242292	0.198516	-0.554527	-0.318979	-0.690931	-0.309872	-0.528257	-0.144939	0.378498	0.297657	-0.404551	-0.076085	-0.529649	0.352308	0.449847	0.148898	-0.164696	0.208908	0.0216464	M4 yellow|0.733
2605	TNS1|E9PGF5	M4 yellow	0.245398	-0.253642	0.576891	0.228003	0.0547744	0.580644	0.491438	0.205908	0.542755	-0.0584491	0.0621329	0.200638	0.0351841	0.533419	0.732861	-0.350183	-0.175409	-0.316125	-0.112285	-0.592524	-0.410164	-0.571753	-0.158018	0.237783	0.210461	-0.66034	-0.289424	-0.51228	0.078824	0.348144	0.0192656	-0.232167	0.150037	0.10908	M4 yellow|0.7329
3564	RGAG1|Q8NET4	M4 yellow	0.316335	-0.179574	0.665455	0.392888	-0.328067	0.371659	0.223324	0.0571112	0.342023	-0.270639	-0.186168	0.432525	0.218894	0.499042	0.7314	0.000538626	0.389276	-0.442819	-0.231198	-0.828175	-0.374856	-0.60418	-0.433297	0.177739	0.0309564	-0.6745	-0.60277	-0.805433	0.230931	0.39576	0.164342	-0.371955	0.0784453	0.160767	M4 yellow|0.7314
1832	ERH|P84090	M4 yellow	0.476185	0.0131479	0.6409	0.355233	-0.286721	0.379769	0.252543	0.33964	0.44217	-0.0706555	-0.153027	0.397453	-0.0613485	0.327306	0.73052	-0.229181	0.216014	-0.237544	0.100803	-0.591115	-0.302399	-0.435527	-0.463097	0.0668678	-0.0101011	-0.700812	-0.41928	-0.602572	-0.166753	-0.0733242	-0.0118389	-0.511226	-0.323117	0.225593	M4 yellow|0.7305
2132	MTAP|Q13126-4	M4 yellow	0.367318	-0.009209	0.627638	0.34449	-0.227409	0.237993	0.194227	0.401583	0.750681	0.159397	0.290409	0.429403	0.00072491	0.287813	0.728613	-0.140263	0.00143858	-0.235012	-0.0325464	-0.416147	-0.424623	-0.63903	-0.200397	0.227159	0.205064	-0.72607	-0.305271	-0.4445	-0.169768	0.152847	0.0143251	-0.450779	-0.221723	-0.072132	M4 yellow|0.7286
2288	QPRT|Q15274	M4 yellow	0.27223	-0.0142368	0.627755	0.346244	-0.304803	0.233037	0.114146	0.362622	0.65135	0.0423908	0.286293	0.335356	-0.166716	0.246019	0.728136	0.0266429	0.00116007	-0.318426	-0.0928644	-0.357405	-0.327655	-0.469265	-0.144384	0.301922	0.213097	-0.639558	-0.249159	-0.428676	-0.151778	0.133429	-0.126754	-0.514536	-0.33579	0.0441799	M4 yellow|0.7281
112	PARK7|Q99497	M4 yellow	0.326298	-0.0218541	0.71152	0.429115	-0.260278	0.420988	0.228974	0.196152	0.62166	-0.0453339	0.241035	0.205905	-0.134826	0.264192	0.72591	-0.261641	-0.164321	-0.422882	-0.118544	-0.368924	-0.085968	-0.530875	0.153146	0.494623	0.159969	-0.59268	-0.347155	-0.536974	0.126392	0.36053	0.0265415	-0.283612	0.018749	0.00680206	M4 yellow|0.7259
518	HNRNPH1|P31943	M4 yellow	0.729539	-0.0240327	0.69006	0.400713	-0.398512	0.222463	0.0951636	0.325085	0.491487	0.00879787	0.102668	0.18458	-0.304641	0.272284	0.724226	-0.13916	0.136858	-0.388829	-0.0713457	-0.478644	-0.198047	-0.35418	-0.15727	0.465193	0.277779	-0.568579	-0.186065	-0.463112	0.0107887	0.0333773	0.0644785	-0.440673	-0.234115	-0.0820003	M4 yellow|0.7242
616	BLVRB|P30043	M4 yellow	0.352793	-0.322502	0.427483	0.0580153	-0.0102252	0.165727	0.286668	0.348473	0.534031	0.121466	0.0457662	0.392307	0.134828	0.529055	0.721322	-0.184185	0.0318208	-0.158198	-0.12154	-0.516248	-0.493702	-0.571946	-0.263831	0.119399	0.381497	-0.561503	-0.000988481	-0.257083	-0.0131972	0.238363	0.174433	-0.176793	-0.0132625	0.049731	M4 yellow|0.7213
2588	HSPB8|Q9UJY1	M4 yellow	0.547679	0.083908	0.649216	0.433588	-0.595715	0.322534	-0.084885	0.158944	0.329449	-0.194035	-0.141342	0.433007	0.0121385	0.328577	0.721098	0.0515357	0.216439	-0.391488	-0.0332571	-0.540649	-0.0579061	-0.278891	-0.225766	0.397154	0.0100701	-0.456419	-0.345952	-0.552899	0.0941882	-0.0349243	0.0512725	-0.354446	-0.172302	0.217044	M4 yellow|0.7211
2051	PSME2|Q9UL46	M4 yellow	0.307191	-0.241739	0.533738	0.179305	-0.215354	0.215333	0.193276	0.268823	0.57409	0.0249215	0.370763	0.176896	-0.0831139	0.396629	0.721034	-0.0993518	-0.0314876	-0.340376	-0.193314	-0.461451	-0.419083	-0.370092	-0.127878	0.417114	0.273171	-0.478193	-0.075082	-0.34684	-0.00521243	0.218564	0.0133878	-0.321681	-0.114553	-0.152456	M4 yellow|0.721
607	SELENBP1|Q13228	M4 yellow	0.621239	-0.110494	0.652074	0.336506	-0.263268	0.267221	0.232877	0.380468	0.431774	-0.109703	-0.190551	0.19908	-0.256377	0.301116	0.718618	-0.0796621	0.318974	-0.439826	-0.217892	-0.505575	-0.269674	-0.359551	-0.273817	0.24908	0.297268	-0.543499	-0.0860896	-0.450953	0.121992	-0.0204852	-0.043442	-0.454976	-0.165171	0.162098	M4 yellow|0.7186
1403	ITGAV|P06756-3	M4 yellow	0.231054	-0.256773	0.509946	0.161718	-0.319226	0.277484	0.145632	0.147925	0.420462	-0.102271	0.00816776	0.497827	0.20107	0.529612	0.717368	-0.00193493	0.28659	-0.53421	-0.408625	-0.661869	-0.35616	-0.593796	-0.238898	0.342381	0.239869	-0.540169	-0.249755	-0.532494	0.30913	0.229576	0.108325	-0.23807	0.138241	0.161734	M4 yellow|0.7174
1033	PSMC3|R4GNH3	M4 yellow	0.225206	-0.154018	0.617879	0.288307	-0.421797	0.197229	-0.0137867	0.238793	0.591527	0.0211465	0.333189	0.252929	-0.0664321	0.336358	0.71591	-0.119386	-0.107436	-0.436843	-0.183252	-0.418955	-0.304619	-0.405334	0.145784	0.747039	0.323919	-0.465585	-0.205816	-0.406965	0.178024	0.401324	0.114129	-0.149377	0.0660953	-0.173887	M4 yellow|0.7159
1275	FERMT2|Q96AC1	M4 yellow	0.206489	0.0285537	0.66975	0.41806	-0.331499	0.571604	0.197269	0.282238	0.485068	-0.224207	-0.046999	0.187576	0.00128461	0.522902	0.710175	-0.0628151	-0.214677	-0.220778	0.245248	-0.432673	-0.135233	-0.260566	-0.176343	0.279107	-0.18248	-0.628002	-0.477116	-0.601798	-0.159599	0.0492776	-0.240949	-0.339017	-0.12849	0.153952	M4 yellow|0.7102
3806	DR1|Q01658	M4 yellow	0.342828	-0.0549413	0.640952	0.355678	-0.10572	0.466063	0.404993	0.199914	0.63123	0.162714	0.152036	0.42703	0.0272717	0.395248	0.707876	-0.488329	-0.207957	-0.19551	-0.0430348	-0.424222	-0.313106	-0.610916	-0.206005	0.137444	0.188233	-0.796527	-0.374579	-0.496781	-0.0969911	0.216157	0.226316	-0.316425	-0.109362	0.165212	M4 yellow|0.7079
952	ANXA1|P04083	M4 yellow	0.360534	-0.0604243	0.519058	0.24891	-0.393898	0.316244	0.0384752	0.157773	0.364376	-0.128616	0.135648	0.470718	0.251874	0.542809	0.704497	-0.123024	-0.00701519	-0.307283	-0.00141475	-0.549579	-0.239037	-0.330937	-0.211604	0.395731	0.034162	-0.427147	-0.311664	-0.47471	0.0414875	0.115367	0.0625824	-0.229698	0.010517	0.0274627	M4 yellow|0.7045
336	CLU|P10909-4	M4 yellow	0.136473	-0.206967	0.539726	0.200421	-0.0964345	0.460656	0.325495	0.198934	0.315726	-0.174162	-0.123482	0.362507	0.0625991	0.508747	0.698729	-0.318087	0.0652286	-0.42425	-0.142241	-0.566956	-0.355101	-0.49534	-0.213734	0.300952	0.224323	-0.521694	-0.198131	-0.515804	0.117864	0.202136	0.00294451	-0.249102	0.00682536	-0.0285951	M4 yellow|0.6987
1889	SUCLG2|Q96I99	M4 yellow	0.457302	-0.049246	0.562147	0.367499	-0.196214	0.577706	0.308099	-0.00843542	0.244698	-0.32569	-0.19889	0.245092	0.0972242	0.497648	0.698661	-0.302857	-0.0400649	-0.384135	-0.104471	-0.558033	-0.0213321	-0.324096	-0.147703	0.281283	-0.035135	-0.393828	-0.269538	-0.526171	0.228355	0.126575	0.0519453	-0.154804	0.0712249	0.26963	M4 yellow|0.6987
4380	ABETA|	M4 yellow	0.201546	-0.35458	0.456655	0.0601531	0.0962044	0.200462	0.342572	0.41078	0.496317	0.0534685	0.0890996	0.170179	-0.233216	0.372827	0.698511	-0.25637	0.00911764	-0.17147	-0.0654835	-0.481423	-0.427316	-0.547505	-0.148303	0.125968	0.385514	-0.561286	0.0191014	-0.266716	-0.0587625	0.293663	0.0559103	-0.291849	-0.134751	0.0212884	M4 yellow|0.6985
238	MYH9|P35579	M4 yellow	0.279399	-0.104031	0.447715	0.215201	-0.345264	0.301209	0.0612828	-0.0794092	0.241439	-0.315101	-0.0790114	0.537417	0.346888	0.602301	0.695436	-0.20974	-0.0762802	-0.319542	-0.0410027	-0.54514	-0.139943	-0.27243	-0.142756	0.327172	-0.0342837	-0.255221	-0.237306	-0.432275	0.0905631	0.232236	0.228199	-0.0798742	0.0281152	0.271149	M4 yellow|0.6954
3380	SPON1|Q9HCB6	M4 yellow	0.199657	-0.208698	0.548895	0.227177	-0.0904385	0.44958	0.29736	0.211766	0.394806	-0.20546	0.0172441	0.0834614	-0.254559	0.287535	0.693159	-0.2029	-0.0516037	-0.365734	-0.0629743	-0.4597	-0.284438	-0.361272	-0.155897	0.302344	0.189144	-0.44132	-0.0698307	-0.409634	5.03474e-05	0.230588	-0.132865	-0.346287	-0.182507	0.141327	M4 yellow|0.6932
431	FHL1|Q13642-1	M4 yellow	0.248785	-0.31472	0.566516	0.137838	-0.0754967	0.289222	0.266122	0.600445	0.515154	0.0739908	0.0146091	0.100287	-0.244662	0.314215	0.688599	-0.0948542	0.165211	-0.246582	-0.0619606	-0.466681	-0.519092	-0.334098	-0.27464	0.283929	0.44785	-0.631632	0.0173881	-0.31053	-0.0372257	0.0205599	-0.229303	-0.402598	-0.184596	0.0387676	M4 yellow|0.6886
2238	FAH|P16930	M4 yellow	0.169687	-0.0680126	0.63064	0.334095	-0.330659	0.402015	0.0892838	0.371338	0.648915	0.0722645	0.277347	0.163841	-0.113851	0.306501	0.68572	-0.0602335	-0.241787	-0.141331	0.167835	-0.345282	-0.223972	-0.329001	-0.0185071	0.415562	0.0800727	-0.61235	-0.304131	-0.405029	-0.148732	0.136357	-0.131805	-0.307733	-0.176881	0.114403	M4 yellow|0.6857
1749	COASY|Q13057	M4 yellow	0.42419	0.0383544	0.562708	0.323891	-0.416029	0.203375	-0.0380373	0.331349	0.582645	0.0723523	0.111056	0.302078	0.00224839	0.295364	0.685439	-0.157	-0.0860995	-0.22001	0.0344133	-0.377613	-0.17359	-0.377813	-0.0448472	0.288835	0.120764	-0.528436	-0.255475	-0.381193	0.00875717	0.141981	0.0136127	-0.287085	-0.0998099	0.163301	M4 yellow|0.6854
1674	SSB|P05455	M4 yellow	0.307023	-0.0717684	0.632006	0.343221	-0.204825	0.317705	0.211562	0.327142	0.70958	0.0472026	0.353444	0.111179	-0.216472	0.28716	0.685001	-0.121121	-0.266868	-0.158179	0.145359	-0.36794	-0.341389	-0.360425	-0.0206046	0.452321	0.117831	-0.606058	-0.279467	-0.391687	-0.212509	0.266194	-0.0370709	-0.310762	-0.165462	-0.0702872	M4 yellow|0.685
2130	HTRA1|Q92743	M4 yellow	0.309982	-0.0147344	0.651379	0.388863	-0.240291	0.456697	0.277052	0.307572	0.557953	0.0270464	0.0299023	0.180904	-0.210231	0.427602	0.679856	-0.402466	-0.272186	-0.296851	0.0629988	-0.328663	-0.193749	-0.399281	-0.0102985	0.40995	0.184374	-0.607619	-0.274853	-0.461164	-0.0397532	0.155128	-0.0965959	-0.275163	-0.11703	0.0155737	M4 yellow|0.6799
1326	HIBADH|P31937	M4 yellow	0.258148	-0.323695	0.382662	0.0665255	-0.0873038	0.377991	0.244994	-0.175298	0.340151	-0.144388	0.130717	0.296234	0.137752	0.51691	0.677446	-0.296049	-0.2014	-0.247496	-0.193653	-0.56087	-0.17859	-0.467882	-0.0661365	0.257279	0.162457	-0.30616	-0.115449	-0.377902	0.204617	0.512556	0.459912	0.0599439	0.23382	0.154891	M4 yellow|0.6774
1388	RUVBL1|Q9Y265	M4 yellow	0.286825	-0.151677	0.418111	0.195817	-0.47111	0.0895377	-0.153604	0.103846	0.515922	0.126897	0.27887	0.394791	0.165678	0.554131	0.675241	-0.230455	-0.296236	-0.175252	-0.105358	-0.342638	-0.172389	-0.236029	0.0765007	0.565956	0.19831	-0.269989	-0.0997245	-0.175675	0.0423148	0.249649	0.235673	0.0112304	-0.0587113	0.0904887	M4 yellow|0.6752
1646	VPS26A|O75436	M4 yellow	0.199186	-0.207429	0.446594	0.137599	-0.19796	0.411214	0.109213	0.262814	0.326967	-0.0621714	-0.0447866	0.238178	0.187332	0.397238	0.673576	-0.294554	-0.0913992	-0.308957	-0.153342	-0.434276	-0.235344	-0.381117	-0.167849	0.18857	0.237116	-0.363983	-0.0273744	-0.325014	0.185624	0.178287	-0.00916646	-0.190749	0.0361059	0.351555	M4 yellow|0.6736
672	CPNE6|O95741	M4 yellow	0.291174	-0.294971	0.456542	0.115687	-0.135844	0.170914	0.0545144	0.566677	0.409276	-0.0452626	0.0698189	0.111471	-0.107559	0.347997	0.67223	-0.109257	-0.0120401	-0.159446	0.0915816	-0.422466	-0.290518	-0.274899	-0.0448831	0.337025	0.324311	-0.409351	0.135847	-0.163222	0.00736682	0.11204	-0.170263	-0.267015	-0.139403	0.197059	M4 yellow|0.6722
1393	CNN3|Q15417	M4 yellow	0.243609	0.106115	0.709698	0.513097	-0.271182	0.701484	0.323788	0.00685188	0.311123	-0.463208	-0.205645	0.162996	0.00498586	0.385997	0.659987	-0.17371	-0.116531	-0.523136	0.0392981	-0.451497	0.0230822	-0.351911	-0.0188854	0.391416	-0.190167	-0.49321	-0.49638	-0.722698	0.149171	0.202712	-0.154456	-0.264407	0.0766776	0.10398	M4 yellow|0.66
2287	KCTD12|Q96CX2	M4 yellow	0.209103	-0.540888	0.292653	-0.0706654	0.206589	0.208202	0.330769	0.212364	0.3436	-0.0489362	0.185261	0.0991525	-0.0153939	0.402902	0.6592	-0.265884	-0.0649918	-0.317583	-0.271817	-0.528282	-0.53031	-0.559821	-0.0957901	0.3104	0.567893	-0.305025	0.305768	-0.117645	0.174126	0.483966	0.139513	-0.0715672	0.0774352	-0.0436952	M4 yellow|0.6592
2769	RBM8A|Q9Y5S9-2	M4 yellow	0.533373	-0.0273572	0.577085	0.370378	-0.292145	0.334794	0.220966	0.245771	0.17501	-0.310179	-0.157968	0.276736	-0.0476075	0.300923	0.655308	-0.084237	0.382528	-0.501196	-0.206316	-0.582448	-0.173635	-0.315465	-0.334132	0.257999	0.0738048	-0.407079	-0.199852	-0.539673	0.176711	-0.107488	-0.107837	-0.461254	-0.149234	0.126155	M4 yellow|0.6553
2775	ASPH|Q12797	M4 yellow	0.149841	-0.21419	0.50112	0.215128	-0.221182	0.305413	0.160872	-0.0214754	0.330988	-0.287041	0.168341	0.232633	0.127556	0.452165	0.650803	0.0432294	0.0651272	-0.496837	-0.269688	-0.587738	-0.320801	-0.328221	-0.032391	0.539611	0.125479	-0.373646	-0.207752	-0.481595	0.201106	0.301176	0.0656122	-0.18255	0.100333	-0.230922	M4 yellow|0.6508
103	TPM3|P06753-4	M4 yellow	0.412683	-0.365714	0.395218	0.0238357	-0.240011	0.235687	0.0890616	0.208296	0.0764962	-0.278003	-0.30973	0.336536	0.116015	0.503369	0.649107	0.00539425	0.511535	-0.557459	-0.390002	-0.694205	-0.334943	-0.384945	-0.492488	0.162396	0.32934	-0.338757	0.100844	-0.424032	0.285578	-0.00611254	0.00798295	-0.352074	-0.0286578	0.206825	M4 yellow|0.6491
491	CYB5R3|P00387-3	M4 yellow	0.165607	-0.118188	0.51407	0.24448	-0.290105	0.290214	0.0770247	0.287827	0.550375	0.0764347	0.160485	0.150421	-0.0803124	0.456759	0.64911	-0.222472	-0.330194	-0.197522	0.0766322	-0.280439	-0.263203	-0.255744	0.09352	0.575332	0.253388	-0.43114	-0.127732	-0.244541	0.0277832	0.237899	-0.0740438	-0.0278552	0.00436975	-0.0551965	M4 yellow|0.6491
3883	SF3B4|Q15427	M4 yellow	0.24793	-0.276315	0.47353	0.147838	0.0185594	0.340919	0.375132	0.150327	0.296857	-0.275744	-0.128357	0.309071	0.09272	0.46351	0.648247	-0.236765	0.203279	-0.464535	-0.245046	-0.599101	-0.428038	-0.497401	-0.299435	0.194845	0.226063	-0.493076	-0.107646	-0.497448	0.0585497	0.232565	0.0481491	-0.321042	-0.0547372	-0.182717	M4 yellow|0.6482
1478	EHD1|Q9H4M9	M4 yellow	0.489842	0.0396756	0.655759	0.43092	-0.308745	0.398274	0.214004	0.209897	0.465378	-0.0878125	0.0552454	0.191485	-0.125428	0.357656	0.642516	0.0393165	0.000350408	-0.516141	-0.1494	-0.365767	-0.162387	-0.522114	-0.0655976	0.449433	0.210873	-0.581363	-0.2941	-0.534135	0.135555	0.163632	-0.0613622	-0.33523	0.018128	-0.140685	M4 yellow|0.6425
1470	CMBL|Q96DG6	M4 yellow	0.421872	-0.193673	0.546582	0.151964	-0.347596	0.219838	0.05483	0.49098	0.548047	0.2004	0.0117431	0.250315	-0.178432	0.336696	0.642347	0.066114	0.25675	-0.241662	-0.0657545	-0.479119	-0.430534	-0.402533	-0.430393	0.211681	0.335586	-0.675883	-0.124446	-0.379239	-0.0889738	-0.0991319	-0.0900542	-0.463611	-0.23838	0.132285	M4 yellow|0.6423
188	SCRN1|Q12765	M4 yellow	0.200977	-0.166024	0.576413	0.24085	-0.092174	0.263245	0.235886	0.530834	0.637277	0.222629	0.228778	0.147632	-0.194981	0.074465	0.641939	-0.166167	0.107468	-0.320726	-0.241779	-0.34717	-0.414853	-0.700866	-0.18408	0.165783	0.428133	-0.702238	-0.11061	-0.379521	0.0211945	0.173221	-0.0926556	-0.468897	-0.179834	0.0484518	M4 yellow|0.6419
98	HSPA1B|P08107	M4 yellow	0.358932	-0.105625	0.475842	0.219687	-0.211281	0.45403	0.249844	0.0505618	0.135139	-0.335139	-0.263292	0.426479	0.301707	0.490334	0.639898	-0.0299537	0.311874	-0.38282	-0.0670634	-0.699436	-0.321791	-0.393519	-0.512639	0.130338	-0.0267087	-0.46369	-0.312124	-0.609636	0.109504	0.00642748	0.0634504	-0.253446	0.0385136	0.0474833	M4 yellow|0.6399
1915	PTGR2|Q8N8N7	M4 yellow	0.387697	-0.120083	0.588831	0.26708	-0.283274	0.322774	0.163019	0.265036	0.428702	-0.100553	-0.007784	0.21801	-0.288029	0.27345	0.633846	0.0334747	0.214746	-0.291598	-0.0168079	-0.535437	-0.274253	-0.281391	-0.212253	0.39425	0.183155	-0.536588	-0.222329	-0.474341	0.0502145	0.0879173	0.0367749	-0.276189	-0.0480627	0.023991	M4 yellow|0.6338
2312	ARHGDIB|P52566	M4 yellow	0.476163	-0.204101	0.478367	0.183705	-0.19527	0.308105	0.221683	0.111632	0.11445	-0.370815	-0.306095	0.266598	0.0376907	0.514409	0.632963	-0.194588	0.266911	-0.425899	-0.0809336	-0.602451	-0.154016	-0.208493	-0.210405	0.291174	0.1327	-0.286364	-0.0101925	-0.407572	0.214246	0.00110178	0.0803976	-0.187178	0.0137167	0.100567	M4 yellow|0.633
3257	CTSZ|Q9UBR2	M4 yellow	0.257822	0.0095523	0.567603	0.305709	-0.253274	0.270024	0.155409	0.211063	0.467101	-0.123176	0.12361	0.293865	-0.0536803	0.359303	0.632008	-0.0731771	-0.0397321	-0.272965	0.0683301	-0.430465	-0.250621	-0.258497	-0.0546455	0.289692	0.028122	-0.567134	-0.371406	-0.50213	-0.123626	0.147952	-0.0250059	-0.383717	-0.153762	-0.107943	M4 yellow|0.632
1543	COPB2|P35606-2	M4 yellow	0.367827	0.00344757	0.608486	0.413428	-0.393506	0.20756	-0.0176769	0.295854	0.509238	0.0668276	0.0742928	0.344382	-0.0469481	0.217715	0.629832	-0.414064	-0.112484	-0.334837	-0.0446834	-0.297539	-0.091293	-0.40912	0.13713	0.511815	0.26184	-0.506722	-0.228541	-0.378442	0.0505943	0.17606	0.0848746	-0.264471	-0.20177	0.185646	M4 yellow|0.6298
2553	SAMHD1|Q9Y3Z3-4	M4 yellow	0.545695	0.0150126	0.589117	0.363483	-0.222635	0.28038	0.27133	0.275252	0.413563	-0.0874111	-0.0401903	0.235512	-0.0870473	0.250826	0.629524	-0.121505	0.241837	-0.339013	0.00546014	-0.529103	-0.28429	-0.372819	-0.277409	0.177932	0.0664932	-0.590717	-0.28697	-0.50484	-0.0558155	-0.0747089	-0.0588324	-0.472885	-0.237451	-0.0308137	M4 yellow|0.6295
3885	SPOCK2|F5H283	M4 yellow	0.307193	-0.28651	0.398377	0.0755295	-0.244691	0.0430457	-0.0369521	0.407885	0.502358	0.309255	0.0555609	0.360822	0.0399471	0.341492	0.626146	-0.333219	0.0696631	-0.126425	-0.059134	-0.437074	-0.410464	-0.350346	-0.124579	0.409516	0.456537	-0.485434	0.0260974	-0.131408	-0.00795479	0.0890629	0.0963338	-0.132627	-0.206739	0.0966414	M4 yellow|0.6261
2059	CAPS|Q13938	M4 yellow	0.457698	0.070973	0.565065	0.378257	-0.0608837	0.489989	0.413046	0.260158	0.502415	0.0823297	-0.0213855	0.364083	0.127597	0.297422	0.623765	-0.513309	-0.0927698	-0.232811	-0.0486896	-0.392303	-0.316225	-0.576567	-0.342462	0.00168189	0.119302	-0.604658	-0.325514	-0.471695	-0.0662085	0.0401338	0.0146771	-0.380812	-0.0978681	0.258763	M4 yellow|0.6238
2800	TNS3|Q68CZ2-2	M4 yellow	0.395154	-0.0569554	0.593491	0.320131	-0.354001	0.258865	0.0470323	0.395675	0.571267	0.0576715	0.213961	0.227489	0.0113305	0.41747	0.623089	-0.0709219	-0.212029	-0.197006	0.0760008	-0.259615	-0.156223	-0.268978	0.0112595	0.459388	0.187057	-0.527348	-0.228843	-0.339329	-0.0517588	0.122585	-0.0607058	-0.237509	-0.0284246	0.119233	M4 yellow|0.6231
2092	ALDH3A2|P51648	M4 yellow	0.402844	0.111587	0.538541	0.398183	-0.163246	0.533794	0.432366	0.14423	0.532837	0.0654486	0.128263	0.331118	0.00142325	0.32333	0.6209	-0.176516	-0.134932	-0.194373	0.00364872	-0.468105	-0.431865	-0.517294	-0.431726	0.109659	0.0185775	-0.637752	-0.475049	-0.528543	-0.11038	0.0474429	-0.0252146	-0.337172	-0.0663373	0.181285	M4 yellow|0.6209
2194	ACSS3|A0A0B4J1R2	M4 yellow	0.165478	-0.0724104	0.525769	0.270818	0.00503116	0.451966	0.492311	0.22654	0.485868	-0.0573937	-0.0695478	0.198552	0.0481429	0.436878	0.618666	-0.202108	0.0524999	-0.320992	-0.1821	-0.480765	-0.376686	-0.504402	-0.258845	0.0107074	0.0393315	-0.627975	-0.323313	-0.506698	0.0408621	0.0586069	-0.136161	-0.354711	0.00127637	-0.023184	M4 yellow|0.6187
3280	PLSCR4|Q9NRQ2	M4 yellow	0.362313	-0.249828	0.590596	0.242411	-0.26847	0.460051	0.121878	0.145907	0.28187	-0.23642	-0.0924697	0.00599468	-0.174044	0.202571	0.615132	-0.0205613	0.144624	-0.497537	-0.151482	-0.486041	-0.102318	-0.289876	-0.090221	0.505485	0.254066	-0.411782	-0.0402847	-0.456218	0.244994	0.160839	-0.0735684	-0.259453	-0.0115315	0.246995	M4 yellow|0.6151
3048	TMEM43|Q9BTV4	M4 yellow	0.347782	-0.216396	0.452465	0.169865	-0.331131	0.273429	0.0706865	0.0932696	0.415868	-0.0451563	0.0507952	0.297289	-0.0313245	0.467662	0.612044	0.0270702	0.0519905	-0.40321	-0.287043	-0.480986	-0.23355	-0.379497	-0.201371	0.351871	0.241247	-0.435239	-0.135144	-0.380926	0.145432	0.183405	0.0606324	-0.232409	-0.00889506	0.291094	M4 yellow|0.612
499	APOE|P02649	M4 yellow	0.13336	-0.256384	0.411092	0.0708607	-0.00555775	0.373515	0.301514	0.411374	0.426496	0.062647	-0.0205344	0.167093	-0.134901	0.465181	0.61057	-0.388872	-0.174299	-0.072134	0.17292	-0.420239	-0.409954	-0.337449	-0.26807	0.14262	0.21934	-0.510056	-0.0502486	-0.252411	-0.174416	0.0881738	-0.12714	-0.240356	-0.17398	0.230672	M4 yellow|0.6106
405	MACF1|H3BQK9	M4 yellow	0.392552	-0.403431	0.392355	0.0544765	-0.111841	0.173584	0.0217009	-0.00304039	0.155305	-0.274838	0.122683	-0.0371428	-0.132905	0.282291	0.610085	-0.123281	0.00460738	-0.440003	-0.290496	-0.453047	0.0143528	-0.235653	0.28034	0.614765	0.401997	-0.077471	0.236965	-0.180937	0.452604	0.512105	0.300055	0.0580005	0.233186	-0.0529671	M4 yellow|0.6101
614	C4B|P0C0L5	M4 yellow	0.299905	0.0134783	0.487754	0.298267	-0.10836	0.230032	0.306218	0.243435	0.428199	-0.089514	0.100417	0.470135	0.147097	0.313923	0.609075	-0.297324	0.0985648	-0.273219	0.0010706	-0.467773	-0.341046	-0.507463	-0.341536	0.01425	-0.0471007	-0.530663	-0.306218	-0.464247	-0.265802	-0.00492579	-0.0831499	-0.554177	-0.384599	0.0650209	M4 yellow|0.6091
1801	RPN2|P04844-2	M4 yellow	0.0197669	-0.212818	0.408849	0.152095	0.0192228	0.343335	0.309646	0.219213	0.576318	0.0564589	0.399543	0.0404995	-0.106933	0.378027	0.60617	-0.0224525	-0.33403	-0.173425	-0.148456	-0.356755	-0.436939	-0.47848	-0.00683274	0.281631	0.237234	-0.496545	-0.157834	-0.280004	0.0351864	0.417896	-0.00646443	-0.14482	0.116556	-0.0470824	M4 yellow|0.6062
2259	F3|P13726	M4 yellow	0.12269	-0.262466	0.406452	0.106412	-0.279272	0.191625	-0.000909756	0.0778038	0.33408	-0.216555	0.159045	0.272673	0.123938	0.545956	0.601266	0.12554	-0.133783	-0.186709	0.0533679	-0.4577	-0.182098	-0.185857	0.0171668	0.502572	0.0358294	-0.289358	-0.197366	-0.332129	0.0241058	0.383137	0.156222	0.0196633	0.135361	-0.0325486	M4 yellow|0.6013
1176	PSMA2|P25787	M4 yellow	-0.0088526	-0.334333	0.310394	-0.0010831	-0.0560368	0.0588611	0.159041	0.101528	0.587021	0.136853	0.601045	0.338864	0.123992	0.406342	0.595644	-0.111167	-0.186682	-0.21161	-0.230728	-0.422144	-0.520035	-0.487469	0.0733588	0.491418	0.330387	-0.343111	-0.0599325	-0.168636	0.0493227	0.526944	0.228477	-0.0151689	0.122731	-0.264429	M4 yellow|0.5956
940	SEC22B|O75396	M4 yellow	0.371413	-0.232088	0.410455	0.123694	-0.175787	0.282231	0.105651	0.272713	0.203314	-0.0883951	-0.209443	0.310411	0.267392	0.379765	0.595173	-0.0660717	0.360973	-0.410128	-0.232858	-0.58383	-0.283031	-0.472278	-0.306361	0.200758	0.241282	-0.424797	-0.0604252	-0.360644	0.260672	0.025403	0.0203609	-0.226812	0.0373434	0.130933	M4 yellow|0.5952
2636	TPM1|P09493-8	M4 yellow	0.451988	-0.140707	0.50219	0.263618	-0.1637	0.627091	0.356351	0.0113331	0.0521745	-0.412013	-0.314931	0.0619399	-0.041317	0.442554	0.591176	0.0546014	0.321517	-0.620646	-0.371596	-0.629368	-0.183145	-0.331286	-0.465993	0.182109	0.092669	-0.395251	-0.148409	-0.602592	0.34225	-0.053485	-0.155466	-0.354293	0.0859075	0.107932	M4 yellow|0.5912
2280	SQSTM1|Q13501	M4 yellow	0.366815	-0.0992041	0.508551	0.257497	-0.569714	0.256181	-0.117952	-0.03982	0.149357	-0.309549	-0.188266	0.30629	0.0643467	0.389036	0.587825	0.0629331	0.26777	-0.543782	-0.243817	-0.566741	-0.00915984	-0.230359	-0.131414	0.499235	0.0155301	-0.299681	-0.285195	-0.568738	0.323914	0.161577	0.173108	-0.154712	0.0846678	0.119199	M4 yellow|0.5878
3619	LSM5|B8ZZF8	M4 yellow	0.229258	-0.0156205	0.475726	0.289227	-0.16929	0.243214	0.14797	0.268712	0.612841	0.246333	0.41898	0.134482	-0.0884377	0.283481	0.585553	-0.266476	-0.570339	-0.0851685	0.0759635	-0.105526	-0.212698	-0.453303	0.0768326	0.347413	0.261194	-0.437482	-0.09963	-0.181845	-0.195261	0.247666	-0.000865712	-0.187308	-0.170221	0.0826468	M4 yellow|0.5856
2153	CHDH|Q8NE62	M4 yellow	0.249573	-0.189537	0.566274	0.200254	-0.233243	0.123143	0.154357	0.355445	0.519659	0.0797613	0.105709	0.280679	-0.10842	0.202264	0.582995	-0.0356123	0.314979	-0.349624	-0.156207	-0.456416	-0.358358	-0.413322	-0.132959	0.422734	0.30531	-0.59819	-0.177485	-0.39969	0.0334049	0.0843601	-0.0155025	-0.331575	-0.132292	-0.0787036	M4 yellow|0.583
604	TPM1|P09493-5	M4 yellow	0.191114	-0.181635	0.51752	0.234528	-0.0327793	0.277725	0.227443	0.295611	0.407312	-0.0789851	0.196577	0.0787912	-0.136048	-0.0220214	0.582677	0.0717603	0.110452	-0.519036	-0.380238	-0.315053	-0.343576	-0.609836	-0.0295597	0.350165	0.465998	-0.4537	0.007093	-0.366818	0.217762	0.373571	-0.117096	-0.385084	-0.00169866	-0.00455161	M4 yellow|0.5827
4077	CLDN10|P78369	M4 yellow	0.248744	-0.0991486	0.470625	0.220564	-0.19215	0.503716	0.196839	0.263954	0.425902	-0.0370031	-0.13551	0.176427	0.0281273	0.464938	0.581305	-0.126015	-0.107284	-0.241693	-0.0986689	-0.395567	-0.218813	-0.210432	-0.176409	0.191007	0.190291	-0.535616	-0.130593	-0.383225	0.10151	0.0895378	-0.157825	-0.149924	-0.0355395	0.43351	M4 yellow|0.5813
358	ALDH1L1|O75891	M4 yellow	0.138737	-0.38324	0.425013	0.0533567	-0.0273083	0.372039	0.275149	0.0617144	0.332217	-0.135711	-0.0131405	-0.00211331	-0.105095	0.403732	0.58124	-0.0830723	0.0560694	-0.520013	-0.390014	-0.479348	-0.203328	-0.539491	-0.000486942	0.320629	0.341058	-0.417614	0.00769001	-0.398202	0.371217	0.421508	0.0628929	-0.098774	0.246906	-0.0854036	M4 yellow|0.5812
804	DNAJA2|O60884	M4 yellow	0.247306	-0.253847	0.314131	0.0514229	-0.243435	0.0747863	0.0165233	0.21395	0.491405	0.215929	0.269744	0.566134	0.308647	0.331861	0.580262	-0.271503	0.120256	-0.181424	-0.251236	-0.553673	-0.511049	-0.540605	-0.237854	0.308974	0.380049	-0.418925	-0.0841574	-0.237578	0.184817	0.232343	0.349626	-0.0245731	0.124847	0.179111	M4 yellow|0.5803
4083	TSC22D3|Q5JRJ0	M4 yellow	0.493481	-0.34885	0.449772	0.0798705	0.153184	0.52254	0.455822	0.17592	0.0497374	-0.280771	-0.411168	-0.143231	-0.192166	0.254051	0.571727	-0.0476893	0.282734	-0.560756	-0.383586	-0.530441	-0.256056	-0.526186	-0.368529	0.0430944	0.448455	-0.390584	0.205237	-0.436704	0.404293	0.229395	-0.0642752	-0.247822	0.193013	0.0652776	M4 yellow|0.5717
3448	GPT|P24298	M4 yellow	0.383467	-0.0521277	0.493896	0.25113	-0.274302	0.0415478	0.094126	0.324615	0.481719	0.0331984	-0.0978923	0.381471	-0.00562615	0.284396	0.570861	-0.408735	0.175051	-0.227185	0.0450241	-0.388181	-0.278538	-0.232388	-0.209348	0.169023	0.094097	-0.484198	-0.138762	-0.333464	-0.214157	-0.0945862	-0.00967373	-0.410965	-0.42939	0.0427882	M4 yellow|0.5709
2377	ACSF2|E9PF16	M4 yellow	0.161261	-0.011307	0.528453	0.36001	-0.215979	0.426956	0.229282	0.259091	0.44521	-0.0212435	0.061845	0.173334	0.124424	0.439454	0.565484	-0.222254	-0.130567	-0.292938	-0.0618061	-0.327692	-0.135179	-0.374126	-0.0370786	0.338741	0.0287048	-0.544674	-0.337287	-0.432431	0.0970581	0.0280247	-0.199005	-0.183715	0.0145767	0.0485327	M4 yellow|0.5655
2025	SPR|P35270	M4 yellow	0.135133	-0.0273242	0.453041	0.255685	-0.146619	0.280441	0.21363	0.277582	0.564243	0.162174	0.257787	0.391416	0.0986396	0.2383	0.562495	-0.199556	-0.00849498	-0.298561	-0.219362	-0.386839	-0.496361	-0.701855	-0.256533	0.186171	0.260342	-0.586502	-0.272558	-0.420012	0.0279799	0.215661	0.0420035	-0.286465	-0.00190802	-0.103975	M4 yellow|0.5625
2536	PTBP1|A6NLN1	M4 yellow	0.404366	0.0176721	0.434284	0.266712	-0.127105	0.390215	0.279885	0.323763	0.558066	0.139056	0.32392	0.213876	0.0762772	0.269918	0.559929	-0.200923	-0.170951	-0.154855	0.0309836	-0.338809	-0.419387	-0.452551	-0.343986	0.132854	0.131914	-0.514408	-0.176706	-0.304393	-0.115845	0.0118434	-0.159654	-0.327643	-0.0973336	0.0962918	M4 yellow|0.5599
420	RAB11B|Q15907	M4 yellow	0.550669	-0.164063	0.517672	0.23341	-0.251627	0.089331	0.0725691	0.145915	0.234313	-0.218924	-0.0417279	0.0471194	-0.267824	0.150818	0.559318	0.0291367	0.259293	-0.476266	-0.289288	-0.353187	0.0693753	-0.306998	0.0910002	0.355084	0.258325	-0.237908	0.0301796	-0.335471	0.298316	0.22998	0.188013	-0.259564	0.0252776	0.0697322	M4 yellow|0.5593
1364	CALB2|P22676	M4 yellow	0.337551	-0.570859	0.188174	-0.187217	0.171576	0.0744555	0.136292	0.258412	0.131716	-0.0964181	-0.059774	0.154827	0.102162	0.331476	0.558091	-0.235998	0.216391	-0.329213	-0.335148	-0.517556	-0.369444	-0.491139	-0.179476	0.0710345	0.581344	-0.195058	0.476316	-0.0604527	0.234402	0.312064	0.187217	-0.178852	0.0129613	0.112223	M4 yellow|0.5581
1227	HDGFRP3|Q9Y3E1	M4 yellow	0.497705	-0.14678	0.469028	0.233629	0.163914	0.429445	0.532683	0.338866	0.365607	-0.0534793	0.0408827	-0.0111592	-0.19577	0.1201	0.552584	-0.302372	0.0980324	-0.351365	-0.156738	-0.415195	-0.391613	-0.610511	-0.389415	0.0413976	0.260422	-0.494012	-0.00755276	-0.36023	0.00565749	0.118426	-0.126735	-0.440032	-0.127932	0.0197385	M4 yellow|0.5526
539	CD37|M0R1J1	M4 yellow	0.534137	-0.168424	0.386459	0.112843	-0.220488	-0.0164922	0.0267256	0.220483	0.26264	-0.0096339	-0.190582	0.368132	0.0232329	0.263315	0.55122	-0.294404	0.231761	-0.169229	0.014351	-0.456432	-0.210272	-0.234464	-0.181422	0.201071	0.22587	-0.314778	-0.0213972	-0.230336	-0.0177011	0.0923563	0.287504	-0.176562	-0.180713	0.163029	M4 yellow|0.5512
1786	PACSIN2|Q9UNF0-2	M4 yellow	0.408364	-0.221426	0.377712	0.137744	0.00281159	0.383293	0.379584	-0.015717	0.1065	-0.3173	-0.30433	0.190739	-0.054909	0.368606	0.550644	-0.181743	0.264619	-0.606862	-0.506503	-0.519742	-0.210481	-0.521182	-0.282144	0.0675931	0.317315	-0.291835	0.04887	-0.434317	0.420741	0.252631	0.151305	-0.196646	0.176099	0.169985	M4 yellow|0.5506
42	LDHB|P07195	M4 yellow	0.205713	-0.110332	0.471877	0.181444	-0.377974	0.0687058	-0.0816947	0.115783	0.459193	0.00260454	0.321974	0.227816	-0.0741554	0.315741	0.546001	-0.162991	-0.0586117	-0.0986355	0.0429699	-0.352586	0.0217438	-0.108515	0.209251	0.475246	-0.00765978	-0.304116	-0.275391	-0.299442	0.0530905	0.24454	0.304932	-0.0344554	0.0484737	-0.0517584	M4 yellow|0.546
2754	COX7A1|P24310	M4 yellow	0.21486	-0.276467	0.301586	-0.000544932	0.0906505	0.278948	0.334863	-0.0187639	0.361185	0.094482	0.0564022	0.374998	0.254577	0.335471	0.543113	-0.326255	0.0832057	-0.2233	-0.288545	-0.566529	-0.429048	-0.59435	-0.246325	0.0756535	0.287551	-0.430678	-0.130865	-0.325237	0.169202	0.366595	0.369199	-0.0321725	0.202274	-0.0471053	M4 yellow|0.5431
4073	SMOC1|Q9H4F8	M4 yellow	0.444138	-0.154783	0.451119	0.148935	-0.114329	0.394131	0.255175	0.29543	0.154483	-0.217985	-0.268219	0.0467089	-0.143222	0.509709	0.542945	-0.164907	0.0266392	-0.215392	0.167633	-0.422867	-0.125066	-0.110085	-0.31932	0.087207	0.0625662	-0.390503	0.0454747	-0.356096	-0.111893	-0.109071	-0.204996	-0.382289	-0.28846	0.251314	M4 yellow|0.5429
1884	EIF3C|Q99613-2	M4 yellow	0.435101	-0.0286374	0.450829	0.315027	-0.22068	0.158038	-0.00136678	0.180162	0.396356	0.0964041	0.158864	0.0470033	-0.11411	0.201512	0.537811	-0.488789	-0.354814	-0.0859888	0.0650661	-0.186353	0.00551341	-0.169072	0.220187	0.463231	0.212958	-0.237527	-0.0414456	-0.121723	0.020422	0.21755	0.201785	-0.0175955	-0.108076	0.0690429	M4 yellow|0.5378
2006	DRG1|Q9Y295	M4 yellow	0.0782415	0.0169416	0.435409	0.255008	-0.313742	0.169668	0.0322302	0.307597	0.586407	0.185532	0.38911	0.361625	0.133743	0.210061	0.533632	-0.096432	-0.221209	0.00454639	0.116569	-0.2802	-0.322845	-0.293692	-0.0699211	0.343079	0.0682938	-0.484759	-0.330228	-0.275232	-0.130741	0.11755	-0.0398498	-0.164151	-0.0840829	0.242563	M4 yellow|0.5336
3595	SPARC|P09486	M4 yellow	0.290078	-0.277652	0.459054	0.0747451	-0.144948	0.203737	0.1751	0.332058	0.444295	0.0961693	-0.0567992	0.23778	-0.0471389	0.172932	0.533458	-0.0865096	0.396834	-0.348334	-0.302298	-0.506019	-0.449567	-0.564334	-0.404458	0.132121	0.37425	-0.587312	-0.0784989	-0.397236	0.0932109	0.160914	0.0654672	-0.34319	-0.0697881	0.116547	M4 yellow|0.5335
3275	EIF2B2|P49770	M4 yellow	0.325963	0.0651106	0.482896	0.330404	-0.594622	0.0827156	-0.224122	0.31503	0.420404	0.120062	0.0468533	0.315673	0.0224314	0.261754	0.533361	0.0223827	-0.0156329	-0.135314	0.016201	-0.264878	-0.0740083	-0.0725777	-0.0437472	0.438253	0.060445	-0.353652	-0.254408	-0.260931	-0.0113366	-0.102521	-0.093533	-0.238318	-0.203361	0.342412	M4 yellow|0.5334
3194	AIFM3|Q96NN9-3	M4 yellow	0.419512	-0.227765	0.345674	0.103308	-0.224642	0.491862	0.151158	-0.220276	0.028848	-0.27458	-0.297162	0.219802	0.193264	0.40904	0.529008	-0.322464	0.156821	-0.477817	-0.375151	-0.618181	-0.0318305	-0.283591	-0.239647	0.228357	0.145214	-0.211122	-0.0873574	-0.446924	0.508708	0.197176	0.31016	0.0324287	0.293412	0.391025	M4 yellow|0.529
2781	RBBP7|Q16576	M4 yellow	0.107256	-0.184427	0.283824	0.0123791	-0.189448	0.0735198	0.102575	0.224388	0.569334	0.258919	0.376491	0.479738	0.205922	0.372076	0.526809	0.0723758	0.0454148	-0.0496061	-0.0463885	-0.470467	-0.647194	-0.429337	-0.421013	0.155033	0.178014	-0.544439	-0.232914	-0.248118	-0.233516	0.0935108	0.0524348	-0.259652	-0.166616	0.00718274	M4 yellow|0.5268
3134	ABCF2|Q9UG63	M4 yellow	0.271577	-0.200036	0.344166	0.147165	0.0374181	0.474625	0.325426	-0.053786	0.29715	-0.0749816	0.0163333	0.136095	0.058741	0.160703	0.524505	-0.0791527	0.0221149	-0.460098	-0.36998	-0.451363	-0.41241	-0.638221	-0.342085	0.154762	0.331558	-0.396784	0.0115748	-0.367009	0.169831	0.300413	-0.00176902	-0.239814	-0.00205353	0.0529943	M4 yellow|0.5245
2625	SRP68|Q9UHB9-2	M4 yellow	0.397979	-0.0912308	0.346263	0.123983	-0.313575	-0.00925966	-0.0823944	0.263838	0.390631	0.0586069	0.364836	0.216365	-0.0165922	0.267852	0.517149	-0.142532	-0.0638959	-0.125119	-0.0052719	-0.292157	-0.103517	-0.163315	0.00577639	0.301699	0.117969	-0.218215	-0.0233685	-0.129832	-0.022289	0.0681066	0.0558986	-0.255142	-0.133884	0.18442	M4 yellow|0.5171
2550	CHMP6|Q96FZ7	M4 yellow	0.334275	0.00115395	0.35768	0.24626	-0.29738	0.360598	-0.0074175	0.197552	0.248877	-0.0111471	-0.0733132	0.3374	0.267725	0.335978	0.516193	-0.151091	-0.144242	-0.0486998	0.126027	-0.356784	-0.138048	-0.213552	-0.243971	0.232157	0.0572462	-0.312208	-0.150178	-0.246942	0.0247732	-0.033708	-0.0305182	-0.059251	-0.0265383	0.426992	M4 yellow|0.5162
1125	NIPSNAP3A|Q9UFN0	M4 yellow	0.224757	-0.172377	0.322457	0.139322	-0.0750836	0.245709	0.167025	0.235513	0.411091	-0.0112981	0.2404	0.0183698	-0.0133086	0.322548	0.515437	-0.144265	-0.239919	-0.248349	-0.22997	-0.235422	-0.193485	-0.384722	-0.00957601	0.180446	0.182042	-0.221325	0.0462233	-0.150225	0.151893	0.292685	0.00256136	-0.131893	0.101406	0.171865	M4 yellow|0.5154
4201	KPNA1|P52294	M4 yellow	0.310157	-0.213321	0.488867	0.227661	-0.076868	0.372146	0.305751	0.0931409	0.171626	-0.332391	-0.384322	-0.0405195	-0.351063	0.375446	0.513778	-0.217775	0.16557	-0.542889	-0.271156	-0.39605	0.0588756	-0.300837	0.0912873	0.437281	0.287172	-0.320588	-0.0411384	-0.375392	0.378126	0.219799	0.0362003	-0.0977591	0.118136	0.0308594	M4 yellow|0.5138
143	PFKM|P08237	M4 yellow	0.0788983	-0.184617	0.465213	0.171845	-0.318727	0.052772	-0.136414	0.175293	0.410385	0.104718	0.243477	0.266474	-0.0949525	0.0443477	0.512073	-0.0520689	0.100318	-0.243009	-0.194809	-0.330564	-0.0648881	-0.379471	0.213379	0.495479	0.315528	-0.404307	-0.183596	-0.30331	0.190978	0.353899	0.295566	-0.100874	0.00518216	0.0595249	M4 yellow|0.5121
3425	CIAO1|O76071	M4 yellow	0.432811	0.0175736	0.367705	0.252526	-0.211604	0.442767	0.201785	-0.0803648	0.0431175	-0.338322	-0.257223	0.315432	0.0337417	0.301926	0.511433	-0.160957	0.162763	-0.263595	0.0317713	-0.576859	-0.0567905	-0.204767	-0.378801	0.0853724	-0.132599	-0.277436	-0.235089	-0.44798	0.0692898	-0.0786764	0.00288208	-0.251565	-0.129616	0.414829	M4 yellow|0.5114
2055	PSMB4|P28070	M4 yellow	0.187435	-0.139813	0.458855	0.171722	-0.167692	0.0768368	0.152027	0.204882	0.463577	0.0164044	0.279793	0.19528	-0.15701	0.251641	0.509617	0.188414	0.207859	-0.398102	-0.302531	-0.359949	-0.406796	-0.383823	-0.0994567	0.381327	0.304234	-0.504961	-0.200576	-0.404927	0.0458024	0.246191	0.020023	-0.304827	-0.00544471	-0.495485	M4 yellow|0.5096
1851	DNPEP|Q9ULA0	M4 yellow	0.49593	0.0625075	0.438526	0.306907	-0.311028	0.0920874	-0.0132413	0.348005	0.33838	0.0783334	-0.0543739	0.328301	-0.0217723	0.208575	0.509081	-0.482096	-0.0181973	-0.156367	0.113058	-0.203614	-0.0149612	-0.169996	-0.016326	0.241902	0.147546	-0.347115	-0.0633462	-0.191171	-0.10152	-0.136189	-0.0609816	-0.322214	-0.396281	0.264168	M4 yellow|0.5091
2820	SIRT3|Q9NTG7	M4 yellow	0.313295	-0.347596	0.332735	0.0437101	0.0665711	0.156197	0.179578	0.332968	0.211444	0.00289027	0.0770387	-0.204478	-0.318758	0.0529819	0.508688	-0.164828	-0.010508	-0.348016	-0.299957	-0.248792	-0.240494	-0.349591	0.0250005	0.323131	0.552208	-0.170655	0.365387	-0.0542552	0.240438	0.304388	-0.0391987	-0.191001	-0.027117	0.0129595	M4 yellow|0.5087
3158	GID8|Q9NWU2	M4 yellow	0.180081	-0.0395538	0.36488	0.202425	-0.0832603	0.3281	0.217089	0.430194	0.433418	0.147342	0.00656369	0.268786	0.00744326	0.425116	0.507917	-0.219859	-0.189455	0.0874527	0.292148	-0.340062	-0.383138	-0.271128	-0.287232	0.0937739	0.0441402	-0.513449	-0.240352	-0.229217	-0.264571	-0.0547008	-0.138187	-0.195947	-0.176572	0.169083	M4 yellow|0.5079
3166	UBE2Z|Q9H832-2	M4 yellow	0.0190845	-0.120737	0.413619	0.188569	-0.0960299	0.371455	0.220066	0.165532	0.347009	-0.0896208	-0.127143	0.240351	0.0383806	0.458161	0.507911	-0.269947	-0.123233	-0.0290794	0.192657	-0.393478	-0.14576	-0.196629	-0.175098	0.108986	-0.125416	-0.493365	-0.330223	-0.371313	-0.21051	0.0356749	-0.0643855	-0.177008	-0.199414	0.234619	M4 yellow|0.5079
254	WDR1|O75083	M4 yellow	0.25446	-0.127295	0.483425	0.204943	-0.337637	0.0533229	-0.100671	0.549655	0.34139	0.0802199	-0.107065	0.13483	-0.235038	0.115909	0.506307	-0.201688	0.235727	-0.210023	-0.0240352	-0.27855	-0.235021	-0.114217	-0.159002	0.315347	0.302006	-0.414581	0.011634	-0.231325	-0.0585545	-0.140455	-0.177386	-0.397652	-0.387351	0.108472	M4 yellow|0.5063
991	PDIA6|Q15084-3	M4 yellow	0.27983	0.0899077	0.468727	0.351831	-0.364111	0.44793	0.0964056	-0.272079	0.0413986	-0.459331	-0.154306	0.255586	0.165869	0.245528	0.505682	0.0190358	0.117005	-0.535855	-0.271133	-0.471484	0.0615966	-0.225748	-0.0759996	0.347304	-0.150451	-0.159234	-0.376042	-0.581513	0.377337	0.219193	0.168768	-0.114451	0.213657	0.129	M4 yellow|0.5057
4145	UGP2|A0A087WYS1	M4 yellow	0.0220763	-0.196747	0.31997	0.108471	-0.00979869	0.289608	0.303218	0.44959	0.541539	0.481496	0.223918	0.175098	-0.238762	0.192967	0.504593	-0.526664	-0.392691	0.171147	0.104518	-0.227519	-0.555716	-0.43713	-0.152386	0.320771	0.45467	-0.39785	-0.0212886	-0.0365257	-0.132478	0.189216	0.0609155	0.0132585	-0.118434	0.16144	M4 yellow|0.5046
3291	PALLD|Q8WX93-2	M4 yellow	0.148401	0.0455974	0.392929	0.234066	-0.434696	0.231688	-0.0568964	0.226631	0.292582	-0.017935	-0.0463558	0.360494	0.115493	0.51204	0.503205	-0.00123083	-0.139481	-0.0157759	0.220954	-0.327243	-0.129366	-0.0921336	-0.248457	0.18811	-0.128523	-0.449179	-0.381412	-0.3737	-0.203561	-0.0674179	-0.0667476	-0.220362	-0.21031	0.165668	M4 yellow|0.5032
2439	SRSF4|Q08170	M4 yellow	0.503332	-0.0697954	0.409541	0.245126	0.0062003	0.287116	0.318333	0.0734958	0.38986	0.0717451	0.218022	0.0439379	-0.0470033	-0.0153064	0.502944	-0.158481	0.00653467	-0.316829	-0.214957	-0.34761	-0.294668	-0.561268	-0.246901	0.114509	0.250226	-0.44007	-0.055903	-0.318734	-0.0124402	0.183878	0.0475096	-0.370731	-0.192807	0.00462457	M4 yellow|0.5029
675	TPM4|P67936	M4 yellow	0.574373	0.0133247	0.396535	0.286232	-0.211127	0.383034	0.128093	-0.0344372	-0.0238196	-0.411336	-0.278351	0.0933885	0.070101	0.18332	0.501727	-0.146929	0.152819	-0.568989	-0.301085	-0.369893	0.0741387	-0.252404	-0.169094	0.153943	0.117115	-0.0956307	0.0901141	-0.353575	0.363642	0.000369861	-0.0803715	-0.299748	-0.0121832	0.34861	M4 yellow|0.5017
1553	NTRK2|Q16620-4	M4 yellow	0.32444	-0.30482	0.161686	-0.0653319	-0.0894707	-0.0802451	0.0533129	0.0206728	0.364824	0.167367	0.311404	0.24143	0.081868	0.461951	0.497945	-0.326779	-0.199404	-0.026373	-0.197588	-0.328749	-0.188929	-0.300213	0.03871	0.203631	0.244545	-0.116721	0.0944774	-0.0121799	0.0978108	0.381272	0.487748	0.121325	0.118012	-0.00942026	M4 yellow|0.4979
2112	AMPD2|Q01433-2	M4 yellow	0.290671	-0.243973	0.26974	0.0328621	-0.135664	0.139179	0.127182	0.290225	0.483941	0.316961	0.155198	0.503182	0.322006	0.371265	0.496	-0.303213	0.159635	-0.15401	-0.245677	-0.512427	-0.597744	-0.502387	-0.41964	0.0765472	0.355494	-0.50345	-0.0781649	-0.221352	0.0138133	-0.00510393	0.157755	-0.224813	-0.0535882	0.155669	M4 yellow|0.496
1460	B2M|P61769	M4 yellow	0.156949	-0.0290855	0.398553	0.215105	-0.283281	0.13321	0.0689316	0.10678	0.251735	-0.192321	-0.00597091	0.449944	0.30193	0.344084	0.495713	0.0483746	0.276676	-0.29352	-0.0405964	-0.513	-0.306056	-0.195259	-0.183805	0.277236	-0.0860965	-0.347932	-0.326924	-0.417153	-0.0029983	-0.0281239	-0.0261897	-0.276867	-0.0872353	-0.103006	M4 yellow|0.4957
4168	CASK|O14936-4	M4 yellow	0.403299	-0.165693	0.440125	0.165454	0.0505371	0.418148	0.363913	0.369096	0.138176	-0.272241	-0.36545	-0.0699048	-0.2308	0.222626	0.494936	-0.136177	0.156102	-0.234873	0.161172	-0.40175	-0.229435	-0.180045	-0.385165	0.0537501	0.124285	-0.38335	0.0662616	-0.328069	-0.0667572	-0.0649125	-0.275296	-0.325385	-0.180167	0.277884	M4 yellow|0.4949
3868	PHKA1|P46020-3	M4 yellow	0.00956632	-0.147461	0.387553	0.185454	-0.161325	0.218643	-0.0351267	0.156624	0.521255	0.16351	0.567078	-0.0332025	-0.0896079	0.184522	0.494286	-0.281334	-0.569458	-0.0526996	0.0413988	-0.100109	-0.0353533	-0.219058	0.375202	0.571233	0.213405	-0.292862	-0.115004	-0.117741	0.0160103	0.459389	0.0989822	0.039795	0.0465944	0.0201188	M4 yellow|0.4943
2366	LMBRD2|Q68DH5	M4 yellow	0.137083	-0.3768	0.150058	-0.083436	0.0567867	0.00424706	0.0207229	0.369015	0.373616	0.287197	0.265363	0.194459	0.111124	0.188324	0.493472	-0.501514	-0.206872	0.0728677	-0.0541847	-0.318063	-0.426131	-0.30108	-0.0336168	0.189833	0.465861	-0.18557	0.288276	0.12752	-0.0152514	0.238588	0.12314	-0.0358469	-0.121139	0.265183	M4 yellow|0.4935
2510	MYL6B|P14649	M4 yellow	0.371428	0.0630935	0.308712	0.142748	-0.191804	-0.0664406	0.0617599	0.290968	0.55234	0.237896	0.328447	0.492555	0.0627352	0.17644	0.491651	-0.112568	0.0163811	0.0819342	0.191527	-0.320297	-0.402249	-0.329954	-0.283089	-0.000812815	0.0187026	-0.416762	-0.195588	-0.152667	-0.399326	-0.0286735	0.0667731	-0.394934	-0.386909	0.0505921	M4 yellow|0.4917
1836	ITGB8|P26012	M4 yellow	0.250557	-0.0226498	0.431387	0.248664	-0.396596	0.168908	0.0458086	0.0216904	0.321936	-0.116675	0.00849667	0.353352	0.0844629	0.363555	0.49062	-0.0500291	0.129957	-0.364393	-0.172176	-0.394159	-0.0182234	-0.344049	0.00184936	0.329335	0.00583162	-0.329617	-0.29745	-0.404328	0.257232	0.107849	0.155338	-0.0957058	0.126645	0.234536	M4 yellow|0.4906
929	DNAJA1|P31689	M4 yellow	0.376116	-0.0390942	0.331462	0.190873	-0.282207	0.269489	0.0820268	0.275206	0.194007	0.106842	-0.267662	0.448306	0.275788	0.331078	0.490006	-0.422655	0.142451	-0.124151	-0.0156874	-0.445631	-0.281533	-0.286988	-0.442704	0.107383	0.15631	-0.362473	-0.15126	-0.272918	0.0824441	-0.197377	0.0257354	-0.124431	-0.0928614	0.463169	M4 yellow|0.49
2262	PPP2CB|P62714	M4 yellow	0.102165	0.0074142	0.442004	0.271575	-0.230219	0.199596	-0.055349	0.333739	0.494906	-0.0404373	0.286959	0.0414118	-0.0371715	0.202943	0.488678	0.0819351	-0.399456	-0.095219	0.207534	-0.0329017	-0.0312664	-0.204449	0.229282	0.387086	0.0817286	-0.356781	-0.0888382	-0.170952	-0.12775	0.243038	-0.196359	-0.162645	-0.116054	0.0541127	M4 yellow|0.4887
1378	SYT2|Q8N9I0	M4 yellow	0.0362436	-0.12298	0.414363	0.202389	-0.147693	0.262105	0.107999	-0.201927	0.302667	-0.192337	0.136925	0.277928	0.145843	0.235195	0.488366	-0.218897	-0.00966573	-0.343569	-0.239477	-0.484431	-0.0113996	-0.417559	0.239128	0.361277	0.00100896	-0.342967	-0.413291	-0.496088	0.314032	0.542513	0.440734	0.0437465	0.306107	-0.0765956	M4 yellow|0.4884
2114	BLOC1S5-TXNDC5|Q86UY0	M4 yellow	0.196087	-0.0954824	0.450085	0.193397	-0.262288	0.313538	0.0782829	0.288187	0.304924	-0.0642922	0.110879	0.0591118	-0.180418	0.31759	0.483687	-0.0895092	-0.0340935	-0.332469	-0.130379	-0.307599	-0.150128	-0.197756	-0.0309508	0.416654	0.216037	-0.362057	-0.164285	-0.348636	0.216709	0.135993	-0.108996	-0.175494	0.148736	0.0821232	M4 yellow|0.4837
558	HNRNPA0|Q13151	M4 yellow	0.464574	-0.213752	0.327255	0.119532	0.10956	0.0653072	0.208867	0.163511	0.342835	0.0793116	0.182888	0.0645959	-0.19045	0.0507043	0.483045	-0.216259	0.032059	-0.219428	-0.183995	-0.358935	-0.280926	-0.439405	0.0684824	0.29411	0.463684	-0.295343	0.154387	-0.0885399	0.116967	0.331935	0.249625	-0.141322	-0.0393383	-0.126927	M4 yellow|0.483
2354	STAT3|P40763-3	M4 yellow	0.235077	-0.0152296	0.404533	0.265805	-0.151854	0.281197	0.243908	-0.0273383	0.202159	-0.318404	-0.177719	0.260703	0.248531	0.439828	0.480807	-0.044932	0.0288746	-0.202664	0.0825321	-0.3826	-0.0246018	-0.139257	-0.100486	0.155658	-0.247101	-0.270258	-0.281355	-0.369036	-0.0339484	-0.00211713	-0.0173862	-0.13552	-0.0602104	0.138888	M4 yellow|0.4808
371	EIF4A2|Q14240	M4 yellow	0.47541	-0.206463	0.297377	0.0740831	-0.216618	0.113702	0.0458263	0.172085	0.262643	0.209064	-0.000796401	0.229615	0.0200009	0.330522	0.479943	-0.581902	-0.0448201	-0.130478	-0.201992	-0.349639	-0.131202	-0.209482	-0.0780169	0.272441	0.340972	-0.173834	0.0535992	-0.0972533	0.232482	0.103912	0.36063	0.0373207	0.0860527	0.310052	M4 yellow|0.4799
2861	AK2|F8W1A4	M4 yellow	0.0605721	-0.104523	0.359177	0.196961	-0.153049	0.403404	0.12698	0.0471465	0.3847	-0.152299	0.184279	0.127458	0.218355	0.451865	0.479717	0.000727126	-0.430973	-0.216425	-0.0677035	-0.174671	-0.0646021	-0.318949	0.0532972	0.249005	-0.00519231	-0.251758	-0.142035	-0.279744	0.0680445	0.341708	-0.0182501	-0.0336722	0.18889	0.214374	M4 yellow|0.4797
3242	NIPSNAP3B|Q9BS92	M4 yellow	0.176065	-0.319723	0.29291	0.0428748	-0.0781767	0.413438	0.161957	-0.149435	0.0393335	-0.381433	-0.0328157	-0.00971125	0.196741	0.323827	0.476707	-0.0455563	0.0599973	-0.571939	-0.501273	-0.380274	0.0181368	-0.442248	-0.0476825	0.242813	0.186936	-0.0782013	0.0624372	-0.367953	0.531868	0.461896	0.171806	0.000118963	0.414109	0.0571487	M4 yellow|0.4767
2394	ANKRD29|Q8N6D5	M4 yellow	0.247267	0.0227934	0.377981	0.259767	-0.29255	0.145386	-0.054267	-0.0402911	0.389216	-0.127244	0.23559	0.369386	0.164782	0.242507	0.476326	-0.00442844	-0.0647591	-0.24857	-0.120438	-0.29419	0.0722287	-0.313444	0.179595	0.280268	-0.0425246	-0.244701	-0.250629	-0.284655	0.128134	0.258793	0.184529	-0.13286	0.0492386	0.218504	M4 yellow|0.4763
1036	GPX1|A0A087WUQ6	M4 yellow	0.473107	-0.0843677	0.271404	0.178878	-0.254622	0.137155	-0.00464257	-0.0152661	0.153899	-0.045428	-0.126477	0.352817	0.318198	0.392614	0.474023	-0.142419	-0.0478854	-0.241214	-0.192641	-0.347209	-0.113831	-0.227257	-0.09509	0.272308	0.191795	-0.103387	0.00204873	-0.148344	0.199828	0.115561	0.229551	0.0180389	0.0817843	0.284656	M4 yellow|0.474
1322	PON2|Q15165	M4 yellow	0.240391	0.0697127	0.469721	0.383208	-0.293351	0.347606	0.0239984	-0.0804557	0.271276	-0.265988	0.203092	-0.103903	-0.138004	0.186596	0.473549	0.0551673	-0.37792	-0.294528	0.0218139	-0.0961013	0.252701	-0.180164	0.287363	0.470906	-0.0951576	-0.142112	-0.159161	-0.309429	0.0940998	0.297981	-0.0217196	-0.079183	0.00362112	-0.035208	M4 yellow|0.4735
3794	RNPS1|H3BV80	M4 yellow	0.497093	-0.0760533	0.3337	0.23622	0.10257	0.324236	0.373017	0.0604388	0.25051	-0.158001	-0.132001	0.12265	-0.0491243	0.314064	0.470338	-0.189519	-0.075033	-0.24976	-0.0296166	-0.326308	-0.211635	-0.399264	-0.198653	0.0229389	0.102586	-0.334497	-0.0524632	-0.293893	-0.103601	0.183545	0.0283097	-0.307939	-0.151212	0.000271109	M4 yellow|0.4703
1242	GNA11|P29992	M4 yellow	0.425789	-0.143516	0.351897	0.0890039	-0.202637	0.0259068	0.0406235	0.399872	0.42184	0.0988896	0.011078	0.283723	-0.146456	0.157557	0.468723	-0.12104	0.217177	-0.184758	0.0231948	-0.318064	-0.332284	-0.37271	-0.296374	0.121665	0.319114	-0.408735	0.114513	-0.159171	-0.102378	-0.041243	-0.0150442	-0.335893	-0.286189	0.1999	M4 yellow|0.4687
4005	SRP19|A0A087WYR0	M4 yellow	0.0312731	-0.111665	0.341455	0.113951	-0.328658	0.170687	-0.178	0.129954	0.221831	-0.0419347	-0.00114336	0.24637	0.0137486	0.269864	0.467224	0.228016	0.149861	-0.248855	-0.194945	-0.390531	-0.225072	-0.261605	-0.298161	0.170235	0.0839529	-0.374507	-0.260727	-0.370361	-0.0495995	0.0618199	-0.00388638	-0.292684	-0.13386	-0.0389609	M4 yellow|0.4672
3467	PNPLA8|Q9NP80	M4 yellow	0.295979	0.0702068	0.335485	0.278068	-0.0934606	0.286557	0.27476	-0.208504	0.221766	-0.132122	0.0597736	0.219947	0.0413859	0.1725	0.465007	-0.0404318	-0.0698827	-0.377299	-0.351571	-0.306946	-0.133769	-0.436072	-0.0287096	0.210598	0.14142	-0.216381	-0.198162	-0.332246	0.284964	0.325146	0.22227	-0.0391592	0.169762	0.0198156	M4 yellow|0.465
525	ATPIF1|Q9UII2	M4 yellow	0.0606901	-0.526378	0.281723	-0.100386	0.0372453	0.172644	0.178076	0.0609563	0.0812738	-0.211858	0.00497886	0.0947136	-0.0343306	0.212189	0.463577	0.155098	0.50397	-0.608289	-0.654586	-0.567039	-0.382075	-0.534096	-0.21113	0.297644	0.501418	-0.275699	0.148921	-0.359845	0.459098	0.391946	0.159698	-0.170237	0.22701	-0.206111	M4 yellow|0.4636
3468	HDDC2|Q7Z4H3-2	M4 yellow	-0.0232767	0.105787	0.457058	0.381801	-0.224815	0.236122	0.0303719	0.153004	0.57788	0.0480077	0.543945	0.129065	-0.0862409	0.0657809	0.463093	0.0437032	-0.443664	-0.145873	-0.0261667	-0.036542	-0.11092	-0.25935	0.275393	0.499379	0.0769633	-0.344701	-0.279487	-0.214218	-0.072411	0.33802	-0.104314	-0.156623	-0.0915714	0.0606967	M4 yellow|0.4631
3555	LRRC16A|Q5VZK9-2	M4 yellow	0.278562	-0.137688	0.234006	0.0353307	-0.0757938	0.311965	0.0823194	0.107193	0.253259	0.0324672	0.112322	0.0429528	0.0490385	0.267435	0.461277	-0.125331	-0.194128	-0.131105	-0.118374	-0.270122	-0.175355	-0.378087	-0.160191	0.0239706	0.230105	-0.172742	0.116837	-0.133704	0.171063	0.233716	0.132556	-0.0482611	0.114783	0.331834	M4 yellow|0.4613
3001	SEH1L|K7ELV2	M4 yellow	0.333013	-0.0430291	0.400063	0.197282	-0.474299	0.0305778	-0.222152	0.198425	0.421018	0.142521	0.0983926	0.280384	-0.00920738	0.243427	0.459139	-0.27276	-0.0813129	-0.048099	0.139946	-0.336396	-0.109345	-0.0232138	0.0673179	0.449602	0.0657815	-0.327961	-0.268528	-0.241525	-0.0538246	0.0906881	0.180875	-0.109537	-0.105204	0.161364	M4 yellow|0.4591
198	MARCKS|A0A087WZH7	M4 yellow	0.468319	-0.216872	0.361858	0.0883543	-0.0108446	0.297059	0.202082	0.445806	0.143527	-0.0949868	-0.157312	-0.0423721	-0.16601	0.114089	0.458361	0.0937808	0.331029	-0.374213	-0.238493	-0.37546	-0.352161	-0.351151	-0.48312	0.041003	0.406606	-0.339987	0.203409	-0.248698	0.135483	-0.0534399	-0.243258	-0.423002	-0.0688821	0.153678	M4 yellow|0.4584
2610	ENAH|A0A075B6E5	M4 yellow	0.168609	0.0670204	0.46262	0.297214	-0.284973	0.520524	0.107014	0.214795	0.229777	-0.153442	-0.200329	0.126432	-0.0396553	0.454692	0.444734	-0.0768994	-0.148836	-0.0845818	0.283498	-0.278837	0.042413	-0.0181264	-0.217188	0.144949	-0.186416	-0.45722	-0.370469	-0.429013	-0.150864	-0.18659	-0.293316	-0.24274	-0.144216	0.264769	M4 yellow|0.4447
825	NAP1L4|Q99733	M4 yellow	0.160274	-0.0781334	0.378393	0.282274	0.200665	0.492604	0.463336	0.250364	0.457933	0.141922	0.353507	-0.1021	-0.208024	0.0638551	0.444206	-0.277197	-0.345055	-0.220357	-0.227853	-0.177948	-0.408158	-0.489254	-0.0622969	0.230081	0.406443	-0.441079	-0.021654	-0.207316	0.0723267	0.265491	-0.165577	-0.20285	0.0170376	-0.0701146	M4 yellow|0.4442
2646	ZFYVE21|Q9BQ24-2	M4 yellow	0.432318	-0.190478	0.349659	0.114904	-0.184446	0.271378	0.113187	0.083285	0.20633	-0.142629	-0.0872076	0.133549	0.0417509	0.276211	0.442908	-0.250431	0.116087	-0.361595	-0.158297	-0.425686	-0.096834	-0.354619	-0.173441	0.220062	0.150246	-0.209541	0.0340402	-0.277723	0.238849	0.128835	0.194949	-0.104491	0.109937	0.272134	M4 yellow|0.4429
4172	KIAA1671|Q9BY89-2	M4 yellow	0.40346	-0.0863472	0.297074	0.121709	-0.0705929	0.0476144	0.131337	0.0308973	0.0612846	-0.241064	-0.176816	0.112213	0.000455309	0.178096	0.442862	0.0457677	0.325602	-0.362389	-0.117457	-0.402283	-0.141508	-0.260353	-0.139173	0.244491	0.170452	-0.171544	0.0612397	-0.232324	0.115183	0.141886	0.0626642	-0.0635604	-0.0441119	-0.261606	M4 yellow|0.4429
237	CANX|P27824	M4 yellow	0.377284	-0.0786212	0.390721	0.232474	-0.358295	0.334407	0.0509405	-0.0926988	-0.0643666	-0.502452	-0.397686	0.165167	0.143894	0.344519	0.441077	0.0680784	0.314534	-0.642102	-0.392284	-0.455054	0.0613318	-0.20209	-0.152212	0.285616	0.0241264	-0.121818	-0.107446	-0.487206	0.516785	0.0809138	0.0428212	-0.135065	0.245211	0.312882	M4 yellow|0.4411
432	PYGM|P11217	M4 yellow	0.29714	-0.0179586	0.372594	0.231609	-0.256495	0.379999	0.095318	-0.185975	0.146524	-0.3312	-0.171224	0.255307	0.228955	0.330552	0.436576	-0.0780781	0.197848	-0.30275	-0.124029	-0.555519	0.0756441	-0.193403	-0.152889	0.110594	-0.289843	-0.308828	-0.424503	-0.534491	0.208157	0.105499	0.194274	-0.115656	0.130563	0.178454	M4 yellow|0.4366
2702	RUNDC3A|Q59EK9-4	M4 yellow	0.453999	-0.0253886	0.367386	0.186367	-0.170269	0.136805	0.121881	0.355157	0.25061	0.0361433	-0.316604	0.174032	-0.0604687	0.0908911	0.435293	-0.323191	0.288533	-0.213187	-0.0255524	-0.362087	-0.29968	-0.314414	-0.419854	-0.0490056	0.180268	-0.390256	-0.00832833	-0.259343	-0.0317634	-0.176611	-0.0330385	-0.35977	-0.291742	0.252891	M4 yellow|0.4353
902	DECR1|Q16698-2	M4 yellow	0.252764	0.0098129	0.438387	0.312375	-0.253736	0.414339	0.139091	-0.105318	0.175433	-0.249694	-0.142989	0.0717494	0.0692799	0.31855	0.434193	-0.199835	-0.0886192	-0.313845	-0.0537087	-0.332855	0.114401	-0.138107	0.044371	0.264527	-0.124397	-0.326969	-0.334932	-0.478585	0.151774	0.137586	0.108786	-0.080275	0.0426597	-0.0362976	M4 yellow|0.4342
2237	GMDS|O60547-2	M4 yellow	-0.138367	-0.169468	0.282656	0.0804372	-0.0154413	0.113593	0.132387	0.215403	0.40651	-0.00133002	0.371197	0.380618	0.201024	0.339287	0.426066	-0.202268	-0.107847	-0.0638928	0.0314804	-0.317146	-0.372572	-0.257266	-0.0193442	0.201538	0.0687485	-0.376412	-0.188729	-0.242784	-0.207801	0.176911	0.00238731	-0.216992	-0.134979	-0.204186	M4 yellow|0.4261
926	ASRGL1|Q7L266	M4 yellow	-0.0042367	0.0379126	0.323926	0.206381	-0.230479	0.0772147	-0.055434	-0.114537	0.311555	-0.122804	0.183135	0.315803	0.141616	0.215202	0.421669	0.0290084	-0.0329914	-0.238719	-0.0735845	-0.32044	-0.0524812	-0.328674	0.186582	0.352841	-0.104816	-0.234903	-0.362211	-0.323451	0.0740901	0.381809	0.207393	-0.0300662	0.0691673	-0.260256	M4 yellow|0.4217
1952	CLIP1|P30622-2	M4 yellow	0.27335	0.0712125	0.387682	0.294489	-0.0820865	0.358143	0.237893	-0.0962256	0.101753	-0.380984	-0.201848	0.201364	-0.0496619	0.268036	0.420568	-0.259231	-0.068447	-0.316145	0.0231852	-0.282702	0.0324097	-0.158979	0.0688033	0.269206	-0.0403559	-0.106947	-0.137956	-0.319363	0.147037	0.169798	0.063264	-0.0712156	0.0756438	0.0524405	M4 yellow|0.4206
3713	RPRD1B|Q9NQG5	M4 yellow	0.315229	0.0807811	0.303317	0.250566	-0.0478063	0.16167	0.201507	0.47477	0.413278	0.111068	0.184488	0.212282	0.0217998	0.299463	0.419714	-0.218521	-0.288682	0.042336	0.262522	-0.0859458	-0.331001	-0.318471	-0.292314	-0.0558636	0.0551135	-0.362656	-0.0364911	-0.148373	-0.403732	-0.136292	-0.307352	-0.413723	-0.389039	0.191565	M4 yellow|0.4197
456	GSTM2|P28161	M4 yellow	0.237033	-0.0768679	0.386823	0.168487	-0.166983	0.343107	0.176119	0.190808	0.209415	-0.233359	-0.132194	0.0793347	0.00251377	0.458834	0.419312	0.0402495	0.193702	-0.3701	-0.160828	-0.406458	-0.129062	-0.189445	-0.179957	0.0636126	-0.0216055	-0.408306	-0.23265	-0.46185	0.176693	-0.0405073	-0.128639	-0.2994	0.134356	-0.105835	M4 yellow|0.4193
4330	EPB41L1|Q9H4G0-2	M4 yellow	0.342646	0.0625393	0.402176	0.276312	-0.623489	0.153928	-0.255482	0.0783471	0.0153925	-0.264753	-0.157352	0.0219463	0.0723749	0.327331	0.416224	0.118776	0.144532	-0.329783	-0.188339	-0.24338	0.187606	0.0354559	-0.148262	0.292826	-0.139631	-0.0709334	-0.135204	-0.370084	0.245463	-0.0467288	-0.0927128	-0.228637	-0.0821171	0.274819	M4 yellow|0.4162
2863	PLXNB2|O15031	M4 yellow	0.202062	-0.0148692	0.422153	0.250712	-0.091755	0.0936295	0.112754	0.0908666	0.344772	-0.247757	0.152187	0.0217466	-0.069727	0.130621	0.413603	0.0649015	-0.013486	-0.293816	-0.0420335	-0.215066	-0.103466	-0.14086	0.173166	0.313727	0.0198851	-0.284956	-0.139405	-0.290937	-0.0118966	0.239882	-0.0273561	-0.246696	-0.0604305	-0.224526	M4 yellow|0.4136
2868	UBAC1|Q9BSL1	M4 yellow	0.0668177	-0.0415471	0.350525	0.195831	-0.0665852	0.421537	0.159086	0.274768	0.274167	0.0316173	0.0120242	0.171959	0.175849	0.118229	0.413334	-0.060716	-0.0791576	-0.222786	-0.176168	-0.210199	-0.227561	-0.461148	-0.275241	-0.0336731	0.179489	-0.399142	-0.139773	-0.312559	0.0558352	0.0843761	-0.153576	-0.300354	-0.00834152	0.392871	M4 yellow|0.4133
2017	TST|Q16762	M4 yellow	0.250009	-0.00641745	0.319483	0.211989	-0.136678	0.111922	0.121854	0.0860058	0.419938	0.0897788	0.272885	0.130388	-0.0905674	0.0365567	0.409762	-0.113944	-0.0947865	-0.142769	-0.153002	-0.19049	-0.202929	-0.347868	-0.0882582	0.250003	0.130892	-0.246906	-0.0842982	-0.168816	0.00939159	0.224996	0.0900816	-0.110779	-0.0768979	0.061137	M4 yellow|0.4098
918	G6PD|P11413	M4 yellow	0.0469048	0.185785	0.420408	0.326026	-0.358505	0.158141	-0.0206177	0.272865	0.478123	0.0717875	0.0208924	0.23005	0.0934138	0.426223	0.409542	-0.141667	-0.356926	0.143418	0.472274	-0.0860115	0.0142048	-0.00972504	0.0857497	0.21291	-0.315717	-0.406427	-0.471195	-0.258038	-0.343294	-0.0573755	-0.123893	-0.0762821	-0.183465	0.0028957	M4 yellow|0.4095
680	PRKCA|P17252	M4 yellow	0.239788	-0.122798	0.25201	0.0581508	-0.104856	0.0244243	0.125096	0.144909	0.33885	0.0534109	-0.0636123	0.452257	0.0683258	0.296846	0.407991	-0.000624505	0.171185	-0.0381637	0.0249124	-0.356302	-0.308109	-0.332755	-0.311487	-0.01938	0.106568	-0.326077	-0.0864719	-0.15956	-0.173829	0.0142853	0.161184	-0.184599	-0.183523	0.264858	M4 yellow|0.408
2475	CNTFR|P26992	M4 yellow	0.193948	-0.220327	0.25416	0.00622308	-0.0594845	0.116658	0.160539	0.381621	0.364826	0.222897	-0.144904	0.114622	-0.123329	0.234097	0.407778	-0.101425	0.126108	-0.00543219	0.0190793	-0.377019	-0.489249	-0.190597	-0.347781	0.0810126	0.276612	-0.439604	-0.0181031	-0.116449	-0.0849997	-0.0610791	-0.130987	-0.177194	-0.148196	0.219937	M4 yellow|0.4078
307	CALR|P27797	M4 yellow	0.297812	-0.159945	0.246019	0.123253	-0.162495	0.272862	0.0860921	-0.149047	-0.26261	-0.560733	-0.54871	0.246644	0.199978	0.451375	0.406242	-0.0165181	0.426412	-0.538126	-0.336369	-0.562233	0.00671185	-0.211095	-0.270633	0.146052	-0.0121879	-0.0424682	-0.0472423	-0.42752	0.413047	0.0617036	0.12191	-0.0750082	0.157038	0.0533933	M4 yellow|0.4062
2152	FAF2|Q96CS3	M4 yellow	-0.0244017	-0.286379	0.132653	-0.0931052	-0.236683	0.139513	-0.1369	0.147946	0.246182	0.0823057	0.0845412	0.178956	0.307355	0.438608	0.403814	-0.00532365	-0.27532	0.0735536	0.0529349	-0.273918	-0.19073	-0.0791383	-0.0193971	0.236996	0.160723	-0.144177	0.0317344	-0.0108408	0.139152	0.203303	0.149009	0.232532	0.233407	0.417864	M4 yellow|0.4038
3611	HDGFRP2|Q7Z4V5-2	M4 yellow	0.316548	0.0399489	0.373243	0.272486	0.145164	0.370908	0.365578	0.525583	0.526995	0.313473	0.0678273	0.15938	-0.0244987	0.0471971	0.402116	-0.557824	-0.315558	0.0304177	0.260646	-0.104173	-0.403788	-0.476048	-0.189799	0.0189045	0.321905	-0.567778	-0.0388235	-0.119972	-0.275472	-0.0175467	-0.250674	-0.298228	-0.269828	0.24542	M4 yellow|0.4021
3820	MSRB2|Q9Y3D2	M4 yellow	0.527535	0.0886469	0.338838	0.271471	-0.494505	0.148655	-0.152113	0.0875042	0.286325	0.126607	-0.0625799	0.0998075	-0.112532	0.253713	0.401608	-0.224091	-0.143355	-0.150023	-0.0125545	-0.189378	0.0738772	-0.0723728	-0.08397	0.275757	0.0145963	-0.194583	-0.125396	-0.168371	0.0470726	-0.116117	0.0433267	-0.126802	-0.165553	0.376509	M4 yellow|0.4016
3916	GALM|Q96C23	M4 yellow	0.244921	-0.0101431	0.242895	0.117003	-0.243923	0.112509	0.110545	0.0279406	0.376216	0.226412	0.123077	0.451845	0.0512097	0.158332	0.401545	-0.118076	0.155239	-0.0986698	-0.111211	-0.392286	-0.432679	-0.403661	-0.382887	0.0811623	0.185656	-0.418075	-0.224208	-0.306562	-0.0576334	0.000821325	0.252215	-0.16378	-0.0795931	-0.0280946	M4 yellow|0.4015
1748	SNX5|Q9Y5X3	M4 yellow	0.248191	0.0292122	0.336689	0.195371	-0.173826	0.30142	0.131968	0.255962	0.401689	0.127443	0.0139811	0.259659	0.0883766	0.363626	0.399025	-0.344414	-0.252318	0.179024	0.463823	-0.242421	-0.135445	-0.143753	-0.271188	-0.0053011	-0.207633	-0.424736	-0.303184	-0.245717	-0.440372	-0.129289	-0.0460365	-0.20819	-0.307015	0.19163	M4 yellow|0.399
2225	PRPSAP1|Q14558	M4 yellow	0.14735	-0.0552552	0.318939	0.123072	-0.0960385	0.106782	0.0876628	0.360944	0.357374	0.133462	0.0615261	0.10747	-0.0958077	0.303213	0.39589	-0.124151	-0.10446	0.118377	0.269628	-0.200966	-0.26003	-0.0571973	-0.140618	0.130847	0.0466571	-0.395735	-0.11958	-0.129538	-0.32226	-0.103182	-0.0835245	-0.214072	-0.292515	-0.161954	M4 yellow|0.3959
2443	CISD2|Q8N5K1	M4 yellow	0.247743	0.0280294	0.297875	0.167638	-0.208662	0.00834587	-0.0391886	0.318534	0.366802	0.192589	0.0843927	0.265417	0.128355	0.124942	0.393771	-0.452434	-0.214953	0.132932	0.216209	-0.0928685	-0.0344203	-0.0313069	0.0904722	0.163709	0.0835486	-0.189665	-0.0453702	0.0176857	-0.103451	-0.0408366	0.0481558	-0.0580715	-0.173454	0.498651	M4 yellow|0.3938
2862	CBX1|J3KS05	M4 yellow	0.509939	-0.127587	0.275959	0.111352	-0.109394	0.217862	0.183055	0.0410708	0.0276831	-0.0991434	-0.427253	0.168459	0.0733462	0.386797	0.392575	-0.406136	0.139389	-0.287945	-0.216129	-0.297483	-0.0295968	-0.176501	-0.281169	-0.0174084	0.159988	-0.150097	0.0813103	-0.214961	0.146333	-0.0735287	0.184045	-0.12574	-0.0687047	0.209313	M4 yellow|0.3926
3828	BID|P55957	M4 yellow	0.403729	-0.0799252	0.233818	0.105354	0.0420329	0.301623	0.232939	-0.10391	0.0823801	-0.179783	-0.219917	0.285741	0.180411	0.168228	0.38975	-0.243941	0.0355388	-0.123661	0.0155744	-0.391009	-0.134469	-0.340652	-0.340863	-0.166696	0.00788877	-0.261962	-0.0847529	-0.313725	-0.0910727	0.136756	0.239845	-0.217722	-0.146489	0.275788	M4 yellow|0.3898
2220	HIGD2A|Q9BW72	M4 yellow	0.0321586	-0.111929	0.307466	0.201923	-0.0465532	0.478051	0.224179	-0.271936	0.130526	-0.381019	0.0540051	0.0420679	0.157111	0.353137	0.383716	-0.15945	-0.213733	-0.551427	-0.343469	-0.326445	-0.0222584	-0.306333	0.142791	0.408962	0.0377522	-0.153701	-0.126884	-0.404769	0.368022	0.4043	-0.0498534	-0.0092442	0.297131	-0.0759825	M4 yellow|0.3837
2839	PAG1|Q9NWQ8	M4 yellow	0.0597103	-0.0440618	0.275126	0.133346	0.239067	0.29664	0.378025	0.159312	0.323558	-0.0789064	0.194564	0.113558	-0.0382387	0.100376	0.376022	0.019613	-0.249898	0.0314442	0.20717	-0.150915	-0.281234	-0.340468	-0.176047	-0.100715	0.0327489	-0.366885	-0.112496	-0.182267	-0.358309	0.202189	-0.132064	-0.304323	-0.223233	0.123833	M4 yellow|0.376
1754	SEC13|P55735	M4 yellow	0.302059	-0.279774	0.190735	-0.0895898	-0.104494	-0.0777715	0.0196788	0.346756	0.301309	0.23893	-0.031792	0.29103	-0.0896577	0.291406	0.374912	-0.0496793	0.230829	0.0445136	0.0268666	-0.362888	-0.372387	-0.164632	-0.234431	0.141231	0.373763	-0.343279	0.0885223	-0.0388562	-0.0413557	0.0111825	0.199382	-0.0313045	-0.0585012	0.00583176	M4 yellow|0.3749
4257	ATG9A|H7C1G6	M4 yellow	0.384935	0.0825036	0.175716	0.22403	-0.45164	0.122606	-0.11867	-0.00660087	0.228328	0.030891	0.049397	0.304872	0.1939	0.152896	0.371821	-0.246098	0.00225252	-0.168999	-0.179642	-0.320966	0.0708358	-0.255876	-0.0668638	0.0692077	-0.00471139	-0.160035	-0.0867907	-0.176729	0.13555	0.0401422	0.0912933	-0.180505	-0.174483	0.40749	M4 yellow|0.3718
2807	ARMCX3|Q9UH62	M4 yellow	0.110851	0.0234001	0.227002	0.0965918	-0.316178	0.00729268	-0.119826	0.355482	0.41847	0.266559	0.356387	0.192517	0.194899	0.410102	0.371631	0.0436358	-0.373187	0.162109	0.304011	-0.0725281	-0.215128	-0.0168138	-0.047095	0.309946	0.00476192	-0.240949	-0.141576	0.00496792	-0.262609	-0.0481656	-0.175957	-0.0242201	-0.0881712	-0.0221031	M4 yellow|0.3716
4120	IFIT1|P09914-2	M4 yellow	0.201203	0.0189855	0.299334	0.226395	-0.0675963	0.320521	0.152935	0.0963868	0.166809	-0.0824127	-0.009635	0.219314	0.161536	0.161954	0.369497	0.0751089	0.0194287	-0.109739	0.00191813	-0.338294	-0.173257	-0.182416	-0.151949	0.134149	0.0242704	-0.288565	-0.231366	-0.220444	0.0470784	0.000953069	-0.0997801	-0.147159	-0.00651411	0.241477	M4 yellow|0.3695
2346	EIF3F|O00303	M4 yellow	0.158054	-0.0064383	0.254744	0.180201	-0.144416	0.194287	0.12688	-0.230005	0.0944877	-0.230815	-0.0176924	0.207849	0.210648	0.435633	0.367754	-0.115789	-0.0495069	-0.424383	-0.30556	-0.339443	-0.0924009	-0.261511	0.083445	0.357651	0.0302855	-0.0853594	-0.223801	-0.333995	0.34633	0.33513	0.21098	0.113171	0.367554	-0.360614	M4 yellow|0.3678
4234	ZRANB2|O95218-2	M4 yellow	0.310757	-0.0450019	0.314435	0.232456	-0.0553649	0.185134	0.271378	0.144081	0.337472	0.0177231	0.0188938	0.337467	0.134552	0.159058	0.358263	-0.489687	0.00351306	-0.253184	-0.0970708	-0.302771	-0.345396	-0.379978	-0.15528	0.260366	0.225987	-0.31541	-0.0618546	-0.260525	-0.0148846	0.0895106	0.132385	-0.19512	-0.11708	-0.0321158	M4 yellow|0.3583
4098	SNF8|Q96H20-2	M4 yellow	-0.0156366	-0.0327852	0.343237	0.152802	-0.052913	0.293954	0.147716	0.321429	0.463815	0.20116	0.108654	0.0380203	-0.105668	0.0945571	0.351943	-0.428763	-0.333323	0.0918732	0.211376	-0.0938337	-0.139439	-0.0706193	0.15513	0.173763	0.148341	-0.414244	-0.139678	-0.127065	-0.110809	0.0570212	-0.0556108	-0.0750399	-0.0940665	0.156681	M4 yellow|0.3519
2118	SNRPD1|P62314	M4 yellow	0.272175	-0.261286	0.177768	-0.050234	-0.379862	-0.0234987	-0.31162	0.285383	0.22931	0.194254	0.0527335	0.158065	0.111388	0.346351	0.351053	-0.374132	-0.164218	-0.0120763	0.0561032	-0.213125	0.00673049	-0.0242235	0.159314	0.366222	0.299244	-0.076102	0.1602	0.0489993	0.209302	0.0724263	0.200999	0.126147	0.12818	0.383141	M4 yellow|0.3511
259	PDIA3|P30101	M4 yellow	0.328538	0.0776932	0.317704	0.277713	-0.432572	0.218701	-0.180914	-0.246984	-0.216319	-0.530262	-0.317098	0.0797403	0.120153	0.303692	0.345039	-0.060996	0.0635473	-0.57389	-0.282538	-0.226267	0.425178	-0.0271708	0.183666	0.376088	-0.0955305	0.127239	-0.0752839	-0.368908	0.4818	0.135561	0.116743	-0.0149128	0.183418	0.0494464	M4 yellow|0.345
2687	FAM114A2|Q9NRY5	M4 yellow	0.287253	0.048316	0.296638	0.266319	-0.107481	0.290882	0.211292	0.10016	0.313438	0.113653	0.130853	-0.0533264	0.048112	0.158228	0.344225	-0.360906	-0.3941	-0.23551	-0.199869	0.0111173	-0.0795295	-0.307704	0.0197998	0.206992	0.195664	-0.143147	0.0329417	-0.103858	0.161657	0.115125	-0.0730767	-0.0498286	0.0649204	0.193065	M4 yellow|0.3442
477	RANBP2|P49792	M4 yellow	0.324654	-0.0037451	0.213941	0.164563	-0.150872	0.265348	0.160015	-0.0737387	-0.0296825	-0.22759	-0.235239	0.0448386	0.101028	0.258439	0.339533	-0.137413	0.087282	-0.274357	-0.172498	-0.366092	-0.0946324	-0.108835	-0.380917	-0.0339305	-0.11989	-0.113458	-0.116344	-0.316257	0.0736472	-0.0920571	-0.0865686	-0.233453	-0.100886	0.221274	M4 yellow|0.3395
1011	PSMD3|O43242	M4 yellow	0.052992	-0.0609445	0.298074	0.0895605	-0.461436	-0.150248	-0.367008	0.364519	0.218833	0.0639767	0.156222	0.219763	0.0199383	0.100585	0.337957	0.184736	0.204703	-0.0943546	0.0754167	-0.226449	-0.0860858	0.0818771	0.0831319	0.451907	0.118011	-0.249142	-0.125105	-0.135001	-0.00883274	-0.0769446	-0.107499	-0.190231	-0.186626	-0.00374262	M4 yellow|0.338
923	ACAA2|P42765	M4 yellow	0.277775	-0.0345663	0.346284	0.216757	-0.0919054	0.459496	0.220755	-0.194973	0.0436532	-0.542048	-0.200634	-0.102481	0.0332129	0.288688	0.335654	-0.0209479	-0.116909	-0.30822	0.0825285	-0.288975	0.183269	-0.0247709	0.0458563	0.21678	-0.250392	-0.103324	-0.181354	-0.395841	0.201831	0.223379	-0.0108438	0.00185912	0.24944	0.228408	M4 yellow|0.3357
4055	PDPR|A8MT40	M4 yellow	0.252609	-0.124182	0.241847	0.0962805	-0.190822	0.280561	0.0828456	-0.0670357	-0.0461987	-0.282662	-0.268034	0.182168	0.156193	0.278596	0.334301	-0.232909	0.186343	-0.201885	-0.0544194	-0.482043	-0.182013	0.016508	-0.282223	0.233889	-0.0269295	-0.0811619	-0.091138	-0.255582	0.158526	-0.0178539	0.165168	0.00216333	0.0588022	0.102846	M4 yellow|0.3343
2841	TMEM245|Q9H330-2	M4 yellow	0.186028	-0.258298	0.169023	-0.0691231	0.020937	-0.0143489	0.104919	0.395789	0.303855	0.261287	0.0107343	0.269205	-0.0118251	0.0881086	0.330836	-0.100814	0.470017	-0.14338	-0.287649	-0.416882	-0.563505	-0.440336	-0.426206	-0.0585683	0.449543	-0.416107	0.113001	-0.121407	0.0718152	-0.0802216	0.0314713	-0.279291	-0.101911	-0.0622576	M4 yellow|0.3308
2538	DAAM1|Q9Y4D1-2	M4 yellow	0.229311	-0.0314483	0.230513	0.152083	-0.165977	0.26324	0.0781329	-0.248358	0.011616	-0.302252	-0.246009	0.237698	0.116824	0.159299	0.33063	-0.353698	0.0208375	-0.392854	-0.242593	-0.33022	0.060047	-0.182891	0.0239634	0.190259	0.0609073	-0.00240355	-0.0157449	-0.242615	0.365697	0.188397	0.200668	0.0128338	0.132367	0.510757	M4 yellow|0.3306
3049	ERLIN1|O75477	M4 yellow	0.199344	-0.161664	0.167838	-0.0285908	-0.347515	0.0295635	-0.273363	0.166164	0.0438468	-0.18244	-0.133412	0.172603	0.0551584	0.228731	0.32608	0.24331	0.174218	-0.092073	0.14699	-0.351548	-0.0620886	0.0101852	-0.120407	0.250393	-0.00821099	-0.0594661	0.00246964	-0.12106	0.0775253	0.0533286	0.0156972	-0.0457691	0.0235742	0.26082	M4 yellow|0.3261
1060	RAB5C|P51148	M4 yellow	0.0962772	-0.131337	0.174085	-0.003053	-0.103732	-0.0379314	-0.00269826	0.185197	0.251618	0.0358852	0.0984515	0.186351	0.047435	0.0851661	0.32285	0.369494	0.25997	-0.058649	-0.0597538	-0.327467	-0.346311	-0.388714	-0.361927	-0.0953658	0.0498571	-0.338156	-0.126936	-0.208066	-0.136343	0.0898228	0.0686635	-0.269857	-0.142587	-0.00691844	M4 yellow|0.3228
3165	TAB1|Q15750-2	M4 yellow	0.0803746	-0.0316956	0.340239	0.188647	-0.293587	0.129011	-0.121297	-0.0224188	0.00404259	-0.394848	-0.152437	0.201902	-0.0148686	0.127109	0.320663	0.278751	0.432891	-0.592881	-0.352313	-0.347883	0.0248756	-0.289523	0.0516251	0.358437	0.101111	-0.182882	-0.155766	-0.439809	0.407769	0.204446	0.0534693	-0.165073	0.17411	-0.230667	M4 yellow|0.3207
3628	CYBB|P04839	M4 yellow	-0.10285	0.0526382	0.170849	0.194457	-0.201848	0.207986	0.0338703	-0.113736	0.154508	-0.0922327	0.105708	0.305142	0.164854	0.228846	0.306812	-0.0467108	-0.17081	-0.147003	-0.0616251	-0.200729	-0.205713	-0.0216069	-0.0388286	0.349921	-0.00459875	-0.122563	-0.250776	-0.213499	-0.021641	0.0698512	-0.00667573	-0.00695952	-0.0133129	0.0681836	M4 yellow|0.3068
3655	C19orf66|Q9NUL5-3	M4 yellow	0.0621132	-0.0965172	0.256768	0.0770545	-0.422129	0.0257393	-0.2103	0.0277952	0.216172	-0.046584	0.186205	0.296209	0.0836105	0.347522	0.303007	0.128638	0.16572	-0.19201	-0.105963	-0.386823	-0.0710393	-0.0344467	0.00126441	0.42035	-0.0187681	-0.193595	-0.255693	-0.261464	0.140163	0.0191334	0.116964	-0.0540546	0.117821	-0.00159797	M4 yellow|0.303
1472	TPM3|P06753-5	M4 yellow	0.202805	-0.0565921	0.259059	0.0922097	-0.374525	0.014494	-0.239897	0.265695	-0.10795	-0.27513	-0.273874	0.0518091	-0.0237449	0.135202	0.301185	0.213994	0.450648	-0.282089	-0.0270366	-0.29133	0.0773826	0.0911454	-0.150594	0.157971	-0.0190254	-0.0940517	0.0256655	-0.226201	0.150667	-0.254232	-0.216695	-0.28605	-0.176031	0.0811918	M4 yellow|0.3012
1932	PLEKHA5|Q9HAU0-2	M4 yellow	0.198993	-0.101328	0.231695	0.0761178	0.037208	0.190497	0.148607	0.288511	0.112243	-0.0314922	-0.0752847	-0.125597	-0.190401	0.108169	0.296441	-0.228385	0.07112	-0.243026	-0.0942761	-0.234352	-0.0665193	-0.211952	-0.0312343	0.0903429	0.170084	-0.206647	0.0917616	-0.124178	0.11441	0.000619412	-0.225058	-0.255287	-0.0901488	-0.0126527	M4 yellow|0.2964
3223	SLC7A11|Q9UPY5	M4 yellow	-0.200698	-0.139339	0.152852	-0.00102902	-0.111245	0.0410219	-0.125834	-0.0340483	0.268628	-0.0501568	0.376343	0.246316	0.313051	0.246648	0.296167	0.142181	-0.152292	-0.189865	-0.149308	-0.15285	-0.0904385	-0.322901	0.200353	0.220888	0.0449566	-0.161222	-0.0872951	-0.153923	0.0327384	0.358806	0.0900844	-0.074442	0.067807	-0.23459	M4 yellow|0.2962
1548	SLC32A1|Q9H598	M27 white	-0.051726	-0.422909	-0.0216318	-0.176776	0.40358	0.345984	0.316683	-0.405937	-0.0721356	-0.261527	0.133385	-0.148475	0.133262	0.149296	0.270886	-0.243522	-0.252834	-0.400455	-0.541681	-0.30398	-0.151849	-0.411192	0.203159	0.233199	0.400541	0.161631	0.322666	-0.0290195	0.587213	0.777606	0.326407	0.326503	0.577221	-0.0723599	M27 white|0.7776
1123	SLC8A1|P32418-5	M27 white	-0.0903958	-0.66005	-0.187176	-0.444687	0.191041	-0.0963052	-0.0206334	-0.334605	-0.0668044	-0.0495455	0.291842	-0.0120925	0.160744	0.259297	0.199271	0.0978281	-0.0381093	-0.206013	-0.523102	-0.359761	-0.266564	-0.319068	0.133018	0.273083	0.49784	0.226062	0.419853	0.124215	0.481935	0.755548	0.64079	0.428828	0.555455	-0.191267	M27 white|0.7555
3434	RAB37|A8MSP2	M27 white	-0.307092	-0.507075	0.00687978	-0.256416	0.23564	-0.0480153	0.101759	-0.18189	0.202225	0.0372132	0.454008	0.0891269	0.160573	0.0687081	0.2191	-0.00119435	-0.0286757	-0.333519	-0.560562	-0.246341	-0.392206	-0.535766	0.22742	0.32421	0.531953	-0.0808387	0.209571	-0.0502394	0.341461	0.755354	0.402625	0.163768	0.374675	-0.397606	M27 white|0.7554
4117	VTI1B|Q9UEU0	M27 white	-0.278578	-0.404461	-0.0778138	-0.27003	0.28047	0.187675	0.196708	-0.645683	-0.117468	-0.311929	0.265705	-0.307825	-0.0274549	0.121929	0.101572	0.0307657	-0.515226	-0.223458	-0.453958	-0.0525171	0.19519	-0.249806	0.346704	0.16985	0.148621	0.289109	0.243749	0.0465823	0.479817	0.75328	0.512412	0.458311	0.567031	-0.081759	M27 white|0.7533
1550	NDUFAB1|O14561	M27 white	-0.182181	-0.455883	-0.0130597	-0.251424	0.0441692	-0.0972371	-0.0863121	-0.165077	0.252905	0.197622	0.4579	0.253838	0.281781	0.325259	0.282571	-0.205347	-0.276729	-0.0379573	-0.251247	-0.277554	-0.229244	-0.369561	0.396151	0.486779	0.3991	0.00192085	0.0980096	0.0840273	0.324247	0.74603	0.643874	0.481646	0.505577	-0.295614	M27 white|0.746
1354	BCL2L13|Q9BXK5	M27 white	-0.318669	-0.216865	0.0368386	-0.018483	0.364934	0.28865	0.326942	-0.250853	0.169051	-0.0596753	0.291116	0.0179329	0.185789	0.160342	0.189008	-0.156184	-0.42039	-0.218599	-0.406279	-0.0877013	-0.212618	-0.532808	0.275568	0.168833	0.288551	-0.0483168	0.00638774	-0.0892889	0.352068	0.741579	0.281356	0.307202	0.550223	-0.225964	M27 white|0.7416
2497	CCDC136|Q96JN2	M27 white	-0.139585	-0.264567	-0.0384902	-0.157559	-0.0981298	-0.118554	-0.180405	-0.382785	0.0929887	0.0656346	0.498784	-0.0147807	0.0618324	0.127946	0.120284	0.144709	-0.322268	-0.198751	-0.460803	-0.0114927	0.00441716	-0.0785159	0.503568	0.567993	0.350849	0.215891	0.115713	0.0853799	0.436307	0.722491	0.544304	0.460623	0.529817	-0.350808	M27 white|0.7225
838	NCEH1|Q6PIU2	M27 white	-0.359792	-0.584311	-0.103119	-0.354447	0.201947	-0.213157	-0.0851692	-0.121234	-0.029811	-0.012827	0.37312	0.0464969	0.139406	0.0458191	0.163036	0.0896185	0.164345	-0.31696	-0.636713	-0.26258	-0.304464	-0.342439	0.330755	0.459976	0.606192	0.143952	0.358611	0.100105	0.54805	0.720761	0.430811	0.328759	0.484586	-0.481354	M27 white|0.7208
389	OGDH|E9PCR7	M27 white	-0.398594	-0.579851	-0.280172	-0.504229	0.10287	-0.181475	-0.217892	-0.221538	0.0219846	0.14683	0.461425	0.0221725	0.251335	0.187306	0.0361444	0.125422	-0.20607	0.0898194	-0.222958	-0.196225	-0.265559	-0.126566	0.267358	0.386352	0.376811	0.216564	0.262577	0.248059	0.347339	0.71864	0.57502	0.628543	0.616605	-0.170256	M27 white|0.7186
1392	VAMP1|F5GZV7	M27 white	-0.0403553	-0.308079	0.259111	0.00517947	0.160532	0.263977	0.285751	-0.230803	0.2951	-0.0967504	0.197303	0.323267	0.196733	0.33484	0.490855	-0.249132	-0.145792	-0.323293	-0.313244	-0.464763	-0.257434	-0.666001	0.139605	0.247854	0.267999	-0.305192	-0.138184	-0.327243	0.249222	0.717288	0.471089	0.0976765	0.331161	-0.189926	M27 white|0.7173
1335	HINT2|Q9BX68	M27 white	0.0102931	-0.531738	0.159019	-0.14555	0.290237	0.297392	0.395712	-0.0676576	0.306902	0.0400911	0.321533	0.0528689	0.0971148	0.361331	0.489481	-0.112167	-0.276747	-0.245823	-0.429038	-0.392953	-0.505094	-0.587558	-0.0473506	0.302506	0.540654	-0.210017	0.190265	-0.109426	0.290922	0.715772	0.29154	0.182349	0.423605	-0.0868045	M27 white|0.7158
1923	NLGN2|Q8NFZ4	M27 white	-0.227575	-0.544057	-0.172615	-0.384546	0.22599	-0.118903	-0.0387121	-0.107208	0.0792307	0.17077	0.416181	-0.0178885	0.203737	0.0836117	0.184978	0.0288256	-0.24018	-0.106074	-0.45978	-0.139446	-0.41211	-0.334091	0.166676	0.282378	0.60988	0.175265	0.462413	0.258551	0.324197	0.706479	0.389168	0.334166	0.384128	-0.144163	M27 white|0.7065
200	PRDX5|P30044-2	M27 white	-0.102669	-0.31072	0.233144	0.0135362	0.094165	0.325455	0.286205	-0.196575	0.353632	0.0940216	0.440525	0.0066497	0.0476204	0.327971	0.403423	-0.0311692	-0.35511	-0.318263	-0.444145	-0.259604	-0.318376	-0.504756	0.189169	0.507359	0.396069	-0.256072	-0.0968785	-0.220973	0.356458	0.704734	0.287662	0.251923	0.497891	-0.416834	M27 white|0.7047
557	SEPT6|Q14141-2	M27 white	-0.169689	-0.663578	-0.321265	-0.529493	0.512962	-0.00992511	0.211085	-0.434828	-0.221265	-0.113735	0.0637443	-0.0676794	0.157283	0.157231	0.0533676	-0.0751352	0.0236424	-0.162369	-0.547176	-0.279984	-0.25038	-0.309109	0.034081	-0.00465836	0.488986	0.308612	0.551364	0.214954	0.461151	0.689407	0.574148	0.459267	0.521054	-0.134742	M27 white|0.6894
4159	CTSL|P07711	M27 white	-0.214967	-0.311407	0.048404	-0.173777	0.157986	0.187396	0.235901	-0.483386	0.11001	-0.25804	0.161262	0.187997	0.0894741	0.497628	0.336073	-0.139663	-0.162112	-0.257911	-0.308276	-0.41409	-0.269235	-0.292743	0.0568357	0.247203	0.0326831	-0.0564354	-0.167796	-0.174759	0.263722	0.685003	0.499629	0.336381	0.5121	-0.465443	M27 white|0.685
3860	C14orf142|Q9BXV9	M27 white	-0.326558	-0.348096	0.0969498	-0.131191	0.28239	0.0694398	0.2015	0.0541616	0.436979	0.191363	0.650454	0.0697568	0.139985	0.0457302	0.27131	0.0477489	-0.31442	-0.0525976	-0.176283	-0.148117	-0.473327	-0.486506	0.210447	0.309491	0.362973	-0.249407	0.0122506	-0.0150723	0.00371384	0.682628	0.1615	0.0897069	0.238533	-0.336085	M27 white|0.6826
3310	MTIF2|P46199	M27 white	-0.156602	-0.36941	0.0670608	-0.0341529	0.11622	0.135873	0.125627	-0.178244	-0.0223444	-0.178863	0.113202	-0.0302153	0.0679678	0.0534143	0.150283	-0.103799	-0.0689167	-0.559178	-0.691889	-0.152539	-0.0304728	-0.507079	0.475454	0.397141	0.642423	-0.019001	0.110529	-0.208964	0.621371	0.669022	0.272423	0.103452	0.499812	-0.231949	M27 white|0.669
3726	PSME3|K7ENH2	M27 white	-0.0692714	-0.134102	0.107754	0.027177	0.0819858	0.0612666	0.0619277	-0.338979	0.0935939	-0.117631	0.430779	-0.261524	-0.234116	-0.109725	0.113428	0.220723	-0.29194	-0.28582	-0.26922	0.00723704	0.0497143	-0.179314	0.469361	0.507421	0.205686	0.0785407	0.0215269	-0.0579116	0.241502	0.669001	0.214552	0.15772	0.286893	-0.40218	M27 white|0.669
1017	GPHN|Q9NQX3	M27 white	-0.165617	-0.578284	-0.315146	-0.481862	0.365751	-0.123336	0.0182562	-0.344395	-0.192787	0.0526671	0.0425495	-0.136671	-0.00555663	0.0734779	-0.0324987	-0.137806	-0.0528247	-0.10636	-0.452995	-0.125983	-0.143007	-0.177249	0.24288	0.166838	0.543928	0.310153	0.511842	0.285044	0.449553	0.659063	0.547151	0.506288	0.469638	-0.23958	M27 white|0.6591
2580	STX6|O43752	M27 white	-0.156222	-0.608387	-0.0156848	-0.327557	0.0357592	0.0114623	-0.0981751	-0.0817158	0.0459635	0.0742122	0.351633	0.0102917	0.165642	0.149224	0.303821	-0.0711328	-0.0268574	-0.301734	-0.531064	-0.350703	-0.259034	-0.325074	0.20722	0.514847	0.609868	0.0679814	0.35184	0.0619331	0.571666	0.651884	0.370438	0.336097	0.480367	-0.0397207	M27 white|0.6519
2035	PVALB|P20472	M27 white	-0.126367	0.0174078	0.327548	0.238543	0.0601694	0.36837	0.248542	-0.433217	0.113354	-0.370195	0.134512	-0.122884	-0.132625	-0.0595838	0.218299	0.0414511	-0.135208	-0.419607	-0.279764	-0.172349	0.200661	-0.320276	0.410808	0.323293	-0.0881646	-0.152716	-0.368962	-0.461095	0.3624	0.648294	0.267389	0.0866938	0.4097	-0.287032	M27 white|0.6483
722	PIN1|Q13526	M27 white	-0.287342	-0.236925	-0.118102	-0.180918	0.133704	-0.147173	-0.11814	-0.0544318	0.212376	0.304823	0.514191	-0.11595	-0.024831	0.0752283	0.0464055	-0.226813	-0.709804	0.128858	-0.0637446	0.288075	-0.00967182	-0.127392	0.622141	0.401667	0.432055	0.197632	0.31015	0.377738	0.126273	0.64393	0.335777	0.490403	0.302831	-0.214918	M27 white|0.6439
2850	GRIA4|G3V164	M27 white	-0.324799	-0.336255	-0.2227	-0.272194	0.437697	0.0294166	0.192154	-0.43227	-0.236186	-0.21723	0.139465	-0.0362569	0.155514	-0.117246	-0.0407422	0.00991686	0.0717083	-0.265817	-0.564284	-0.167467	-0.225468	-0.302317	0.0935531	0.0607319	0.298944	0.250136	0.250393	0.0273968	0.42535	0.637329	0.376826	0.28336	0.44134	-0.329672	M27 white|0.6373
2085	SLC9A1|P19634	M27 white	-0.369103	-0.385602	-0.0856281	-0.222176	0.197165	0.152262	0.130738	-0.426591	-0.129189	-0.174421	0.0188677	0.127154	0.234998	0.233596	0.128752	-0.0862719	-0.108126	-0.219301	-0.374311	-0.29478	-0.145837	-0.35763	0.123873	0.206567	0.205735	0.115052	0.0484388	-0.105883	0.399353	0.635737	0.439587	0.392397	0.51026	-0.10339	M27 white|0.6357
846	ATP5J2-PTCD1|G3V325	M27 white	-0.337779	-0.190237	0.00990826	-0.0801392	0.278522	0.0877888	0.227726	-0.0877916	0.350588	0.223221	0.594012	-0.033431	-0.00729335	0.0721152	0.137644	0.190539	-0.380084	-0.0334651	-0.229625	-0.0499709	-0.372132	-0.450298	0.229225	0.277847	0.273292	-0.176105	-0.0825205	0.0116684	0.0745476	0.634984	0.128937	0.193005	0.351349	-0.449541	M27 white|0.635
782	SYNE1|Q8NF91	M27 white	-0.120562	-0.437123	-0.188227	-0.342777	-0.0258956	-0.403698	-0.361816	-0.150907	0.0518577	0.110886	0.415688	0.123578	0.290639	0.0905848	0.126926	-0.106424	-0.180778	-0.0437086	-0.29665	-0.0687305	-0.0410207	-0.0896115	0.473473	0.448448	0.390163	0.373861	0.43782	0.350178	0.318988	0.634242	0.503758	0.445444	0.319159	-0.107804	M27 white|0.6342
2355	GAD1|Q99259	M27 white	-0.191231	-0.255276	-0.207936	-0.220629	0.122961	0.0286545	-0.141791	-0.448051	-0.263049	-0.221794	0.149376	-0.127158	0.0860393	0.0806143	-0.00353896	-0.0602855	-0.320188	-0.167278	-0.293617	-0.0447207	0.216517	-0.0293791	0.454313	0.252885	0.178875	0.383974	0.253993	0.125069	0.456933	0.615065	0.358831	0.415962	0.464285	-0.0156284	M27 white|0.6151
2369	PCP4|P48539	M27 white	-0.478291	-0.113442	-0.306251	-0.213904	0.425797	0.104417	0.212022	-0.595826	-0.185426	-0.224793	0.144068	-0.206315	0.205786	0.0311587	-0.226015	0.0808162	-0.394521	0.00362381	-0.2081	0.12206	0.104984	-0.0873363	0.294498	-0.162797	-0.184766	0.29954	-0.0436944	0.0468201	0.181165	0.611178	0.270916	0.405168	0.511593	-0.224226	M27 white|0.6112
2227	ATPAF1|Q5TC12	M27 white	-0.302124	-0.171011	-0.233127	-0.196227	0.283035	0.0298937	0.0713176	-0.394524	-0.0510207	-0.0374272	0.404339	-0.0539049	0.18857	0.0236254	-0.0806604	0.00579439	-0.387288	-0.00228039	-0.214382	0.067448	0.0197391	-0.185469	0.322204	0.0615019	0.0859795	0.196062	0.042868	0.0996707	0.217505	0.609094	0.333271	0.37596	0.445856	-0.176077	M27 white|0.6091
4349	BET1|O15155-2	M27 white	-0.241879	-0.380927	0.0423073	-0.204608	0.25566	0.272823	0.189258	0.207222	0.314596	0.208288	0.297867	0.11607	0.130111	0.247755	0.338947	-0.214246	-0.473101	0.107484	-0.00734152	-0.15611	-0.420886	-0.395364	0.119117	0.305818	0.461071	-0.190103	0.174118	0.106849	0.110186	0.605913	0.0980732	0.358059	0.463473	0.0928891	M27 white|0.6059
916	PCYOX1|Q9UHG3	M27 white	-0.0467568	-0.380959	0.110709	-0.125814	-0.0307922	-0.111976	-0.0508664	0.024698	0.333817	0.0463185	0.336046	0.482873	0.409934	0.521166	0.4806	-0.162654	-0.144466	-0.18991	-0.298378	-0.380186	-0.33407	-0.473852	0.244303	0.415953	0.406553	-0.124119	0.118794	-0.0190105	0.297997	0.595452	0.429332	0.264484	0.37161	-0.178621	M27 white|0.5955
4256	AP4S1|Q9Y587	M27 white	0.042962	-0.0988369	0.0826004	0.0616458	0.024702	0.25059	0.0602591	-0.250913	0.190245	-0.0407299	0.3684	0.152023	0.346752	0.417308	0.338402	-0.221436	-0.635647	-0.0976781	-0.174726	-0.0828028	0.018494	-0.339165	0.248023	0.244699	0.123393	0.00978506	-0.0180905	-0.0258361	0.18944	0.580681	0.24214	0.288641	0.322581	0.0719038	M27 white|0.5807
3019	CADPS|H0YFP0	M27 white	-0.190954	-0.200569	-0.111143	-0.136062	0.183549	0.170009	0.0551621	-0.505254	-0.109426	-0.211113	0.165504	-0.173341	0.0762474	0.0131408	-0.045559	-0.01542	-0.273163	-0.194865	-0.194012	-0.0486891	0.159955	-0.152103	0.396502	0.172447	0.064867	0.171132	0.0847171	-0.0309256	0.340372	0.562029	0.338532	0.335154	0.434154	-0.189383	M27 white|0.562
3422	F8|P00451	M27 white	-0.114946	-0.386441	-0.0620912	-0.156074	0.0620519	0.136444	-0.146139	-0.24526	-0.065547	-0.0735458	0.0822584	-0.15024	0.0336928	0.24469	0.143655	-0.0283106	-0.334499	-0.29769	-0.468922	0.0295398	0.107308	-0.161134	0.429347	0.467272	0.484815	0.241962	0.404553	0.112437	0.536838	0.55727	0.22459	0.391052	0.467029	0.08407	M27 white|0.5573
1689	CPLX1|D6RI11	M27 white	-0.351166	-0.0419905	-0.180214	-0.069466	0.384358	0.308238	0.266683	-0.642972	-0.279953	-0.308569	0.0719425	-0.33169	0.0449925	-0.0920673	-0.238131	0.0292229	-0.292218	-0.238535	-0.287446	0.0910969	0.256459	-0.146311	0.363138	0.0104449	-0.124669	0.230438	-0.0911785	-0.102902	0.365665	0.555209	0.192394	0.333419	0.535083	-0.291747	M27 white|0.5552
2949	LYRM7|Q5U5X0	M27 white	-0.166316	-0.365421	-0.0711022	-0.200796	0.341856	0.301837	0.218439	-0.110467	-0.00794576	-0.111632	0.169969	-0.33815	-0.0250673	0.27413	0.175626	0.119434	-0.47663	-0.0578354	-0.227712	-0.0246988	-0.0888361	-0.194503	0.120454	0.0364023	0.263613	0.0926551	0.282164	0.0908494	0.249623	0.539937	0.0389508	0.252134	0.432602	-0.00793413	M27 white|0.5399
2950	RBFOX1|I3L1D4	M27 white	-0.0396012	-0.329036	-0.0555686	-0.189762	0.137256	-0.0857636	-0.112682	-0.316552	-0.119968	-0.12877	0.100652	-0.197467	-0.0661821	-0.108479	0.0284711	0.0368008	0.0662079	-0.293213	-0.417692	-0.0628873	0.138028	-0.125894	0.393216	0.272336	0.352781	0.168201	0.309527	0.0430613	0.415118	0.539166	0.379794	0.23749	0.283972	-0.370089	M27 white|0.5392
2496	GFM1|Q96RP9	M27 white	-0.0513192	-0.0499009	-0.0142337	0.00107068	0.104938	-0.0347022	0.0219561	-0.444203	-0.233244	-0.408955	0.0881507	-0.306042	-0.199082	-0.123902	-0.0637949	0.441202	0.00587946	-0.311249	-0.388622	0.0789941	0.332899	-0.0045327	0.436016	0.246674	0.00495011	0.310264	0.0560429	-0.0555359	0.443843	0.531605	0.25871	0.235982	0.458442	-0.330707	M27 white|0.5316
2356	MCU|Q8NE86-3	M27 white	-0.233919	-0.319109	-0.170901	-0.291303	0.0175782	0.00527022	-0.152369	-0.307601	0.00179423	-0.0363527	0.348091	-0.143533	0.0970608	0.222897	-0.00368276	0.390736	-0.295875	-0.0414581	-0.271328	0.0204488	0.0638078	-0.0231983	0.29056	0.182047	0.151806	0.183215	0.158963	0.0907394	0.300386	0.529131	0.286887	0.361555	0.524745	-0.183383	M27 white|0.5291
1373	UGGT1|Q9NYU2-2	M27 white	-0.0503385	-0.309427	-0.202513	-0.239825	-0.0401969	-0.137109	-0.296328	-0.283772	-0.162258	-0.13084	0.103567	0.127397	0.39287	0.119857	0.0513157	-0.0655086	-0.147941	-0.240214	-0.362983	-0.0423138	0.0898218	-0.179127	0.339188	0.361705	0.328273	0.421132	0.4414	0.231476	0.524033	0.526115	0.362648	0.458773	0.455324	0.116013	M27 white|0.5261
2361	FAM136A|Q96C01	M27 white	-0.486673	-0.376243	-0.273812	-0.364662	0.167388	-0.134362	-0.241485	-0.320288	-0.327989	-0.241883	0.0780374	-0.23306	0.0640771	-0.0521465	-0.125957	0.150796	-0.0428109	-0.16258	-0.303144	0.037124	0.13048	0.0872806	0.44187	0.225698	0.242113	0.423019	0.39683	0.208148	0.4265	0.506913	0.215083	0.401646	0.390221	-0.271034	M27 white|0.5069
3097	RLBP1|P12271	M27 white	0.0685874	-0.402052	0.193824	-0.134968	-0.0795577	0.113944	0.106205	-0.1093	0.268481	-0.0240632	0.319671	0.200293	0.130402	0.290587	0.457482	-0.0557062	0.0850445	-0.374254	-0.372456	-0.529195	-0.402994	-0.464995	-0.0581509	0.416588	0.336052	-0.166607	0.0581318	-0.214354	0.352005	0.502073	0.343662	0.0905795	0.339074	-0.161558	M27 white|0.5021
448	PCSK1N|Q9UHG2	M27 white	-0.156353	-0.409397	-0.028719	-0.21287	0.322133	-0.0173301	0.307668	-0.106355	0.161162	0.0734965	0.176228	-0.0145227	-0.0352125	0.15442	0.166139	-0.0947852	0.026408	-0.283341	-0.596446	-0.179969	-0.324669	-0.520154	0.0453482	-0.0164415	0.45611	-0.108889	0.237452	-0.0285494	0.319285	0.496087	0.277515	0.0793505	0.295441	-0.234688	M27 white|0.4961
3541	NPDC1|Q9NQX5	M27 white	-0.336799	-0.348352	0.0396485	-0.113166	0.239146	0.179524	0.355913	0.0969573	0.40294	0.222259	0.433479	0.215238	0.0519818	0.173491	0.296166	-0.0130164	-0.136194	-0.106726	-0.295256	-0.157227	-0.635017	-0.50088	-0.112541	0.162869	0.448252	-0.256815	0.0465741	-0.0710682	0.0132508	0.487587	0.0537815	0.0636458	0.186277	-0.208046	M27 white|0.4876
3363	CMC1|Q7Z7K0	M27 white	-0.355816	-0.19233	-0.221599	-0.222852	0.259079	-0.0617813	0.0125978	-0.206763	-0.142964	-0.0176117	0.115847	-0.0531865	0.290659	-0.0734705	-0.187127	0.224265	-0.0682696	-0.0134471	-0.196661	0.0907873	0.0353641	-0.170005	0.272856	0.0535204	0.0938017	0.172216	0.0488632	0.0905519	0.281848	0.479855	0.220714	0.40024	0.522901	-0.241154	M27 white|0.4799
1200	FKBP2|P26885	M27 white	0.0817826	-0.290927	0.0587375	-0.154997	-0.242808	-0.150215	-0.179397	-0.180575	0.133987	-0.00420966	0.395584	0.282948	0.200526	0.200975	0.296998	0.0859992	0.115936	-0.286111	-0.450956	-0.36492	-0.201039	-0.250644	0.0853262	0.380606	0.264584	0.0397369	0.0316554	-0.117463	0.398089	0.478207	0.495366	0.137553	0.374671	-0.115221	M27 white|0.4782
2043	NDUFA3|O95167	M27 white	-0.392552	-0.362739	-0.155433	-0.29375	0.0829986	-0.0697963	-0.0525094	-0.215708	-0.0779528	0.0041371	0.0486285	-0.054588	0.170478	0.260997	-0.0322411	0.127225	-0.0885332	0.0368961	-0.28129	-0.129173	-0.108365	0.0185035	0.152416	0.10249	0.122162	0.0953923	-0.0204087	0.000340411	0.296251	0.43961	0.398365	0.429113	0.554689	-0.200171	M27 white|0.4396
4069	SMIM20|Q8N5G0-2	M27 white	-0.300545	-0.184976	-0.0702074	-0.100916	0.350666	0.319831	0.361965	-0.325523	-0.097524	-0.19447	-0.0606449	-0.0199455	0.226969	0.309986	0.0580552	0.0746307	-0.16046	-0.127733	-0.251319	-0.162785	-0.139927	-0.228247	0.0754796	-0.0206478	0.0252123	-0.0594301	-0.160683	-0.162438	0.300353	0.426334	0.240901	0.286395	0.549803	-0.316891	M27 white|0.4263
107	GOT2|P00505	M27 white	-0.012722	-0.375021	-0.0440939	-0.19894	0.139321	0.301923	0.117494	-0.146352	-0.0299363	-0.125775	-0.0802318	-0.148403	0.273255	0.428751	0.208097	0.0085899	-0.264324	-0.128637	-0.262169	-0.187714	0.000599646	-0.199054	0.00285518	0.0135432	0.104801	0.082933	0.16572	0.00362066	0.366204	0.405136	0.148059	0.296294	0.494485	0.260309	M27 white|0.4051
3517	KCTD8|Q6ZWB6	M27 white	0.23613	-0.0481148	0.222287	0.129941	-0.0788307	0.0343691	-0.00471306	-0.0949948	0.244978	-0.0661379	0.16792	-0.0418576	-0.134888	0.0920398	0.323249	0.00304014	-0.238626	-0.193172	-0.10803	-0.0331533	0.114424	-0.225995	0.320104	0.254213	0.141071	-0.0141732	0.0847084	-0.0336147	0.134375	0.404489	0.207215	0.0478924	0.0741797	-0.136805	M27 white|0.4045
2758	TK2|O00142-2	M27 white	0.0341738	-0.264832	0.0502112	-0.0772241	0.215369	0.239783	0.20987	-0.187682	0.0195626	-0.2513	0.0756378	-0.292023	0.0543242	0.208406	0.156451	0.0678603	-0.266829	-0.330697	-0.258564	-0.0157186	0.0181073	-0.208701	0.166076	0.140636	0.203374	0.055741	0.306758	-0.0338793	0.251188	0.399968	-0.0538011	0.0943791	0.283759	-0.189799	M27 white|0.4
1375	HIGD1A|C9JAW5	M27 white	-0.325625	-0.44458	-0.116296	-0.358145	-0.172355	0.0155911	-0.353639	-0.141831	-0.0429601	0.0242565	0.112363	0.0687764	0.34126	0.244357	0.118282	0.0197131	-0.0643685	-0.0526145	-0.139755	-0.280775	-0.0555423	0.0248969	0.155429	0.314335	0.135363	0.080635	0.0834737	0.013301	0.310704	0.371478	0.23379	0.322053	0.359985	0.101693	M27 white|0.3715
1151	IVD|P26440	M27 white	-0.182293	-0.310339	-0.201708	-0.241527	-0.0711305	-0.250468	-0.262072	-0.18154	-0.18817	-0.0406782	0.131599	-0.0712747	0.0655592	0.146418	-0.0345833	0.015425	-0.102903	0.0421247	-0.191159	-0.0444942	0.114779	0.174433	0.293863	0.304368	0.12394	0.330158	0.205822	0.182621	0.296395	0.327678	0.331524	0.42973	0.315139	-0.0395981	M27 white|0.3277
3274	KNG1|P01042-3	M32 violet	-0.426522	-0.100168	-0.361286	-0.292868	-0.0501429	-0.155259	-0.261921	-0.312264	-0.198426	-0.0764118	-0.0937773	0.482575	0.885058	0.334506	-0.179017	0.0179342	0.00729938	0.0841504	-0.0762352	-0.0780604	0.00260164	0.0574129	0.0628147	-0.114412	-0.191077	0.210838	-0.0891668	0.0986395	0.16562	0.0868379	0.230966	0.396294	0.356746	0.20063	M32 violet|0.8851
2390	ITIH4|Q14624-3	M32 violet	-0.217824	-0.500622	-0.396664	-0.518419	0.067363	-0.183419	-0.180107	-0.157333	-0.106402	0.183845	0.0866134	0.519039	0.882887	0.544598	0.0806243	-0.213553	-0.00970903	0.0696401	-0.324905	-0.332738	-0.365092	-0.209731	-0.18049	-0.0442621	0.275479	0.211104	0.284897	0.2517	0.292888	0.259203	0.455642	0.474514	0.441067	0.189118	M32 violet|0.8829
1471	HPX|P02790	M32 violet	-0.0777599	-0.336874	-0.155928	-0.302706	-0.146343	-0.0578543	-0.217227	-0.140184	0.033128	0.0862443	0.0487522	0.634142	0.86728	0.574104	0.216743	-0.229989	-0.0835686	0.0594089	-0.0913722	-0.384103	-0.291471	-0.185466	-0.179691	0.0771085	0.0874814	0.0421929	0.00488637	0.0122775	0.137091	0.256091	0.46733	0.358317	0.352797	0.226082	M32 violet|0.8673
1823	CP|E9PFZ2	M32 violet	-0.327932	-0.293972	-0.242479	-0.324785	-0.0480832	-0.0917241	-0.210702	-0.185468	-0.0254189	-0.00596171	0.0311995	0.632985	0.85609	0.629803	0.179976	-0.0981189	-0.0984731	0.16105	-0.0128136	-0.400024	-0.244587	-0.0969645	-0.0886135	-0.0312093	-0.106007	0.0793137	-0.0753593	0.0542981	0.0547412	0.225953	0.340552	0.35733	0.289502	0.145099	M32 violet|0.8561
3391	SERPINC1|P01008	M32 violet	-0.361036	-0.133352	-0.233959	-0.233232	0.0114772	-0.0229739	-0.0867958	-0.396672	-0.0439713	-0.0483615	0.112793	0.573389	0.819921	0.427852	0.0316994	0.007203	-0.0559742	-0.0456035	-0.234063	-0.193724	-0.146702	-0.204527	0.000742642	-0.0397434	-0.0694107	0.114343	-0.131071	-0.0082033	0.175342	0.269009	0.333918	0.314259	0.355731	0.0249898	M32 violet|0.8199
502	C3|P01024	M32 violet	-0.0150544	-0.172499	-0.151203	-0.221911	0.0260937	-0.0739069	-0.0418762	-0.0691115	0.036653	0.0835013	-0.0344143	0.615843	0.817576	0.45961	0.179516	-0.300302	-0.0196435	0.0932135	-0.0342307	-0.297825	-0.303712	-0.203253	-0.270371	-0.153533	0.00418108	0.0187989	0.0347689	0.0642594	-0.0316164	0.0591635	0.260025	0.163545	0.115575	0.204134	M32 violet|0.8176
3406	CFB|P00751	M32 violet	-0.229163	-0.507244	-0.412578	-0.523936	0.0656504	-0.317783	-0.312322	-0.175936	-0.120297	0.0656501	0.171549	0.473748	0.816699	0.403557	0.0242611	-0.0347977	0.0250748	0.19692	-0.0729523	-0.301381	-0.286151	-0.0589994	-0.0418711	0.104167	0.152249	0.300688	0.312533	0.310637	0.167234	0.298489	0.512995	0.528601	0.374499	0.0285854	M32 violet|0.8167
766	ORM1|P02763	M32 violet	-0.104111	-0.360165	-0.157436	-0.300943	-0.0747296	-0.0862963	-0.166073	-0.0629317	-0.0681769	0.0813027	-0.131083	0.554246	0.774807	0.4839	0.203696	-0.175725	0.114021	0.0477743	-0.07778	-0.4284	-0.255967	-0.213594	-0.182524	0.0334971	0.112654	0.0159374	0.0635494	0.0459075	0.181206	0.122908	0.35775	0.321464	0.250448	0.252077	M32 violet|0.7748
563	SERPINA1|P01009	M32 violet	-0.0982572	-0.409645	-0.205102	-0.332444	-0.116577	-0.00350786	-0.194959	-0.400725	-0.26456	-0.188765	-0.0483831	0.38018	0.740707	0.545449	0.149884	0.0495466	0.10292	-0.308751	-0.462267	-0.403506	-0.0851928	-0.176633	0.000302606	0.253962	0.184159	0.232186	0.156487	-0.021069	0.583417	0.357906	0.433532	0.455339	0.593947	0.0363031	M32 violet|0.7407
2720	SERPING1|P05155-2	M32 violet	-0.34825	-0.0461163	-0.439219	-0.320068	0.070432	-0.297141	-0.226475	-0.115191	-0.0996906	0.2194	0.0597067	0.382158	0.735921	0.161554	-0.254881	0.00767785	-0.0635202	0.325486	0.0843659	0.0749493	-0.122351	0.117372	0.0292389	-0.178254	-0.102567	0.257134	0.072539	0.361671	-0.0322356	-0.064475	0.107888	0.375347	0.192042	0.091194	M32 violet|0.7359
20	ALB|P02768	M32 violet	-0.338879	-0.177559	-0.244053	-0.295101	-0.000597113	-0.139537	-0.186855	-0.0974419	-0.136576	-0.0494064	-0.0709942	0.54853	0.730075	0.378931	-0.0148763	0.00567161	0.173245	0.0714902	-0.0707701	-0.258913	-0.259516	0.0231004	-0.149739	-0.109011	-0.0627879	0.059223	-0.0707138	0.00639254	0.0500463	0.0331472	0.170963	0.176617	0.223508	-0.0370887	M32 violet|0.7301
2325	GC|P02774	M32 violet	-0.197171	-0.360442	-0.171527	-0.373705	-0.271015	-0.360392	-0.420153	0.102264	0.197385	0.407758	0.202075	0.617733	0.704405	0.472761	0.136345	-0.356528	-0.0747881	0.266472	0.00988923	-0.210898	-0.279354	0.00416282	-0.00414878	0.137202	0.183721	0.0103757	0.047691	0.200995	-0.00770074	0.102015	0.475234	0.336804	0.159042	0.263823	M32 violet|0.7044
3247	A1BG|P04217	M32 violet	-0.420839	-0.169096	-0.303392	-0.287615	-0.0409705	-0.184163	-0.30749	-0.230905	0.0162247	0.131199	0.144794	0.353866	0.69871	0.312727	-0.0912573	0.00453904	-0.314093	0.309427	0.12884	-0.0128094	-0.0405026	0.053549	0.155606	-0.0522854	-0.159701	0.12339	-0.08769	0.17456	-0.093373	0.228417	0.305555	0.384988	0.207468	0.16595	M32 violet|0.6987
3389	PTGFRN|Q9P2B2	M32 violet	-0.0569626	-0.14602	-0.441247	-0.326332	0.0545371	-0.092483	-0.218349	-0.220575	-0.36518	-0.0513051	-0.315209	0.286171	0.696949	0.218816	-0.132675	-0.23781	0.0407064	0.121807	-0.0176908	-0.151098	-0.0227177	0.080908	-0.224499	-0.242126	-0.0698537	0.402302	0.274998	0.259487	0.166113	-0.0634763	0.236793	0.391449	0.193331	0.360985	M32 violet|0.6969
2530	ORM2|P19652	M32 violet	-0.0172038	-0.204087	-0.131112	-0.150308	0.0838096	0.141069	0.0201678	-0.126684	-0.24337	-0.205404	-0.186771	0.320399	0.663176	0.385151	0.142532	-0.119079	0.0446811	-0.151272	-0.159873	-0.308638	-0.0824402	-0.264663	-0.186557	-0.081255	-0.0135042	0.113718	0.0757876	-0.0554869	0.259124	0.130999	0.0930154	0.153293	0.286543	0.218939	M32 violet|0.6632
3376	CFH|P08603	M32 violet	-0.0575061	-0.328813	-0.14039	-0.238052	0.118142	-0.0281813	0.0370373	-0.216559	0.0600818	0.0267689	0.097022	0.538463	0.655527	0.357897	0.207568	-0.141825	0.0234448	-0.0727633	-0.319926	-0.36619	-0.400222	-0.353496	-0.243627	-0.00743009	0.191106	0.057534	0.112975	0.0400689	0.110361	0.325292	0.373111	0.19338	0.217963	0.170136	M32 violet|0.6555
3626	SPATS2L|Q9NUQ6-2	M32 violet	-0.208484	-0.258562	-0.299971	-0.365796	0.159369	0.0529526	0.00616265	-0.169783	-0.0697152	0.125472	-0.017956	0.170496	0.648185	0.377401	-0.0271994	-0.109844	-0.199432	0.204484	0.00659881	-0.158866	-0.247067	-0.0258079	-0.209216	-0.19162	0.00607506	0.090486	0.105616	0.163857	0.0548311	0.0778096	0.110201	0.335698	0.329131	0.189331	M32 violet|0.6482
1576	SERPINA3|P01011	M32 violet	-0.248356	-0.290674	-0.242979	-0.334647	0.17053	-0.0204125	0.108932	-0.361723	-0.140662	-0.0457666	-0.115221	0.367648	0.62294	0.307202	-0.0311759	-0.101319	0.0864295	0.0266612	-0.0917679	-0.265262	-0.225926	-0.15851	-0.166458	-0.124152	-0.0278416	0.0822587	-0.00882714	-0.0033546	0.103424	0.200027	0.346189	0.325748	0.315118	0.0420133	M32 violet|0.6229
260	ACTN4|O43707	M32 violet	-0.14428	-0.0382832	-0.392493	-0.228216	0.0112521	-0.14901	-0.194708	-0.415919	-0.369205	-0.221999	-0.219897	0.367678	0.617805	0.397489	-0.181318	-0.238359	-0.157613	0.179664	0.128129	-0.0468221	0.173603	0.268119	0.0236647	-0.140718	-0.329806	0.440048	0.0393016	0.185817	-0.0124187	0.0191248	0.265726	0.395033	0.152185	0.174984	M32 violet|0.6178
3936	AMBP|P02760	M32 violet	-0.22095	-0.22179	0.00173366	-0.130601	0.0328612	0.12586	0.0189411	-0.144957	-0.0320057	-0.137138	-0.0452122	0.448082	0.603543	0.211213	0.14141	0.0299271	0.33604	-0.250453	-0.302877	-0.434812	-0.295306	-0.29734	-0.198291	0.0852404	0.0534475	-0.120476	-0.142633	-0.234927	0.298358	0.162658	0.175732	0.0916935	0.319163	0.00221698	M32 violet|0.6035
4180	ADHFE1|Q8IWW8-4	M32 violet	-0.225215	-0.562793	-0.338617	-0.606947	0.339528	-0.21757	0.0472595	-0.00605207	0.15714	0.489158	0.439422	0.273981	0.586276	0.461543	-0.0229493	0.0172285	-0.0691112	0.277325	-0.282378	-0.207152	-0.659912	-0.228918	-0.395373	-0.169946	0.377648	0.0154011	0.361963	0.356346	-0.114014	0.181296	0.247682	0.155218	0.216389	-0.179934	M32 violet|0.5863
1623	TTR|P02766	M32 violet	-0.323889	-0.183196	-0.0874048	-0.135836	0.0631779	-0.0656634	-0.0153283	-0.193945	-0.039222	-0.115366	-0.0437069	0.435808	0.500878	0.0548926	0.0236712	-0.202248	0.152163	-0.138504	-0.273671	-0.161657	-0.0635267	-0.301883	0.0607706	-0.0991463	0.00491413	0.044627	-0.0276775	-0.0892596	0.196684	0.26196	0.317888	0.0969424	0.171323	0.243393	M32 violet|0.5009
4371	HID1|Q8IV36-2	M32 violet	-0.26406	-0.136204	-0.283281	-0.31105	0.296758	-0.0767088	0.0640409	0.125838	0.0993216	0.266971	0.0230115	0.438527	0.477706	0.037262	-0.248502	-0.176909	0.0134899	0.332321	0.284658	0.103942	-0.269041	0.0171811	-0.0894021	-0.178599	0.082891	-0.0332256	0.145418	0.171449	-0.297754	0.0527606	0.106752	0.348343	0.00257208	0.123652	M32 violet|0.4777
681	APOA1|P02647	M32 violet	-0.301294	-0.0657157	-0.242076	-0.210226	0.172449	0.0129803	-0.0683088	-0.192962	-0.289362	-0.203543	-0.164762	0.0795405	0.436558	0.211665	-0.19674	0.14005	0.0303417	-0.0402294	-0.0813043	0.00698213	0.0511792	0.0509381	-0.000992341	-0.201605	-0.143829	0.142482	-0.0243495	-0.0202428	0.0792903	0.0883297	-0.0209196	0.121248	0.278544	-0.217316	M32 violet|0.4366
2155	PURB|Q96QR8	M32 violet	-0.0913321	-0.393627	-0.157433	-0.335947	0.113029	-0.0760025	0.0990329	0.0547792	0.0618079	0.111799	0.025911	0.302068	0.368748	0.310329	0.145835	-0.0233708	0.329823	0.0528576	-0.104956	-0.529072	-0.600391	-0.202965	-0.460624	-0.0694622	0.110863	-0.126344	0.059271	-0.00568076	0.026069	0.0232981	0.144446	0.0935956	0.136356	-0.0556987	M32 violet|0.3687
113	AP2A1|O95782-2	M1 turquoise	-0.452473	-0.332585	-0.752469	-0.680633	0.248209	-0.737449	-0.434454	0.0453919	-0.123039	0.618941	0.350066	0.0210617	0.227277	-0.0567972	-0.49006	-0.0861122	-0.317287	0.825585	0.278806	0.388853	-0.10725	0.395673	0.259828	-0.165624	0.225387	0.525811	0.543527	0.91108	-0.244016	0.0683094	0.369816	0.641676	0.0607682	0.0177436	M1 turquoise|0.9111
890	PRKCE|Q02156	M1 turquoise	-0.37972	-0.0717871	-0.69773	-0.472894	0.20371	-0.712274	-0.434872	0.0459786	-0.188151	0.53557	0.341229	-0.235775	-0.0418346	-0.336041	-0.673733	0.0611368	-0.326162	0.649177	0.207549	0.707776	0.10827	0.453708	0.353863	-0.152129	0.186975	0.617938	0.577903	0.907398	-0.245088	-0.0896632	0.0865285	0.447319	-0.0698915	-0.0546055	M1 turquoise|0.9074
507	SYNGAP1|A0A0A0MQZ2	M1 turquoise	-0.400524	-0.462063	-0.860076	-0.776949	0.412373	-0.626825	-0.349499	-0.101085	-0.47108	0.347365	0.0670759	-0.0949664	0.263234	-0.0704295	-0.549303	-0.0912601	-0.107411	0.540661	-0.0159897	0.300485	-0.070858	0.338998	0.166471	-0.231991	0.361884	0.729092	0.793963	0.895897	0.0768452	0.124209	0.356107	0.669968	0.235122	0.0258966	M1 turquoise|0.8959
80	AP2B1|P63010	M1 turquoise	-0.510431	-0.336595	-0.773611	-0.725153	0.295005	-0.730401	-0.394924	0.113028	-0.140872	0.619513	0.338258	-0.0299656	0.146883	-0.0994764	-0.531228	0.0177082	-0.203579	0.839697	0.2825	0.388737	-0.178631	0.411097	0.109446	-0.292	0.20436	0.48425	0.544321	0.893	-0.32217	-0.033875	0.242107	0.523555	-0.0133836	-0.019307	M1 turquoise|0.893
1016	AP3M2|P53677	M1 turquoise	-0.366483	-0.438132	-0.773676	-0.732516	0.268971	-0.634555	-0.456598	-0.112765	-0.343857	0.36956	0.18563	-0.154554	0.183465	-0.00612701	-0.449252	-0.085449	-0.298163	0.506229	-0.0131226	0.368875	0.0368266	0.370584	0.337454	-0.107573	0.367082	0.732077	0.790801	0.892274	0.0883853	0.234154	0.375337	0.680004	0.242373	-0.000287384	M1 turquoise|0.8923
329	DPP6|E9PF59	M1 turquoise	-0.356496	-0.363276	-0.780987	-0.690454	0.247223	-0.666057	-0.472621	-0.0272056	-0.358129	0.404239	0.149226	-0.114015	0.186916	-0.118743	-0.549879	-0.0682606	-0.169471	0.520736	0.0274866	0.445232	0.0332824	0.367527	0.205989	-0.205099	0.337904	0.696544	0.802847	0.890148	-0.032895	0.0155843	0.246842	0.535206	0.0647943	0.0406694	M1 turquoise|0.8901
191	AP2A2|O94973	M1 turquoise	-0.37207	-0.336619	-0.703271	-0.665312	0.0986166	-0.633988	-0.537345	0.108614	-0.163588	0.634493	0.23983	-0.118555	0.143209	-0.045828	-0.476259	-0.0381568	-0.319516	0.697579	0.184774	0.458722	-0.0126841	0.423477	0.188847	-0.138749	0.317058	0.534096	0.640229	0.886242	-0.135876	-0.0234255	0.23814	0.590175	0.0625239	0.122299	M1 turquoise|0.8862
1166	ACTR3B|Q9P1U1	M1 turquoise	-0.473017	-0.375231	-0.840673	-0.732881	0.330408	-0.626497	-0.375481	-0.0410333	-0.297318	0.573342	0.277931	-0.0564084	0.249714	-0.137664	-0.593788	-0.019417	-0.204615	0.630156	0.0111163	0.397248	-0.193963	0.314146	0.0578939	-0.23795	0.354217	0.597566	0.664806	0.883531	-0.119738	0.0339427	0.260975	0.559069	0.097584	0.0119332	M1 turquoise|0.8835
687	PDXP|Q96GD0	M1 turquoise	-0.416695	-0.158	-0.640471	-0.490727	0.380735	-0.66377	-0.277956	0.227829	0.00953129	0.671479	0.428649	-0.0482344	0.0905963	-0.274898	-0.507775	-0.144922	-0.342818	0.735957	0.226544	0.572095	-0.118872	0.217766	0.256839	-0.284135	0.277212	0.384805	0.537238	0.882335	-0.364635	-0.0234386	0.111321	0.355727	-0.153334	0.0359325	M1 turquoise|0.8823
453	ATL1|Q8WXF7-2	M1 turquoise	-0.421392	-0.3549	-0.583525	-0.565652	0.212034	-0.702963	-0.462549	0.332952	-0.0621135	0.616	0.414402	-0.0803199	0.0711822	-0.167617	-0.368519	0.0884371	-0.200803	0.63283	0.149533	0.396174	-0.198715	0.276875	0.295901	0.0369837	0.472198	0.413212	0.63664	0.872857	-0.14527	0.0568059	0.134535	0.458459	0.00557254	-0.0920977	M1 turquoise|0.8729
181	AP2M1|Q96CW1-2	M1 turquoise	-0.461527	-0.459031	-0.798799	-0.79429	0.183891	-0.710465	-0.555348	0.0151435	-0.360542	0.45862	0.161658	-0.097109	0.274079	-0.0178785	-0.543338	0.0104796	-0.0844796	0.608482	0.0860409	0.327558	0.0439559	0.443221	0.277057	-0.116493	0.291825	0.640388	0.676644	0.871877	0.0764902	0.0468078	0.338658	0.698252	0.270059	0.0155128	M1 turquoise|0.8719
136	SYP|P08247	M1 turquoise	-0.363554	-0.379422	-0.762319	-0.731665	0.217429	-0.730815	-0.497726	0.0848937	-0.347237	0.452883	0.138385	-0.0509119	0.163019	-0.113925	-0.528906	-0.0934567	-0.0397315	0.685758	0.226843	0.314194	-0.0723658	0.526344	0.106942	-0.211616	0.252438	0.62094	0.683468	0.871482	-0.182382	-0.114085	0.253531	0.490604	-0.0280486	0.0156366	M1 turquoise|0.8715
685	AP3D1|O14617-5	M1 turquoise	-0.40302	-0.149712	-0.717259	-0.576008	0.127289	-0.732927	-0.54327	0.124049	-0.26271	0.474153	0.196921	-0.058445	0.0957386	-0.16336	-0.578962	-0.00739565	-0.209092	0.80328	0.412754	0.489551	0.046106	0.62488	0.212421	-0.194166	0.064455	0.603097	0.496777	0.871483	-0.322773	-0.167222	0.1393	0.488137	-0.0899686	0.0241272	M1 turquoise|0.8715
104	ATP6V0A1|Q93050-1	M1 turquoise	-0.350706	-0.625396	-0.697971	-0.788715	0.314764	-0.632503	-0.389141	0.0921778	-0.216231	0.476611	0.246872	-0.0060402	0.286271	0.0268974	-0.282404	-0.201307	-0.143846	0.494662	-0.0422617	0.142091	-0.265165	0.190453	0.175736	-0.0338829	0.570915	0.560451	0.857019	0.869796	0.0789874	0.234628	0.401237	0.621115	0.194595	0.0267198	M1 turquoise|0.8698
312	ATP6V1C1|P21283	M1 turquoise	-0.542232	-0.316972	-0.68736	-0.653583	0.160003	-0.774614	-0.48556	0.108466	-0.0199644	0.629441	0.515424	0.0606054	0.154975	-0.0590702	-0.445306	-0.0124746	-0.306232	0.804506	0.28947	0.385435	-0.171591	0.397561	0.268322	-0.0722248	0.208589	0.482349	0.46828	0.865288	-0.30945	0.0807419	0.318337	0.560063	0.0110044	-0.060694	M1 turquoise|0.8653
218	DNM1L|O00429-6	M1 turquoise	-0.633304	-0.232656	-0.803977	-0.628858	0.422177	-0.516741	-0.244713	-0.0712165	-0.218895	0.547948	0.398349	-0.222438	0.187602	-0.156418	-0.666386	-0.0499629	-0.470679	0.715333	0.168207	0.567334	-0.0555025	0.377948	0.280756	-0.226467	0.15115	0.579919	0.483595	0.864211	-0.181751	0.0969551	0.152652	0.636399	0.194509	-0.111567	M1 turquoise|0.8642
186	MYO5A|Q9Y4I1-2	M1 turquoise	-0.342425	-0.228338	-0.701184	-0.584685	0.201924	-0.753013	-0.492623	0.0113208	-0.256789	0.540138	0.320364	-0.188008	-0.0108405	-0.366675	-0.599361	-0.0309062	-0.144231	0.515715	0.00296261	0.544322	0.0183343	0.377287	0.321742	-0.0875117	0.392022	0.614035	0.649538	0.855182	-0.0569978	0.0650958	0.290074	0.482654	0.0332093	-0.145987	M1 turquoise|0.8552
338	STXBP1|P61764	M1 turquoise	-0.431974	-0.178209	-0.747168	-0.578565	0.298153	-0.715487	-0.410499	0.0292728	-0.243409	0.508945	0.240692	-0.094108	0.139182	-0.175734	-0.614423	0.110102	-0.194275	0.749023	0.242876	0.493811	0.00953334	0.444538	0.276993	-0.243855	0.128252	0.537866	0.468741	0.851682	-0.243041	-0.0277407	0.234556	0.530864	0.034722	-0.191427	M1 turquoise|0.8517
251	HPRT1|P00492	M1 turquoise	-0.290925	-0.159227	-0.624616	-0.479493	0.278761	-0.62655	-0.328484	0.102975	-0.0612183	0.58232	0.345395	-0.187657	0.0249644	-0.22437	-0.486796	0.000417068	-0.414241	0.582243	0.101408	0.613978	0.00527132	0.195527	0.311952	-0.231589	0.308218	0.493837	0.595493	0.851571	-0.200708	0.106311	0.168175	0.409654	-0.00375357	-0.00664461	M1 turquoise|0.8516
12	CLTC|Q00610-2	M1 turquoise	-0.464012	-0.449254	-0.672108	-0.728011	0.165779	-0.760129	-0.491664	0.160282	-0.00370987	0.674273	0.496328	0.0155257	0.162728	-0.0251968	-0.378912	0.0434254	-0.24296	0.730934	0.163409	0.31114	-0.218038	0.265648	0.233451	-0.0502672	0.369251	0.430427	0.55245	0.850946	-0.161607	0.194464	0.414019	0.608472	0.151952	-0.0560082	M1 turquoise|0.8509
439	DNAJC6|O75061-4	M1 turquoise	-0.437359	-0.133067	-0.764485	-0.56479	0.289388	-0.555107	-0.341018	-0.0239127	-0.35413	0.423604	0.163554	-0.206147	0.100548	-0.144919	-0.642146	-0.0858707	-0.369699	0.768772	0.351694	0.535503	0.116518	0.567297	0.247214	-0.281914	0.0284277	0.637764	0.483995	0.850585	-0.219192	-0.103237	0.145204	0.576702	0.0627527	0.0594117	M1 turquoise|0.8506
754	PLXNA1|Q9UIW2	M1 turquoise	-0.407567	-0.17805	-0.693553	-0.565409	0.0568646	-0.684681	-0.631908	0.0268571	-0.335908	0.425565	0.180978	-0.11922	0.144902	-0.229469	-0.59539	0.0253193	-0.167932	0.664977	0.232603	0.501079	0.196888	0.59889	0.35187	-0.0967784	0.132552	0.67395	0.545287	0.849119	-0.0743577	-0.106983	0.239554	0.556666	0.0663339	0.106239	M1 turquoise|0.8491
1661	MBLAC2|Q68D91	M1 turquoise	-0.311471	-0.258053	-0.632438	-0.545497	0.184563	-0.663138	-0.385091	0.245032	-0.0680831	0.56898	0.332513	-0.0201832	0.154936	-0.097603	-0.402184	-0.0371253	-0.158657	0.578927	0.0914668	0.390942	-0.129068	0.25191	0.174949	-0.149686	0.306619	0.455556	0.610373	0.847025	-0.0995694	-0.0705501	0.0904465	0.422462	0.00601126	0.0886531	M1 turquoise|0.847
1914	AVL9|Q8NBF6	M1 turquoise	-0.425189	-0.284539	-0.695861	-0.598976	0.283092	-0.552854	-0.362633	0.0207957	-0.257361	0.392425	0.244355	-0.254106	0.0506659	-0.13698	-0.505907	0.0891077	-0.265795	0.533756	0.0739045	0.443668	-0.030555	0.421265	0.325512	-0.0782805	0.328117	0.591061	0.677154	0.844153	0.0380848	0.0640808	0.109191	0.581233	0.209189	-0.0845868	M1 turquoise|0.8442
1984	NUMBL|A0A0C4DGH3	M1 turquoise	-0.315613	-0.294451	-0.667079	-0.54452	0.495993	-0.49185	-0.177848	0.128852	-0.336766	0.306119	0.143331	-0.284367	-0.0116983	-0.287736	-0.490463	-0.012658	-0.153819	0.506122	0.106571	0.444015	-0.0537888	0.255165	0.167178	-0.263389	0.333525	0.581067	0.7751	0.835205	-0.100091	0.0122884	0.0280931	0.37499	-0.0175851	-0.0248018	M1 turquoise|0.8352
325	HPCAL1|P37235	M1 turquoise	-0.305266	-0.206954	-0.729067	-0.571351	0.373082	-0.582158	-0.311648	0.0343702	-0.416368	0.259809	0.117368	-0.354823	-0.0325102	-0.287701	-0.630056	0.135783	-0.109976	0.435238	0.0666834	0.556265	0.0640925	0.401591	0.159093	-0.306081	0.251835	0.666136	0.779608	0.834845	-0.110195	-0.0994634	-0.0345837	0.327931	-0.0298332	-0.0939557	M1 turquoise|0.8348
566	DPYSL4|O14531	M1 turquoise	-0.437372	-0.194328	-0.690813	-0.575595	0.379504	-0.628499	-0.235705	0.0842523	-0.199389	0.498049	0.189047	-0.297349	-0.037444	-0.302539	-0.626739	0.0631761	-0.160591	0.602121	0.122725	0.55024	-0.0857211	0.377947	0.182668	-0.299868	0.246783	0.50866	0.591712	0.832966	-0.17619	-0.0645385	0.0536634	0.421321	0.0339581	-0.094269	M1 turquoise|0.833
1398	ANKS1B|Q7Z6G8	M1 turquoise	-0.368605	-0.343734	-0.812377	-0.719365	0.239139	-0.766469	-0.457683	-0.134166	-0.488432	0.349617	0.0458187	-0.089611	0.0853009	-0.170006	-0.646117	-0.0517533	0.0709522	0.525895	0.0226724	0.359515	0.0544329	0.515443	0.197742	-0.192916	0.25134	0.725851	0.684045	0.830245	-0.00834433	-0.0511047	0.37828	0.561742	0.0783122	-0.106459	M1 turquoise|0.8302
1049	NCALD|P61601	M1 turquoise	-0.3631	-0.0725109	-0.6334	-0.455566	0.202568	-0.597383	-0.390234	0.0858661	-0.0513056	0.607326	0.547076	-0.238635	0.0197443	-0.297006	-0.566889	0.0513308	-0.418306	0.759914	0.318464	0.563531	0.00240726	0.443021	0.318311	-0.118336	0.112763	0.471252	0.407537	0.829022	-0.289052	-0.0448934	0.109925	0.447779	1.71439e-05	-0.085843	M1 turquoise|0.829
145	SEPT5|Q99719	M1 turquoise	-0.413987	-0.413793	-0.868761	-0.746079	0.514962	-0.504864	-0.240001	-0.251349	-0.53808	0.173145	0.0691989	-0.210006	0.349039	-0.0320175	-0.56899	0.0376693	-0.179767	0.412395	-0.103507	0.32541	-0.00799889	0.260732	0.187789	-0.294416	0.258731	0.779705	0.77351	0.826216	0.151849	0.221651	0.297937	0.665646	0.371902	-0.117532	M1 turquoise|0.8262
1276	KIAA1468|Q9P260-2	M1 turquoise	-0.339425	-0.458586	-0.660153	-0.67966	0.273001	-0.656265	-0.348818	0.000385566	-0.0959578	0.534813	0.43454	-0.115119	0.0329726	-0.138962	-0.368441	-0.116126	-0.192737	0.483893	-0.0642527	0.263242	-0.242695	0.203937	0.247915	0.0297962	0.495096	0.530963	0.713776	0.821704	0.0304707	0.276038	0.413756	0.588282	0.179	-0.176537	M1 turquoise|0.8217
129	CRMP1|Q14194-2	M1 turquoise	-0.461388	-0.082612	-0.701168	-0.49281	0.368544	-0.545103	-0.256526	0.0659212	-0.28611	0.364524	0.252844	-0.396511	-0.0174753	-0.297981	-0.678234	0.154788	-0.293887	0.521652	0.14875	0.683572	0.0766777	0.4135	0.26857	-0.264235	0.136036	0.58499	0.598971	0.818792	-0.177138	-0.0984577	-0.170896	0.362343	0.014666	-0.163266	M1 turquoise|0.8188
1710	SLC30A3|Q99726	M1 turquoise	-0.407097	-0.245024	-0.833664	-0.697748	0.280965	-0.653116	-0.422147	-0.0184194	-0.392661	0.408847	0.136801	-0.0310323	0.204637	-0.194449	-0.641926	0.0247705	-0.0272671	0.731502	0.25297	0.344607	-0.0498242	0.507213	0.0042927	-0.402157	0.0740465	0.59947	0.53338	0.817954	-0.236139	-0.162328	0.213338	0.451389	-0.0222072	0.0955117	M1 turquoise|0.818
1073	CDC42BPB|Q9Y5S2	M1 turquoise	-0.358816	-0.17822	-0.690673	-0.505937	0.347974	-0.451455	-0.257607	-0.0195008	-0.273628	0.394639	0.288439	-0.342987	-0.0164698	-0.240102	-0.55905	0.172061	-0.382613	0.535321	0.123208	0.551699	-0.0192107	0.350221	0.166885	-0.194668	0.219089	0.569991	0.609137	0.816526	-0.190474	0.00714556	-0.0438901	0.386674	-0.0122894	0.00651582	M1 turquoise|0.8165
335	NCKAP1|Q9Y2A7	M1 turquoise	-0.237285	-0.196096	-0.533121	-0.480641	0.103361	-0.671387	-0.420673	0.34568	0.101736	0.637275	0.496389	0.0673033	0.14073	-0.0218839	-0.276279	-0.0725557	-0.338037	0.794907	0.38998	0.340723	-0.203764	0.301337	0.0987344	-0.148857	0.173277	0.347232	0.454964	0.814878	-0.414875	-0.0923825	0.125107	0.32693	-0.165811	0.140532	M1 turquoise|0.8149
17	STXBP1|P61764-2	M1 turquoise	-0.21862	-0.264859	-0.653193	-0.539636	0.267272	-0.588532	-0.380234	0.0583023	-0.159643	0.578197	0.317443	-0.0048192	0.2105	-0.15655	-0.426856	-0.203004	-0.241961	0.509618	0.0212939	0.375075	-0.0624021	0.10073	0.234746	-0.118327	0.41037	0.494482	0.618241	0.811255	-0.0312522	0.118088	0.3277	0.502222	0.0950406	-0.0357282	M1 turquoise|0.8113
368	SLC17A7|Q9P2U7-3	M1 turquoise	-0.419593	-0.645426	-0.714558	-0.836788	0.341278	-0.535016	-0.333834	0.0824292	-0.261529	0.39395	0.177285	-0.0856184	0.252698	0.112293	-0.311311	-0.136412	-0.132079	0.585968	0.0868368	0.0811928	-0.257457	0.298007	0.0708366	-0.119607	0.398113	0.541929	0.75987	0.808464	0.0323618	0.178609	0.339463	0.640935	0.261491	0.0543012	M1 turquoise|0.8085
95	ACTN1|P12814-3	M1 turquoise	-0.519508	-0.508646	-0.810838	-0.819508	0.442253	-0.702079	-0.27824	-0.0576799	-0.338021	0.337382	0.165443	0.0368489	0.3402	0.0287163	-0.460293	-0.0389029	0.0163982	0.615382	0.0774545	0.133429	-0.224571	0.297661	0.105019	-0.261819	0.227027	0.590471	0.618208	0.806524	-0.0491533	0.147377	0.386978	0.632909	0.22641	-0.139572	M1 turquoise|0.8065
65	ATP6V1A|P38606	M1 turquoise	-0.438667	-0.385416	-0.57911	-0.623824	0.0129711	-0.856648	-0.599876	0.163779	-0.063222	0.600907	0.397362	0.0255884	-0.00373464	-0.132389	-0.381071	-0.0618443	-0.0596896	0.548044	0.0430349	0.337759	-0.0963065	0.356818	0.376568	0.125736	0.426102	0.484783	0.583943	0.805061	-0.0534645	0.104663	0.410961	0.528906	0.0277637	-0.1537	M1 turquoise|0.8051
1235	HPCA|P84074	M1 turquoise	-0.196895	-0.122526	-0.646051	-0.466396	0.284699	-0.536276	-0.359155	0.00120781	-0.345372	0.295212	0.226236	-0.406393	-0.134269	-0.333849	-0.5795	-0.00320704	-0.305122	0.451196	0.148962	0.588373	0.196152	0.438836	0.365419	-0.142206	0.237937	0.650411	0.677316	0.801103	-0.0637356	0.0351188	0.0696116	0.40318	0.0309831	-0.0866735	M1 turquoise|0.8011
2835	GABRB3|P28472-4	M1 turquoise	-0.128569	-0.137926	-0.738192	-0.548929	0.253794	-0.578241	-0.349834	-0.0823521	-0.409676	0.333127	0.148975	-0.319001	-0.0245398	-0.235824	-0.63927	-0.0526784	-0.163093	0.500766	0.103148	0.504394	0.17661	0.504301	0.157462	-0.30968	0.121539	0.683833	0.640283	0.797982	-0.0986257	-0.137413	0.13543	0.383223	0.000669418	-0.0134533	M1 turquoise|0.798
417	DMXL2|Q8TDJ6	M1 turquoise	-0.52315	-0.494269	-0.694378	-0.729609	0.201146	-0.680843	-0.489069	-0.00541853	-0.212554	0.372461	0.253735	0.0427194	0.258718	0.0385901	-0.350402	-0.0335788	-0.139033	0.653614	0.20935	0.128221	-0.106031	0.377172	0.303115	-0.00557659	0.206628	0.552132	0.55159	0.797828	-0.0502261	0.195817	0.415389	0.676318	0.172788	0.0308904	M1 turquoise|0.7978
496	PAK1|Q13153	M1 turquoise	-0.474403	-0.101937	-0.771062	-0.528297	0.451218	-0.487421	-0.20571	-0.123651	-0.40618	0.235387	0.167846	-0.342942	-0.0307381	-0.241534	-0.690989	0.107537	-0.308695	0.554983	0.16827	0.598118	0.153604	0.381205	0.254407	-0.367104	0.0396631	0.671541	0.554621	0.796033	-0.144559	0.00446035	0.0101712	0.454532	0.0922425	-0.0731013	M1 turquoise|0.796
2660	PPP2R5C|Q13362-4	M1 turquoise	-0.579122	-0.103842	-0.678192	-0.512031	0.269859	-0.673197	-0.408798	0.107049	-0.0772765	0.549435	0.46365	-0.124884	0.183982	-0.252703	-0.586459	0.112115	-0.32821	0.684617	0.285762	0.564215	-0.0508942	0.309608	0.301047	-0.201994	0.0677456	0.431646	0.383347	0.79556	-0.359589	0.00834364	0.0119397	0.386008	-0.0695609	-0.214527	M1 turquoise|0.7956
1026	PPM1H|Q9ULR3	M1 turquoise	-0.373074	-0.20835	-0.646136	-0.49861	0.432693	-0.486363	-0.174219	0.0563832	-0.0678079	0.545032	0.366968	-0.157749	0.125638	-0.174135	-0.440194	0.0272213	-0.390186	0.614365	0.141022	0.452854	-0.199421	0.088087	0.131505	-0.278468	0.257091	0.4176	0.532373	0.792267	-0.272368	0.118123	0.113126	0.39981	-0.00798675	-0.144141	M1 turquoise|0.7923
171	ATP6V1E1|P36543	M1 turquoise	-0.414267	-0.346376	-0.684101	-0.640646	0.205487	-0.645647	-0.432686	-0.0379869	-0.357673	0.296553	0.191752	-0.206051	0.0573118	-0.121531	-0.499685	0.0357358	-0.105681	0.392115	-0.0791768	0.433325	0.112554	0.400696	0.356332	-0.0858469	0.316799	0.695491	0.695379	0.791531	0.145741	0.122635	0.262124	0.569279	0.239292	-0.0833627	M1 turquoise|0.7915
2300	GRIA1|P42261-4	M1 turquoise	-0.486335	-0.212633	-0.742853	-0.58019	0.106913	-0.720873	-0.59817	-0.197404	-0.466439	0.222529	0.18475	-0.142351	0.100387	-0.240112	-0.641658	0.0446537	-0.072787	0.357323	-0.0255945	0.481333	0.236958	0.530332	0.488104	0.0472926	0.195553	0.795546	0.627243	0.79065	0.125649	0.0682288	0.230431	0.584801	0.148222	-0.170815	M1 turquoise|0.7906
169	GDA|Q9Y2T3	M1 turquoise	-0.428599	-0.151193	-0.682149	-0.512733	0.379102	-0.592772	-0.242562	0.103646	-0.344714	0.299427	0.120501	-0.338932	-0.0870088	-0.253649	-0.625626	0.116572	-0.1523	0.431862	0.0309754	0.625001	0.0658184	0.361147	0.238382	-0.316455	0.22641	0.590554	0.657789	0.788478	-0.103783	-0.0747661	-0.0894505	0.314264	-8.8438e-05	-0.134714	M1 turquoise|0.7885
909	SCN2A|Q99250-2	M1 turquoise	-0.349395	-0.0228481	-0.54927	-0.390116	0.135566	-0.611272	-0.380805	0.274362	0.0630659	0.698052	0.358669	-0.109631	0.0578281	-0.22633	-0.510011	-0.0649181	-0.413964	0.753758	0.320417	0.637248	-0.0142112	0.346871	0.196806	-0.302842	0.109333	0.335643	0.360298	0.786338	-0.431838	-0.18005	-0.00400834	0.261534	-0.189379	0.183125	M1 turquoise|0.7863
712	WDR7|Q9Y4E6	M1 turquoise	-0.563718	-0.198098	-0.735307	-0.566337	0.270326	-0.581245	-0.38884	-0.149922	-0.217249	0.39191	0.235984	-0.0823702	0.261842	-0.101916	-0.572944	-0.0686152	-0.382229	0.755984	0.325321	0.404377	0.0971844	0.453759	0.413649	-0.178176	-0.0477185	0.570405	0.353306	0.783512	-0.162423	0.113298	0.310359	0.683566	0.174788	0.0309495	M1 turquoise|0.7835
801	PIP5K1C|O60331-4	M1 turquoise	-0.632775	-0.217184	-0.844074	-0.641138	0.29656	-0.571056	-0.392332	-0.0997985	-0.42747	0.403116	0.156877	-0.139297	0.309334	-0.243949	-0.7046	0.13642	-0.0787204	0.558095	0.00112925	0.459475	-0.0205309	0.360015	0.101207	-0.311924	0.107363	0.630812	0.502513	0.783469	-0.0249277	-0.0651145	0.11275	0.548302	0.147666	-0.0322314	M1 turquoise|0.7835
930	PPP3CB|P16298	M1 turquoise	-0.511846	-0.287513	-0.768193	-0.596603	0.35897	-0.494631	-0.271668	-0.038318	-0.373387	0.350527	0.0434187	-0.100037	0.317814	-0.0668137	-0.605648	-0.0542387	-0.155562	0.472044	0.00949977	0.392811	-0.0323484	0.280538	0.177136	-0.21107	0.208265	0.587681	0.573271	0.782675	0.05131	-0.0130312	0.0983109	0.594409	0.224873	0.0926966	M1 turquoise|0.7827
30	HK1|P19367	M1 turquoise	-0.448898	-0.515284	-0.787641	-0.780483	0.299451	-0.500582	-0.360379	-0.0865203	-0.443136	0.333332	0.0447428	-0.236344	0.207332	0.083196	-0.509054	0.0641702	-0.0808914	0.528367	-0.0332693	0.217457	-0.000922899	0.402731	0.152181	-0.142597	0.259454	0.64678	0.64277	0.779716	0.203878	0.110909	0.328521	0.763827	0.438805	-0.0320617	M1 turquoise|0.7797
222	STX1A|Q16623	M1 turquoise	-0.354121	-0.257404	-0.832977	-0.664022	0.244175	-0.626716	-0.458274	-0.172206	-0.614457	0.215205	0.0150375	-0.233346	0.220118	-0.199244	-0.721431	0.173065	0.0646254	0.372997	-0.0996592	0.434619	0.133418	0.475618	0.140477	-0.219663	0.186978	0.798009	0.688877	0.779168	0.132644	-0.0800362	0.17403	0.529381	0.231802	-0.144832	M1 turquoise|0.7792
1560	UNC13A|Q9UPW8	M1 turquoise	-0.188502	-0.56332	-0.631258	-0.706956	0.286572	-0.542847	-0.272493	0.0796226	-0.175728	0.469084	0.225511	-0.109693	0.0867541	0.136325	-0.238149	-0.17394	-0.156221	0.505415	-0.00110445	0.103531	-0.184781	0.176997	0.108657	-0.111412	0.455351	0.460268	0.750478	0.779061	0.046655	0.129655	0.382028	0.545886	0.158033	-0.00989204	M1 turquoise|0.7791
204	GLS|O94925	M1 turquoise	-0.535283	-0.389184	-0.78684	-0.708611	0.239957	-0.641217	-0.444056	-0.20888	-0.366333	0.255651	0.185288	0.0283776	0.373554	0.0689372	-0.470301	-0.0570669	-0.188381	0.570566	0.0553819	0.227052	0.0825249	0.390172	0.37081	-0.100144	0.0932713	0.719485	0.515701	0.778772	0.133676	0.248116	0.453698	0.799511	0.396201	0.0194081	M1 turquoise|0.7788
1778	TRIO|O75962-5	M1 turquoise	-0.30758	-0.276749	-0.617966	-0.551235	0.0536689	-0.725707	-0.566846	0.101794	-0.144593	0.501079	0.515692	-0.00665277	0.205317	-0.208109	-0.408882	0.0588864	-0.0999302	0.480919	0.0460439	0.330352	-0.0933828	0.258733	0.25577	0.0613515	0.350194	0.525577	0.603297	0.777341	-0.0268878	0.0416553	0.260023	0.453266	0.0574906	-0.139084	M1 turquoise|0.7773
647	PGM2L1|Q6PCE3	M1 turquoise	-0.422714	0.00189812	-0.661809	-0.42336	0.307584	-0.524979	-0.328573	0.15315	-0.361522	0.31549	0.029261	-0.348872	-0.069106	-0.331384	-0.691837	-0.00905756	-0.206985	0.586333	0.294984	0.666782	0.224555	0.509037	0.286829	-0.34126	0.0235747	0.560464	0.511407	0.776133	-0.195584	-0.235374	-0.170148	0.323177	-0.0761084	0.0128827	M1 turquoise|0.7761
821	GNB5|O14775-2	M1 turquoise	-0.213365	-0.356949	-0.703938	-0.637874	0.250812	-0.608116	-0.424733	-0.123609	-0.286802	0.377308	0.189027	0.0381887	0.310123	-0.0600354	-0.419985	-0.06306	-0.181054	0.492723	0.0359245	0.261436	-0.0305461	0.204646	0.254775	-0.09597	0.359009	0.595122	0.640418	0.775235	0.0727447	0.232953	0.466258	0.632267	0.27042	0.00156521	M1 turquoise|0.7752
2521	GNG4|P50150	M1 turquoise	-0.259403	-0.226371	-0.532544	-0.473683	0.192798	-0.51878	-0.335369	0.24708	0.000277817	0.54028	0.204409	0.152096	0.236528	0.0194385	-0.256616	-0.25951	-0.328539	0.679228	0.371232	0.275966	-0.226278	0.199799	0.0740042	-0.130705	0.272586	0.35217	0.52523	0.772765	-0.305678	-0.0275272	0.145551	0.441417	-0.0987224	0.15402	M1 turquoise|0.7728
484	SV2B|Q7L1I2	M1 turquoise	-0.384944	-0.597467	-0.651734	-0.785665	0.186883	-0.688413	-0.430102	0.145378	-0.169298	0.478917	0.240009	0.0709114	0.213316	0.0643993	-0.269005	-0.167477	0.0320652	0.536491	0.0433595	0.0423586	-0.301041	0.260687	0.0849371	-0.0438627	0.445366	0.461933	0.714631	0.770664	0.0113397	0.0841345	0.390695	0.538548	0.116633	0.0103916	M1 turquoise|0.7707
3488	TAMM41|Q96BW9-2	M1 turquoise	-0.557823	-0.383189	-0.741038	-0.691959	0.277801	-0.547462	-0.334967	-0.047796	-0.267841	0.342824	0.251013	-0.0507877	0.236146	0.0946546	-0.457577	0.237517	-0.192659	0.53373	0.0936826	0.291886	-0.168303	0.324223	0.15811	-0.100146	0.235067	0.534803	0.559453	0.769483	-0.0429281	0.103299	0.152168	0.608752	0.233303	-0.146934	M1 turquoise|0.7695
1028	SCAI|Q8N9R8	M1 turquoise	-0.317548	-0.365321	-0.735503	-0.668878	0.240308	-0.63614	-0.428099	-0.279606	-0.392224	0.192751	0.139624	0.00189169	0.251729	0.029939	-0.427991	-0.127276	-0.218853	0.50526	0.0739838	0.244287	0.109488	0.374644	0.322888	-0.0989055	0.157785	0.758968	0.626659	0.769031	0.0490869	0.27677	0.547585	0.710288	0.257262	-0.0326723	M1 turquoise|0.769
2791	PMM1|Q92871	M1 turquoise	-0.468329	-0.143349	-0.557338	-0.466495	0.272055	-0.614576	-0.30946	0.25135	-0.0832176	0.52806	0.316112	-0.34376	-0.189472	-0.322893	-0.543718	0.110758	-0.150264	0.519722	0.0829225	0.584274	-0.0225909	0.365945	0.294481	-0.175873	0.255948	0.383557	0.518957	0.766433	-0.188873	-0.106775	-0.11225	0.251326	-0.0948281	-0.183106	M1 turquoise|0.7664
139	SIRPA|P78324	M1 turquoise	-0.544938	-0.241754	-0.873068	-0.656581	0.459548	-0.580847	-0.262693	-0.209916	-0.557042	0.148389	0.0218271	-0.256505	0.198525	-0.209343	-0.717825	0.304879	0.0197114	0.407337	-0.122306	0.441178	0.0414769	0.35245	0.164822	-0.421125	0.124092	0.722009	0.626055	0.764121	0.0959397	0.0229599	0.109606	0.514904	0.255677	-0.170316	M1 turquoise|0.7641
1336	NECAB1|Q8N987	M1 turquoise	-0.463336	-0.16651	-0.757703	-0.557982	0.412928	-0.593219	-0.249535	-0.177184	-0.465667	0.165615	0.192058	-0.367737	-0.0238337	-0.301629	-0.67838	0.235748	-0.0548342	0.418838	-0.0226516	0.482941	0.110983	0.45785	0.259127	-0.289777	0.0568246	0.720939	0.581716	0.763635	-0.0481362	-0.013925	0.0664935	0.391244	0.0763998	-0.237221	M1 turquoise|0.7636
998	RAB35|Q15286	M1 turquoise	-0.370359	-0.53778	-0.657762	-0.725639	0.129211	-0.498545	-0.473257	0.0481633	-0.24161	0.427119	0.0869038	0.022624	0.49529	0.207131	-0.306951	-0.201029	-0.204813	0.512984	0.0707686	0.156081	-0.0894668	0.294788	0.159443	-0.0329096	0.325344	0.533116	0.654786	0.762233	0.116101	0.104318	0.353572	0.709676	0.306001	0.174745	M1 turquoise|0.7622
281	RAB2A|P61019	M1 turquoise	-0.364456	0.115669	-0.665567	-0.338307	0.251486	-0.485864	-0.332673	-0.0620476	-0.392714	0.303276	0.0486836	-0.400938	-0.083867	-0.383485	-0.76086	0.171105	-0.300074	0.569015	0.23053	0.790421	0.362301	0.573531	0.354418	-0.306294	-0.0256769	0.626396	0.437565	0.762038	-0.158195	-0.188984	-0.0812615	0.423774	-0.00670265	-0.0544593	M1 turquoise|0.762
232	SYNJ1|O43426-2	M1 turquoise	-0.697733	-0.168276	-0.724714	-0.537545	0.294845	-0.503482	-0.374329	-0.148008	-0.334296	0.352208	0.228786	-0.198949	0.226562	-0.272868	-0.640408	-0.0785249	-0.328136	0.457552	-0.00195168	0.538465	0.104198	0.371935	0.449286	-0.0976035	0.143675	0.658471	0.454302	0.761593	0.0688065	0.164571	0.150438	0.619111	0.250989	-0.00285357	M1 turquoise|0.7616
2040	FBXL16|Q8N461	M1 turquoise	-0.382065	-0.00562883	-0.63911	-0.410773	0.239421	-0.567141	-0.394688	0.109129	-0.391986	0.342889	0.0984511	-0.366322	-0.186561	-0.488495	-0.754523	0.154086	-0.0638864	0.608054	0.293695	0.656646	0.196337	0.591554	0.23316	-0.238307	0.0749395	0.578771	0.494387	0.761588	-0.230918	-0.277125	-0.0642225	0.3128	-0.116228	-0.095711	M1 turquoise|0.7616
125	RAB3A|P20336	M1 turquoise	-0.267208	-0.655749	-0.634346	-0.765499	0.333563	-0.541467	-0.212641	0.00557695	-0.135998	0.441061	0.243763	0.0416767	0.292251	0.203349	-0.176903	-0.194785	-0.169354	0.384015	-0.2075	0.0622165	-0.32814	0.0550693	0.0936451	-0.0753818	0.565091	0.507368	0.784536	0.760264	0.16076	0.335744	0.475953	0.61121	0.331839	0.0539761	M1 turquoise|0.7603
1088	CPNE5|Q9HCH3	M1 turquoise	-0.458411	-0.161769	-0.634752	-0.462001	0.383852	-0.447859	-0.285905	0.03915	-0.302308	0.360883	0.272244	-0.497087	-0.100374	-0.462199	-0.634791	0.172498	-0.207428	0.386864	-0.0288333	0.566644	0.0164128	0.321297	0.351441	-0.0735725	0.297867	0.582052	0.585003	0.758779	0.0547136	0.101819	-0.051247	0.418564	0.189114	-0.250072	M1 turquoise|0.7588
501	KIAA1045|Q9UPV7	M1 turquoise	-0.38993	-0.449755	-0.783124	-0.741463	0.126969	-0.679432	-0.578582	-0.0995789	-0.588009	0.199628	-0.040949	-0.088426	0.25347	-0.0891468	-0.540344	0.110999	0.216401	0.27438	-0.21619	0.223489	0.068018	0.387999	0.184613	-0.0843988	0.35608	0.75177	0.768472	0.753996	0.329896	0.0114193	0.305434	0.583796	0.285453	0.00297687	M1 turquoise|0.754
348	DLG4|P78352-3	M1 turquoise	-0.294973	-0.355255	-0.740315	-0.671333	0.306565	-0.570264	-0.332207	-0.138099	-0.44322	0.254499	-0.0609222	-0.0661972	0.219098	-0.126074	-0.491558	-0.259763	0.0246258	0.408103	-0.0388521	0.205864	-0.0645972	0.395375	0.10948	-0.201429	0.267357	0.677816	0.677374	0.751727	0.103176	0.0466838	0.34501	0.560884	0.158221	0.066354	M1 turquoise|0.7517
467	ARPC1A|Q92747	M1 turquoise	-0.293621	-0.317089	-0.388796	-0.452981	0.0413613	-0.620972	-0.409496	0.426093	0.232739	0.694394	0.417764	0.114176	0.114031	0.0685885	-0.134193	-0.165019	-0.35988	0.713392	0.292621	0.285005	-0.242228	0.228567	0.210962	0.0231455	0.318461	0.225786	0.429915	0.749321	-0.313959	0.0365928	0.206297	0.376715	-0.102097	0.214809	M1 turquoise|0.7493
158	ATP2A2|P16615	M1 turquoise	-0.360033	-0.317644	-0.731758	-0.698765	0.115022	-0.751453	-0.500966	-0.0616323	-0.172909	0.546682	0.240753	0.26973	0.471876	0.0740315	-0.419834	-0.124011	-0.0623535	0.701579	0.173	0.147746	-0.148329	0.326429	0.104249	-0.218709	0.121752	0.494283	0.395032	0.748934	-0.143417	0.024218	0.532112	0.60107	0.138368	-0.0180314	M1 turquoise|0.7489
1893	LRRC57|H3BSW0	M1 turquoise	-0.356263	-0.16562	-0.591557	-0.499435	0.104389	-0.597082	-0.460933	0.218826	-0.0763691	0.574966	0.233911	0.00172651	0.186253	0.0366869	-0.408905	-0.0294227	-0.302727	0.626203	0.220154	0.463612	-0.0188019	0.293885	0.207943	-0.224694	0.210179	0.361622	0.467899	0.747668	-0.230851	-0.119664	0.0760141	0.366452	-0.0467004	-0.036934	M1 turquoise|0.7477
508	ACTN2|P35609-2	M1 turquoise	-0.683321	-0.0493527	-0.811342	-0.530303	0.20638	-0.598924	-0.448684	-0.251256	-0.55009	0.245257	0.0710414	-0.272458	0.106583	-0.330762	-0.860434	0.132375	-0.136403	0.480924	0.0598192	0.628341	0.250943	0.620985	0.396791	-0.134015	-0.0183006	0.780904	0.405176	0.747054	0.0472241	-0.0635931	0.0926409	0.62365	0.228621	-0.16392	M1 turquoise|0.7471
1356	ROGDI|Q9GZN7	M1 turquoise	-0.532112	-0.352114	-0.685579	-0.594268	0.140652	-0.574909	-0.514175	-0.13891	-0.301288	0.320537	0.142475	0.131973	0.381516	0.00978977	-0.399783	-0.0741226	-0.203138	0.440596	-0.0532819	0.302184	0.0696464	0.229982	0.361197	-0.0187786	0.281796	0.611979	0.573967	0.744907	0.146173	0.211946	0.388274	0.692599	0.230901	0.121762	M1 turquoise|0.7449
2621	GRIN2B|Q13224	M1 turquoise	-0.413765	-0.298111	-0.659134	-0.615084	-0.0188852	-0.646894	-0.593718	-0.0891152	-0.290045	0.451119	0.352006	-0.177122	0.123379	-0.12123	-0.544418	0.0345987	-0.198146	0.466095	0.0239953	0.416944	0.068269	0.55142	0.281405	0.0893351	0.231541	0.646146	0.544719	0.741815	-0.0183572	0.000386674	0.248295	0.530556	0.125512	-0.102353	M1 turquoise|0.7418
770	KIAA0513|O60268	M1 turquoise	-0.472223	-0.511364	-0.854656	-0.832173	0.464527	-0.518357	-0.242968	-0.265784	-0.528156	0.17497	0.0434831	-0.133213	0.285123	0.0414844	-0.495112	-0.127112	-0.0600816	0.443957	-0.0950363	0.12599	-0.0923363	0.332058	0.106125	-0.296482	0.216524	0.739605	0.683001	0.741663	0.163781	0.239072	0.425426	0.680832	0.385669	-0.101541	M1 turquoise|0.7417
873	CDK5|Q00535	M1 turquoise	-0.144466	-0.126577	-0.54021	-0.373423	0.148305	-0.651294	-0.374944	-0.016425	-0.181675	0.414144	0.316783	-0.128127	0.050373	-0.172265	-0.455682	-0.090324	-0.228999	0.482903	0.059157	0.475411	0.233154	0.391406	0.483875	-0.00632439	0.183845	0.548933	0.46859	0.741333	-0.0190188	0.0349986	0.287143	0.481035	0.066596	-0.0863916	M1 turquoise|0.7413
328	CAP2|P40123	M1 turquoise	-0.30156	-0.103123	-0.745975	-0.524644	0.104764	-0.729718	-0.510735	-0.188095	-0.4905	0.221382	0.02977	-0.121218	0.0689794	-0.267082	-0.653196	0.0654279	0.000970703	0.418517	-0.0193666	0.475558	0.168661	0.510173	0.177785	-0.248612	0.0878855	0.772956	0.585927	0.740885	-0.0343113	-0.103628	0.244289	0.412969	-0.00951181	-0.0106545	M1 turquoise|0.7409
1755	WDFY1|Q8IWB7	M1 turquoise	-0.329277	-0.190038	-0.560206	-0.507013	0.0714838	-0.509955	-0.465805	0.124938	-0.219029	0.427423	0.184229	-0.167057	0.0505047	-0.134043	-0.401744	0.0450212	-0.234011	0.625609	0.286755	0.389672	0.0225762	0.552407	0.200445	-0.0784752	0.162445	0.493852	0.495926	0.740649	-0.162253	-0.12969	0.0438095	0.415269	-0.0279788	0.041078	M1 turquoise|0.7406
658	LANCL2|Q9NS86	M1 turquoise	-0.424951	-0.642224	-0.546797	-0.723555	0.212249	-0.638462	-0.406612	0.190481	-0.0222899	0.532452	0.359724	0.0145732	0.191564	0.0947518	-0.169159	-0.011089	-0.125391	0.486665	-0.0206361	0.0804523	-0.411329	0.125984	0.141023	0.0944174	0.560358	0.373701	0.68044	0.740299	-0.038553	0.285268	0.372442	0.512072	0.144604	-0.108749	M1 turquoise|0.7403
1272	PPP1R9B|Q96SB3	M1 turquoise	-0.355684	-0.494228	-0.745076	-0.709905	0.292452	-0.617106	-0.383379	-0.270613	-0.564238	0.1409	-0.0250181	-0.195056	0.17536	-0.13692	-0.516053	-0.00601159	0.12531	0.254228	-0.236913	0.202877	0.0677396	0.334031	0.249173	-0.0430787	0.34491	0.782947	0.771233	0.739967	0.309155	0.188668	0.45213	0.665643	0.309913	-0.0921323	M1 turquoise|0.74
481	SLC25A22|Q9H936	M1 turquoise	-0.444309	-0.263981	-0.705256	-0.585067	0.331509	-0.424196	-0.272281	-0.0261204	-0.477351	0.207913	-0.0442063	-0.309853	0.0915256	-0.0997162	-0.559079	0.0245039	-0.153484	0.538655	0.151269	0.35851	0.0652644	0.538262	0.215264	-0.16512	0.128134	0.647898	0.558811	0.73667	0.0882152	-0.0201964	0.0698655	0.628069	0.29365	-0.0217401	M1 turquoise|0.7367
1503	SNX4|O95219	M1 turquoise	-0.278992	-0.194753	-0.517175	-0.385943	0.107714	-0.504479	-0.42179	-0.0980824	-0.116623	0.345747	0.430342	-0.232526	0.0562963	-0.218061	-0.404785	0.0488365	-0.497354	0.344939	-0.0205546	0.559993	0.149001	0.23412	0.461444	0.115001	0.300271	0.592721	0.595046	0.733855	-0.00250006	0.268194	0.196738	0.477237	0.102712	0.101979	M1 turquoise|0.7339
879	WDR47|O94967-2	M1 turquoise	-0.23867	-0.088698	-0.463649	-0.330994	0.201636	-0.470561	-0.328769	0.167955	-0.0422111	0.509179	0.339188	-0.262738	-0.0363541	-0.262136	-0.433675	-0.168059	-0.497186	0.484052	0.228582	0.604218	0.104948	0.253464	0.46784	-0.00651879	0.29345	0.392314	0.509155	0.733709	-0.168536	0.0718509	0.0489372	0.350663	-0.0394557	-0.0104193	M1 turquoise|0.7337
1896	GRM2|Q14416	M1 turquoise	-0.484576	-0.124841	-0.602979	-0.428393	0.106982	-0.595427	-0.453723	-0.0944157	-0.122613	0.394558	0.555385	0.0190576	0.30422	-0.049726	-0.414398	0.158735	-0.471615	0.451839	0.0310947	0.500841	-0.0151883	0.250522	0.447599	0.119127	0.209151	0.57524	0.424619	0.733315	-0.0519615	0.242576	0.215825	0.561349	0.196964	-0.243703	M1 turquoise|0.7333
39	DNM1|Q05193	M1 turquoise	-0.296495	-0.512485	-0.616261	-0.661116	0.425192	-0.516565	-0.20614	0.0929552	-0.193842	0.516645	0.297199	-0.0797995	0.164064	-0.150544	-0.342655	-0.0843369	0.0337911	0.364211	-0.244792	0.155222	-0.278711	0.0186827	0.105428	-0.112275	0.615404	0.406657	0.715234	0.73254	0.165333	0.182326	0.339736	0.468603	0.241256	-0.114654	M1 turquoise|0.7325
556	GRIA2|P42262	M1 turquoise	-0.420518	-0.44318	-0.710731	-0.680325	0.210366	-0.624858	-0.447872	-0.222682	-0.433932	0.1441	0.0691791	0.107189	0.363882	-0.0580498	-0.405432	-0.137856	0.0259962	0.308554	-0.122206	0.148414	-0.00356981	0.282664	0.284277	-0.0185964	0.280725	0.752117	0.693183	0.731247	0.215751	0.228397	0.48747	0.636275	0.250454	0.0965137	M1 turquoise|0.7312
1856	PHACTR1|Q9C0D0	M1 turquoise	-0.405156	-0.133456	-0.715379	-0.499775	0.401644	-0.529023	-0.256764	-0.108164	-0.460943	0.220276	-0.0312734	-0.200564	0.0900001	-0.347728	-0.608652	0.0680707	-0.0404801	0.477713	0.121545	0.41714	0.0238458	0.317084	0.163947	-0.240848	0.15088	0.622527	0.554053	0.730532	-0.0362639	0.0103551	0.0832176	0.500146	0.0779846	-0.110819	M1 turquoise|0.7305
500	ATP6V1D|Q9Y5K8	M1 turquoise	-0.543943	-0.32665	-0.685457	-0.604522	0.292885	-0.465449	-0.312246	-0.235698	-0.365585	0.254019	0.111892	-0.244921	0.0608894	-0.156846	-0.560124	-0.0445466	-0.228448	0.292159	-0.161577	0.464597	0.113532	0.321316	0.408354	-0.00979718	0.302449	0.701607	0.632283	0.729549	0.216299	0.270867	0.263243	0.667759	0.343603	-0.0909736	M1 turquoise|0.7295
1374	BRSK1|Q8TDC3	M1 turquoise	-0.500698	-0.170715	-0.620255	-0.483097	0.370506	-0.470827	-0.259027	-0.06486	-0.0193496	0.507454	0.624859	-0.173935	0.103928	-0.281444	-0.488276	0.0366333	-0.473614	0.483888	0.0704054	0.509698	-0.116687	0.107703	0.388457	-0.0518147	0.313677	0.404813	0.481309	0.727576	-0.146832	0.280222	0.135087	0.450993	0.120876	-0.302615	M1 turquoise|0.7276
1601	PPP2R5E|Q16537-2	M1 turquoise	-0.27005	-0.182539	-0.396287	-0.370254	-0.136721	-0.486134	-0.581335	0.2333	0.163985	0.620298	0.515821	-0.00652779	0.174209	0.0563805	-0.20482	-0.145799	-0.584473	0.560207	0.236939	0.430901	0.000825648	0.312156	0.352681	0.186138	0.25217	0.361627	0.435103	0.726855	-0.193399	0.0484991	0.0943732	0.423074	-0.0246221	0.184333	M1 turquoise|0.7269
1015	MADD|Q8WXG6-7	M1 turquoise	-0.128101	-0.286273	-0.567063	-0.49109	0.463137	-0.479908	-0.0864908	0.102798	-0.0961449	0.509939	0.32407	-0.0191651	0.166293	-0.267916	-0.340239	-0.247634	-0.125677	0.433652	-0.0748913	0.268357	-0.20747	-0.0176333	0.129386	-0.23379	0.444261	0.384693	0.609445	0.724632	-0.00960877	0.143941	0.258361	0.345458	0.082501	0.0484108	M1 turquoise|0.7246
3585	RASAL2|Q9UJF2-2	M1 turquoise	-0.569232	-0.144766	-0.607337	-0.478911	0.18512	-0.558529	-0.389586	-0.0131826	-0.133322	0.476366	0.438723	-0.0788351	0.035767	-0.246634	-0.538481	0.0125424	-0.328177	0.657181	0.24457	0.463964	-0.0268085	0.43224	0.321717	-0.033535	0.109509	0.491711	0.33798	0.723375	-0.254891	0.0288754	0.136085	0.433234	0.00265168	-0.0378474	M1 turquoise|0.7234
875	PPP5C|H0YDU8	M1 turquoise	-0.192169	-0.211159	-0.708479	-0.579055	0.333443	-0.597767	-0.229491	0.0477598	-0.35872	0.423765	0.0386073	-0.0591098	0.066943	-0.236688	-0.568635	-0.0631866	0.100548	0.512837	0.0426353	0.352375	-0.0940336	0.237585	-0.118064	-0.481341	0.250868	0.512932	0.625811	0.720379	-0.16479	-0.216343	0.197694	0.274594	-0.0789062	-0.00228126	M1 turquoise|0.7204
1498	C2CD2L|O14523	M1 turquoise	-0.26467	-0.399424	-0.615202	-0.584508	0.483184	-0.435427	-0.120786	0.11485	-0.166484	0.457585	0.146337	0.00316074	0.19786	-0.102097	-0.295018	-0.157674	-0.164007	0.44983	-0.0229168	0.195549	-0.376997	-0.0382859	-0.00969062	-0.260127	0.527954	0.357486	0.69718	0.720324	-0.0698162	0.165203	0.229449	0.37746	0.0534521	0.00204255	M1 turquoise|0.7203
460	ARPC2|O15144	M1 turquoise	-0.190121	-0.384521	-0.403229	-0.513637	0.200349	-0.447088	-0.264	0.429078	0.020434	0.584054	0.189691	-0.114508	-0.0206466	0.0230931	-0.135767	-0.295928	-0.264247	0.615206	0.236572	0.232239	-0.213483	0.260749	0.071226	-0.105241	0.418258	0.271567	0.598955	0.718914	-0.191705	-0.0299234	0.100343	0.334575	-0.0669271	0.152825	M1 turquoise|0.7189
697	PDE2A|O00408-2	M1 turquoise	-0.295827	-0.533448	-0.429528	-0.567867	0.158169	-0.587732	-0.381794	0.390254	0.0760756	0.584055	0.423129	0.0213491	0.126062	0.0633315	-0.10679	0.0501539	-0.167176	0.41165	-0.0632173	0.186457	-0.404047	0.0698605	0.148977	0.138797	0.669054	0.256133	0.689587	0.717738	-0.053865	0.192068	0.181771	0.359975	0.0491701	-0.105418	M1 turquoise|0.7177
3698	OSBPL10|H7C487	M1 turquoise	-0.0847074	-0.0381902	-0.410983	-0.265091	0.0398536	-0.459838	-0.417682	0.184975	-0.0135752	0.48656	0.26476	-0.204776	-0.0120286	-0.184203	-0.374291	0.0307996	-0.391077	0.498928	0.238356	0.562182	0.177553	0.33398	0.370904	-0.0379974	0.195942	0.384112	0.457702	0.716515	-0.177475	-0.087542	0.014235	0.297432	-0.092619	0.134368	M1 turquoise|0.7165
2778	PLXNA2|O75051	M1 turquoise	-0.360746	-0.105193	-0.598274	-0.440648	0.130154	-0.657269	-0.435452	0.0180474	-0.135112	0.433381	0.537095	-0.0484905	0.0732115	-0.373349	-0.481483	0.153638	-0.0929572	0.387604	-0.0403468	0.444596	-0.0471274	0.230154	0.279343	-0.0175707	0.27909	0.511732	0.514691	0.715004	-0.0414295	0.0361148	0.0871781	0.323657	0.00205828	-0.162613	M1 turquoise|0.715
1608	LINGO1|Q96FE5-2	M1 turquoise	-0.436422	-0.249463	-0.69972	-0.585414	-0.0102443	-0.640608	-0.675699	-0.139245	-0.441429	0.280644	0.163004	-0.0480868	0.279223	-0.114862	-0.535318	0.0612036	-0.0914893	0.456598	0.0327588	0.342269	0.175147	0.475485	0.299088	0.0189518	0.111389	0.733313	0.501974	0.714633	0.0865736	0.0514891	0.334048	0.597269	0.196232	-0.050914	M1 turquoise|0.7146
1409	ATCAY|Q86WG3	M1 turquoise	-0.307711	-0.446637	-0.531952	-0.587215	0.504917	-0.422541	-0.0522034	0.103054	-0.0200425	0.463354	0.336287	0.0192771	0.168327	-0.0165663	-0.220717	-0.268966	-0.261939	0.449566	0.0126286	0.20742	-0.302093	-0.0908147	0.133501	-0.151016	0.52831	0.307796	0.677871	0.713236	-0.0634863	0.270686	0.299313	0.455312	0.122505	-0.0149676	M1 turquoise|0.7132
4088	CAMK1G|Q96NX5	M1 turquoise	0.16159	-0.138468	-0.300098	-0.24533	0.0607523	-0.389481	-0.287159	0.324893	0.00715157	0.25057	0.140311	-0.155045	-0.163203	-0.134645	-0.153325	-0.118198	-0.306621	0.297216	0.302134	0.465912	0.156462	0.255076	0.201898	-0.219926	0.363447	0.41246	0.713903	0.713133	-0.16714	-0.0883916	-0.0850508	0.218375	-0.24335	0.291208	M1 turquoise|0.7131
812	RGS7|P49802-3	M1 turquoise	-0.275314	-0.287977	-0.679572	-0.567277	0.239917	-0.597109	-0.443824	-0.270084	-0.377422	0.228255	0.142551	-0.063977	0.22733	-0.151317	-0.483738	-0.0139114	-0.133054	0.318955	-0.0631843	0.311308	0.143912	0.192675	0.410316	-0.00593986	0.281964	0.677658	0.598795	0.712564	0.181718	0.318197	0.466495	0.647503	0.306024	-0.141704	M1 turquoise|0.7126
520	PRKCG|P05129	M1 turquoise	-0.475008	-0.177896	-0.526013	-0.423217	0.255914	-0.536043	-0.317155	0.190069	-0.231293	0.270829	0.155851	-0.345022	-0.157279	-0.296311	-0.486966	0.0333866	-0.170887	0.367964	0.079426	0.540462	0.055254	0.37975	0.384129	-0.0670015	0.266354	0.497801	0.612657	0.71181	-0.0477119	-0.0164914	-0.145474	0.295264	-0.0392283	-0.119373	M1 turquoise|0.7118
106	ATP6V1B2|P21281	M1 turquoise	-0.455296	-0.541626	-0.531674	-0.687838	0.0215617	-0.783026	-0.570078	0.140059	-0.020291	0.571338	0.482756	0.0616242	0.134952	-0.0733288	-0.263546	0.006984	0.03272	0.352297	-0.175369	0.166053	-0.257359	0.166321	0.319331	0.245276	0.577763	0.412925	0.618518	0.709556	0.129063	0.265246	0.428598	0.518132	0.191556	-0.225777	M1 turquoise|0.7096
989	ITPR1|Q14643-4	M1 turquoise	-0.333178	-0.31119	-0.610328	-0.562704	0.269984	-0.626251	-0.299639	-0.0331283	-0.0423091	0.430628	0.325144	0.180909	0.436775	0.0392797	-0.267219	-0.0862081	-0.234119	0.561824	0.0955714	0.178822	-0.217084	0.0874805	0.170745	-0.135115	0.179743	0.43398	0.449914	0.707832	-0.140006	0.25268	0.392999	0.540082	0.122117	-0.0453295	M1 turquoise|0.7078
549	MAP1LC3A|Q9H492	M1 turquoise	-0.466593	0.0212107	-0.763124	-0.439049	0.396273	-0.384782	-0.161082	-0.18428	-0.459739	0.315818	0.0645291	-0.278868	0.131157	-0.3734	-0.805195	-0.107104	-0.196181	0.467968	0.0483022	0.600563	0.119463	0.39444	0.161512	-0.362316	0.0395562	0.636156	0.446361	0.703728	-0.0133836	-0.168527	0.00976926	0.476856	0.154608	-0.0225017	M1 turquoise|0.7037
2239	C2CD4C|Q8TF44	M1 turquoise	-0.127099	-0.15118	-0.488357	-0.369822	0.225108	-0.485485	-0.273375	0.115664	-0.239617	0.360325	0.105882	-0.307457	-0.0852787	-0.310552	-0.44888	0.18286	-0.0867493	0.298297	-0.0858788	0.511498	-0.00725738	0.250975	0.151776	-0.0880905	0.387292	0.501478	0.653131	0.699927	-0.0128691	-0.0430987	-0.00343103	0.266148	-0.00573989	-0.103868	M1 turquoise|0.6999
1013	SYT7|F5H126	M1 turquoise	-0.573857	-0.534864	-0.841667	-0.824227	0.266385	-0.586026	-0.440225	-0.262925	-0.535053	0.1781	0.0954298	-0.14938	0.329693	0.0669636	-0.539673	0.177734	0.00195805	0.318257	-0.207303	0.186979	-0.0919632	0.340382	0.148188	-0.0745288	0.284415	0.726245	0.671212	0.699292	0.2445	0.239914	0.346532	0.704497	0.436557	-0.285625	M1 turquoise|0.6993
3069	CELF1|Q92879-5	M1 turquoise	-0.0154367	-0.261223	-0.612915	-0.523268	0.037727	-0.60582	-0.453748	-0.0621634	-0.262854	0.39962	0.111285	0.043877	0.285014	0.097162	-0.385854	-0.186758	-0.111674	0.411846	0.0111125	0.260727	0.0697466	0.359293	0.159124	-0.0919659	0.234051	0.546921	0.579758	0.698524	0.0123041	-0.0724525	0.37291	0.487321	0.0755678	-0.0344822	M1 turquoise|0.6985
1077	FAM49A|Q9H0Q0	M1 turquoise	-0.220298	-0.198358	-0.536094	-0.442249	0.410422	-0.360797	-0.115174	0.175765	-0.268415	0.308199	0.203966	-0.492636	-0.138776	-0.291439	-0.475245	0.0346468	-0.248308	0.416994	0.133188	0.485812	-0.0220498	0.34986	0.138299	-0.242515	0.258357	0.458692	0.636253	0.697326	-0.156617	-0.0742383	-0.155344	0.200011	-0.0492295	-0.0565908	M1 turquoise|0.6973
946	ARHGEF7|Q14155-3	M1 turquoise	-0.153491	-0.292881	-0.447562	-0.451911	0.0742209	-0.66382	-0.409733	0.238524	0.108948	0.623692	0.513064	-0.00113225	0.0542805	-0.098917	-0.225955	0.081202	-0.164886	0.404764	-0.0400139	0.279046	-0.323846	0.0783607	0.128617	0.114709	0.497708	0.312574	0.542807	0.695916	-0.129469	0.15395	0.225533	0.335681	0.000359733	-0.232915	M1 turquoise|0.6959
620	AP3B2|Q13367	M1 turquoise	-0.334242	-0.288972	-0.775325	-0.613962	0.448447	-0.438674	-0.232245	-0.180602	-0.657604	0.084621	-0.110479	-0.352076	0.0624087	-0.259561	-0.62737	-0.0722043	0.0251483	0.26713	-0.152499	0.339043	0.0958056	0.358129	0.184745	-0.270602	0.279236	0.746778	0.723276	0.694497	0.272678	0.0781269	0.190717	0.534182	0.305707	-0.129181	M1 turquoise|0.6945
1359	NECAB2|Q7Z6G3	M1 turquoise	-0.415826	-0.311024	-0.670425	-0.565386	0.275924	-0.518117	-0.35148	-0.0872764	-0.518759	0.12031	0.0333646	-0.218553	0.133405	-0.085935	-0.538717	0.125637	-0.0501892	0.225863	-0.169042	0.409982	0.107185	0.382871	0.308571	-0.020786	0.319735	0.703282	0.679919	0.694158	0.225367	0.097705	0.0971915	0.5216	0.292477	-0.149254	M1 turquoise|0.6942
153	ATP2B1|P20020-4	M1 turquoise	-0.271798	-0.543254	-0.580179	-0.662846	0.213171	-0.591875	-0.376851	0.0323052	-0.104792	0.54036	0.306211	0.182188	0.45288	0.0640423	-0.212657	-0.184014	-0.0797779	0.414729	-0.154543	0.0344268	-0.24952	-0.00925823	0.214883	0.0404254	0.515828	0.409479	0.571438	0.693613	0.187729	0.325651	0.590505	0.631315	0.351991	0.0103956	M1 turquoise|0.6936
2029	FAM213B|Q8TBF2	M1 turquoise	-0.321252	-0.0799512	-0.492029	-0.41473	0.0734247	-0.544566	-0.392796	0.171323	-0.109213	0.474248	0.293847	-0.311297	-0.116983	-0.185525	-0.455407	0.00173295	-0.288733	0.554596	0.196874	0.546243	0.149606	0.460501	0.25545	-0.177655	0.0940251	0.443476	0.422941	0.693427	-0.192083	-0.150529	-0.0303577	0.28225	-0.060671	0.0661127	M1 turquoise|0.6934
2385	HERC4|Q5GLZ8-3	M1 turquoise	-0.431526	0.0211998	-0.349003	-0.217829	0.252732	-0.461955	-0.214489	0.418615	0.212359	0.634744	0.585373	-0.287673	-0.163401	-0.382815	-0.414202	0.0374715	-0.475735	0.63497	0.369559	0.653713	-0.130773	0.205712	0.340242	-0.0235246	0.223713	0.165881	0.335799	0.693293	-0.434907	-0.063903	-0.221956	0.176997	-0.201561	-0.183187	M1 turquoise|0.6933
227	ATP6V0D1|P61421	M1 turquoise	-0.313937	-0.673264	-0.472877	-0.705125	0.264296	-0.578708	-0.297601	0.245828	0.0774713	0.555478	0.397155	0.199424	0.234295	0.113121	-0.0337329	-0.252005	-0.0985535	0.441407	-0.0708113	-0.0241301	-0.463522	-0.0524886	0.0975862	0.0413833	0.663455	0.258859	0.709458	0.689789	-0.0159526	0.333451	0.485893	0.452958	0.107767	0.0140188	M1 turquoise|0.6898
1248	SRGAP3|O43295-2	M1 turquoise	-0.270882	-0.619808	-0.541891	-0.697032	0.332682	-0.477348	-0.182632	0.0480318	0.00492836	0.623475	0.355122	0.0534692	0.176192	0.0637183	-0.126297	-0.335834	-0.138102	0.354731	-0.257048	-0.000958932	-0.429701	-0.0967523	0.108937	0.00734458	0.695355	0.309568	0.67458	0.688399	0.178372	0.359741	0.520143	0.548431	0.272534	-0.040155	M1 turquoise|0.6884
2208	TMEM33|P57088	M1 turquoise	-0.461731	-0.00384255	-0.545893	-0.368593	0.253777	-0.413834	-0.269723	0.217037	-0.0351853	0.566681	0.215012	-0.148231	0.103332	-0.294993	-0.48122	-0.0641062	-0.350513	0.713022	0.388708	0.503871	-0.101697	0.28355	0.123715	-0.297712	0.0780327	0.287701	0.310478	0.688018	-0.33447	-0.131487	-0.109255	0.348371	-0.0913166	0.0444886	M1 turquoise|0.688
40	NSF|P46459	M1 turquoise	-0.479325	-0.219993	-0.568021	-0.433628	0.333956	-0.475049	-0.268359	-0.134539	-0.287485	0.217728	0.199873	-0.219129	0.0635652	-0.256756	-0.47265	0.00193879	-0.176946	0.190439	-0.196751	0.456743	0.100113	0.192917	0.480247	0.0323224	0.332265	0.603957	0.605583	0.687281	0.173338	0.226803	0.0990986	0.472352	0.185349	-0.181039	M1 turquoise|0.6873
1707	CCDC132|Q96JG6	M1 turquoise	-0.294822	-0.391582	-0.49435	-0.532506	0.161002	-0.471999	-0.275342	0.00643941	0.0967389	0.546842	0.50765	0.169268	0.300866	0.224513	-0.117111	-0.128447	-0.481367	0.561644	0.118108	0.148936	-0.251814	0.0910933	0.273842	0.125343	0.383752	0.317054	0.450538	0.68727	-0.0611833	0.322342	0.450578	0.645711	0.234874	0.00238649	M1 turquoise|0.6873
1531	NBEA|Q5T321	M1 turquoise	-0.20827	-0.0820349	-0.532401	-0.418638	-0.0527865	-0.716938	-0.529566	-0.0287068	-0.130963	0.414472	0.442707	-0.259943	-0.0726539	-0.287184	-0.469952	0.181134	-0.147401	0.429856	0.0428303	0.450063	0.152301	0.44923	0.371516	0.0243522	0.108761	0.543209	0.434167	0.685427	-0.0401615	-0.0182194	0.184006	0.356547	0.0208957	-0.123084	M1 turquoise|0.6854
2139	RAB39B|Q96DA2	M1 turquoise	-0.301465	-0.418384	-0.537248	-0.546109	0.214067	-0.38186	-0.256745	0.00385696	-0.00161428	0.57162	0.341464	0.0235231	0.342607	0.0925056	-0.188771	-0.28618	-0.393338	0.429409	-0.0742621	0.168879	-0.304223	0.0218422	0.067516	-0.0335737	0.428438	0.360805	0.575526	0.684619	-0.0369814	0.181922	0.272039	0.474484	0.0923504	0.0774706	M1 turquoise|0.6846
649	KIF21A|Q7Z4S6-2	M1 turquoise	-0.324068	-0.223007	-0.55568	-0.441994	0.0354026	-0.643259	-0.583252	-0.127205	-0.42162	0.125632	0.168248	-0.23643	-0.0285568	-0.334486	-0.478343	0.191993	-0.0375408	0.262462	-0.0585545	0.402738	0.260686	0.438499	0.512133	0.169984	0.232607	0.728378	0.594475	0.683434	0.186097	0.161285	0.266588	0.479198	0.129069	-0.0636645	M1 turquoise|0.6834
1758	RAB12|Q6IQ22	M1 turquoise	-0.157941	-0.320522	-0.416862	-0.481096	-0.0792185	-0.588749	-0.536825	0.41183	-0.083532	0.453431	0.0870179	-0.0967338	0.0282714	0.0792395	-0.229757	0.0231142	-0.0614501	0.514633	0.242302	0.246608	-0.0956917	0.473618	0.0709001	0.00301955	0.292086	0.313245	0.561603	0.682658	-0.183713	-0.247069	0.00786777	0.268652	-0.160828	0.125864	M1 turquoise|0.6827
1925	FBXO41|Q8TF61	M1 turquoise	-0.180159	-0.119803	-0.51924	-0.363431	0.0574868	-0.545717	-0.425131	-0.180305	-0.109172	0.340054	0.546549	-0.0495607	0.137621	-0.0913312	-0.305958	0.01577	-0.466872	0.514896	0.129566	0.352855	0.123675	0.295072	0.410488	0.0827416	0.0970244	0.586492	0.398463	0.68267	-0.083512	0.23577	0.410838	0.526543	0.112384	-0.0475394	M1 turquoise|0.6827
2984	PTPN9|A0A0A0MR09	M1 turquoise	-0.316766	-0.529175	-0.411019	-0.543274	0.114097	-0.503931	-0.379775	0.0918028	0.0111209	0.412149	0.415647	0.0265012	0.261765	0.245897	-0.0257056	-0.0694041	-0.387002	0.338621	-0.0989081	0.138603	-0.161743	0.104811	0.458324	0.327234	0.54289	0.405439	0.607883	0.682601	0.196814	0.447569	0.40613	0.654716	0.351933	-0.098085	M1 turquoise|0.6826
983	TBC1D24|Q9ULP9-2	M1 turquoise	-0.296237	-0.330868	-0.3186	-0.425591	0.0335514	-0.469945	-0.353961	0.517413	0.24737	0.711729	0.417582	-0.0645354	-0.040387	-0.0195665	-0.143793	-0.0865729	-0.366278	0.616933	0.332076	0.336373	-0.334066	0.191546	0.112315	0.129683	0.466302	0.113977	0.50357	0.680608	-0.31648	-0.0214511	-0.0110469	0.318719	-0.127167	0.0430223	M1 turquoise|0.6806
1592	DGKB|B5MBY2	M1 turquoise	-0.471347	-0.548152	-0.506023	-0.593522	0.430157	-0.409991	-0.112094	0.0288632	-0.00987998	0.437543	0.444895	-0.0150171	0.200896	0.0625682	-0.151274	-0.249014	-0.39032	0.337686	-0.121893	0.154967	-0.347401	-0.0588397	0.338241	0.16466	0.598394	0.374491	0.642544	0.680559	0.0934081	0.518458	0.31712	0.602807	0.299054	-0.294302	M1 turquoise|0.6806
413	GNG2|P59768	M1 turquoise	-0.408868	-0.125913	-0.400783	-0.342456	0.162264	-0.480372	-0.317887	0.469165	0.00240591	0.564281	0.23862	-0.299877	-0.206868	-0.186169	-0.429986	0.0397752	-0.231888	0.551361	0.241559	0.54149	-0.0812392	0.390027	0.253272	-0.0137943	0.284391	0.244407	0.405448	0.680489	-0.236995	-0.168233	-0.192233	0.256446	-0.078863	-0.130135	M1 turquoise|0.6805
1023	PPME1|Q9Y570	M1 turquoise	-0.293452	-0.000383757	-0.499376	-0.313043	0.240428	-0.333725	-0.225892	-0.033135	-0.083856	0.379007	0.196067	-0.250613	0.0139234	-0.0945565	-0.40446	-0.135612	-0.631867	0.631248	0.33006	0.56026	0.173812	0.328756	0.366186	-0.179699	0.0286849	0.454338	0.364429	0.680051	-0.196953	0.101533	0.114109	0.518516	0.0934889	0.0195379	M1 turquoise|0.6801
1558	GABBR2|O75899	M1 turquoise	-0.299131	-0.526032	-0.671056	-0.726054	0.208411	-0.461363	-0.38722	-0.232889	-0.392142	0.248139	0.138841	-0.106919	0.171366	-0.0038961	-0.355143	-0.0351999	-0.127907	0.27547	-0.220765	0.169385	-0.047958	0.279202	0.14528	-0.0729684	0.439537	0.642131	0.742721	0.679789	0.193947	0.261842	0.455597	0.537993	0.254151	0.112548	M1 turquoise|0.6798
2484	DIAPH1|E7ERW8	M1 turquoise	-0.131692	-0.233573	-0.409956	-0.359076	0.233829	-0.431691	-0.200501	0.213442	0.203494	0.706542	0.580879	-0.117451	0.0496628	-0.0643074	-0.217991	-0.0926301	-0.430742	0.497519	0.0877808	0.320944	-0.263697	-0.013564	0.199053	0.0517686	0.426551	0.174541	0.448713	0.675854	-0.201034	0.138103	0.133286	0.344106	-0.00251855	-0.2295	M1 turquoise|0.6759
1657	CA4|P22748	M1 turquoise	-0.0714968	-0.389736	-0.580737	-0.590271	0.380117	-0.462685	-0.108644	0.151832	-0.196413	0.455599	0.0451852	-0.162012	0.0526244	-0.0774405	-0.360318	-0.134862	0.0609564	0.492902	0.00447656	0.151106	-0.31545	0.26666	-0.203273	-0.357828	0.347848	0.361937	0.633885	0.675467	-0.1552	-0.150449	0.160834	0.248766	-0.0507549	-0.0103846	M1 turquoise|0.6755
2757	CDC42|P60953-1	M1 turquoise	-0.380114	-0.405274	-0.531478	-0.586557	0.153425	-0.432246	-0.309384	0.1951	0.0698476	0.597616	0.522729	-0.0859195	0.125609	0.0643758	-0.227051	0.157325	-0.31604	0.505987	0.0158349	0.231609	-0.333728	0.049642	0.0155448	-0.0295627	0.415939	0.260345	0.524639	0.673924	-0.0803103	0.133845	0.104005	0.418563	0.156285	0.00925006	M1 turquoise|0.6739
1103	ARHGEF2|Q92974-3	M1 turquoise	-0.18782	-0.0245149	-0.618358	-0.373632	0.329327	-0.437642	-0.219261	-0.0997262	-0.224224	0.417109	0.245465	-0.122915	0.192726	-0.359435	-0.539445	-0.161309	-0.286123	0.538424	0.184706	0.42648	0.0417466	0.208428	0.194725	-0.269979	0.0871782	0.460634	0.387323	0.673767	-0.171826	-0.00938381	0.153374	0.345491	-0.0212443	0.0822849	M1 turquoise|0.6738
1985	CAMKK2|Q96RR4	M1 turquoise	-0.0976912	0.00744862	-0.607835	-0.329285	0.349963	-0.37084	-0.16639	-0.152546	-0.288995	0.328092	0.175962	-0.219991	0.0725815	-0.282169	-0.548846	-0.104958	-0.33022	0.422439	0.0834423	0.512669	0.157731	0.241809	0.210099	-0.290106	0.104357	0.52105	0.476045	0.673236	-0.145621	-0.0446107	0.0808214	0.294566	-0.0486988	0.0102026	M1 turquoise|0.6732
1055	GABBR1|Q9UBS5	M1 turquoise	-0.320109	-0.400358	-0.522556	-0.594663	0.115756	-0.732732	-0.424998	0.12311	-0.0631899	0.488384	0.280328	0.238721	0.231375	0.0205098	-0.216805	-0.0630886	-0.0138182	0.419683	-0.0900416	0.194599	-0.264642	0.121337	0.110578	-0.0739737	0.444398	0.393661	0.573992	0.671435	-0.107101	0.157149	0.429899	0.36601	-0.0216213	-0.136491	M1 turquoise|0.6714
3475	CLUH|K7EIG1	M1 turquoise	-0.390156	-0.124509	-0.374809	-0.332013	0.0870891	-0.530134	-0.381951	0.448778	0.0841858	0.482786	0.318689	-0.256456	-0.165789	-0.358803	-0.403475	-0.100097	-0.16317	0.490742	0.270554	0.503479	-0.0362705	0.390392	0.284607	-0.0544476	0.220517	0.254915	0.467525	0.671342	-0.275164	-0.220752	-0.192279	0.117451	-0.263844	0.105774	M1 turquoise|0.6713
2490	FBXL18|Q96ME1-4	M1 turquoise	-0.403211	-0.0844329	-0.468108	-0.321944	0.168224	-0.498939	-0.279581	0.0926233	0.0836251	0.539246	0.651109	-0.12259	0.00832626	-0.248761	-0.358946	0.105	-0.418641	0.59301	0.179054	0.42794	-0.152821	0.207263	0.298005	0.107359	0.192636	0.337871	0.283762	0.669274	-0.194743	0.149199	0.0982125	0.44671	0.0649515	-0.146693	M1 turquoise|0.6693
972	CUL3|Q13618-2	M1 turquoise	-0.434454	-0.0918335	-0.428825	-0.333207	0.0843855	-0.579949	-0.309416	0.196012	0.20284	0.59353	0.612704	0.00526769	0.0235086	-0.0746425	-0.297406	0.0910322	-0.48591	0.677585	0.295432	0.489029	-0.105972	0.236706	0.323468	-0.0292873	0.113958	0.267264	0.239998	0.668946	-0.375579	0.0772636	0.0835136	0.347472	-0.0764321	-0.0247943	M1 turquoise|0.6689
816	BAIAP2|Q9UQB8-3	M1 turquoise	-0.509012	-0.194814	-0.742641	-0.518251	0.503137	-0.325234	-0.125052	-0.147378	-0.570661	0.139843	-0.0104821	-0.470595	-0.0315914	-0.348911	-0.735231	0.165481	-0.0553841	0.252092	-0.18381	0.533545	0.048597	0.345192	0.111293	-0.317222	0.229707	0.64784	0.64113	0.668431	0.0948568	-0.0430796	-0.116705	0.360428	0.152482	-0.182572	M1 turquoise|0.6684
2458	ADAM11|B4DKD2	M1 turquoise	-0.479072	0.0505455	-0.671878	-0.39586	0.0741044	-0.481925	-0.459604	-0.263363	-0.378839	0.263992	0.190527	-0.193427	0.158162	-0.296576	-0.729123	-0.0170686	-0.313815	0.456785	0.15153	0.604276	0.33949	0.546268	0.453755	-0.100427	-0.0941536	0.695482	0.302738	0.667557	-0.00113777	-0.0447766	0.176155	0.542758	0.183213	0.0526022	M1 turquoise|0.6676
2136	FIBP|O43427-2	M1 turquoise	-0.110383	-0.0298289	-0.384564	-0.27293	0.101057	-0.353638	-0.33567	0.244699	-0.00646732	0.471073	0.147537	-0.227458	0.00546108	-0.252602	-0.366655	-0.0245151	-0.409203	0.527018	0.320286	0.570067	0.175504	0.19067	0.236135	-0.19479	0.159714	0.328035	0.453559	0.664016	-0.217427	-0.0691839	-0.0412068	0.26222	-0.0836046	0.324646	M1 turquoise|0.664
637	PHYHIP|Q92561	M1 turquoise	-0.264342	-0.464463	-0.4858	-0.615723	0.25694	-0.569952	-0.284344	0.229148	0.0919464	0.660149	0.40459	0.0462285	0.112312	0.0249002	-0.1755	-0.182196	-0.198026	0.548716	0.0397137	0.137357	-0.326473	0.0625943	0.115393	-0.119177	0.460121	0.200632	0.502649	0.660848	-0.189012	0.203968	0.356024	0.325533	0.00458181	-0.0804563	M1 turquoise|0.6608
3471	UNC79|Q9P2D8-2	M1 turquoise	-0.0877779	-0.656501	-0.399853	-0.625097	0.349891	-0.30211	-0.110393	0.0105826	-0.075292	0.473458	0.40712	-0.268573	-0.0965781	0.23791	-0.0454783	-0.0720286	-0.292868	0.414391	-0.171858	0.0138403	-0.323097	0.0356169	0.0777026	0.181039	0.55544	0.338569	0.675942	0.659156	0.135519	0.372204	0.409435	0.501078	0.282894	0.0106884	M1 turquoise|0.6592
367	ME3|Q16798	M1 turquoise	-0.492936	-0.160595	-0.520488	-0.390247	0.104777	-0.502974	-0.45561	-0.0841295	-0.185023	0.192183	0.417331	-0.295751	0.116191	-0.189584	-0.441697	0.358405	-0.350219	0.311967	0.00196305	0.498279	0.13473	0.328576	0.587007	0.237024	0.192616	0.58768	0.45762	0.658829	0.176912	0.311076	0.10008	0.621415	0.382183	-0.265484	M1 turquoise|0.6588
1224	PCDH1|Q08174-2	M1 turquoise	-0.30542	-0.358096	-0.596472	-0.532459	0.446889	-0.249225	-0.116653	0.0663996	-0.456302	0.191954	0.00418173	-0.362185	0.0977947	-0.196171	-0.472528	-0.0810711	-0.118194	0.307301	-0.01305	0.319657	-0.0464747	0.277383	0.0993894	-0.132236	0.357429	0.543564	0.696253	0.657415	0.135208	0.0212523	-0.0268787	0.425266	0.221788	0.0419463	M1 turquoise|0.6574
1084	BRK1|Q8WUW1	M1 turquoise	-0.143707	-0.321231	-0.3422	-0.414673	0.083892	-0.322252	-0.292207	0.333559	0.141381	0.532561	0.228627	0.148926	0.234834	0.257953	0.0103875	-0.383102	-0.489092	0.647759	0.414227	0.107246	-0.209426	0.15426	0.134974	0.0274602	0.296618	0.210725	0.4546	0.657176	-0.209852	0.0499546	0.161037	0.44841	0.00428318	0.29873	M1 turquoise|0.6572
1774	BAG6|P46379-2	M1 turquoise	-0.287286	-0.0872327	-0.411274	-0.287611	0.10053	-0.403339	-0.342114	0.186086	-0.0100494	0.547577	0.33009	-0.433811	-0.279997	-0.379431	-0.474067	0.133949	-0.365382	0.479628	0.141686	0.572162	0.104573	0.268146	0.384276	0.0549285	0.270053	0.321783	0.386369	0.655158	-0.0686959	0.0359616	-0.00294952	0.363104	0.0583889	0.0366673	M1 turquoise|0.6552
299	EHD3|Q9NZN3	M1 turquoise	-0.2638	-0.178838	-0.468519	-0.428354	-0.00140832	-0.565596	-0.472998	0.209587	-0.0535474	0.576886	0.314907	-0.0550289	0.0670198	-0.0603213	-0.349168	0.0812239	-0.116482	0.402733	0.00575373	0.383844	-0.0529829	0.177512	0.164694	-0.0174165	0.332164	0.341147	0.471099	0.652172	-0.068534	-0.0970659	0.0937307	0.305435	0.00242453	-0.178944	M1 turquoise|0.6522
1329	UBR4|Q5T4S7-3	M1 turquoise	-0.147872	-0.183875	-0.298556	-0.304659	-0.0532225	-0.571321	-0.426627	0.264428	0.290124	0.716511	0.598112	0.0361236	0.00876351	-0.078599	-0.0964872	-0.21794	-0.39665	0.632193	0.211065	0.247952	-0.112387	0.161391	0.352156	0.164419	0.279164	0.208465	0.297855	0.650307	-0.179276	0.126443	0.34389	0.40352	-0.0334043	0.0567789	M1 turquoise|0.6503
788	PI4KA|J3KN10	M1 turquoise	-0.42261	-0.446647	-0.496555	-0.544496	0.150114	-0.530447	-0.391761	-0.0167788	0.00203024	0.481038	0.461011	0.23638	0.321308	0.0873809	-0.145153	-0.12592	-0.323282	0.536651	0.0111576	0.109356	-0.214514	0.114088	0.340467	0.167995	0.418483	0.372511	0.434291	0.65012	0.0232756	0.409774	0.576682	0.662288	0.254631	-0.0247245	M1 turquoise|0.6501
1008	PACS1|Q6VY07	M1 turquoise	-0.233982	-0.323212	-0.367237	-0.407264	0.140047	-0.436796	-0.376343	0.122019	-0.0240122	0.443578	0.355471	-0.0358985	0.182448	-0.201346	-0.210156	-0.155765	-0.226444	0.268185	-0.0971638	0.304033	-0.0694327	0.0782042	0.38399	0.173718	0.527517	0.379214	0.612971	0.649033	0.106715	0.217191	0.258195	0.376826	0.107167	0.0537902	M1 turquoise|0.649
4278	TTPAL|A6PVK2	M1 turquoise	-0.27797	-0.0694525	-0.312947	-0.170675	0.276458	-0.401975	-0.0185774	0.295877	0.183722	0.505461	0.331478	-0.0175357	-0.019892	-0.153888	-0.337466	-0.0927928	-0.32181	0.513474	0.126424	0.565677	-0.202883	0.0763096	0.176626	-0.021841	0.32456	0.178448	0.33525	0.648312	-0.238568	-0.0305824	-0.122765	0.210391	-0.00229819	-0.0207412	M1 turquoise|0.6483
591	GNAZ|P19086	M1 turquoise	-0.0714915	-0.360665	-0.427518	-0.464303	0.14962	-0.59303	-0.379913	0.258259	-0.000241296	0.58822	0.376653	-0.0866767	-0.038175	-0.247864	-0.266302	0.0136574	-0.0393151	0.306209	-0.0907863	0.268669	-0.193892	-0.0359397	0.186611	0.0608415	0.636151	0.258791	0.643737	0.648176	0.00666728	0.155377	0.252108	0.273344	0.0145299	-0.129043	M1 turquoise|0.6482
2569	SLC22A23|A1A5C7	M1 turquoise	-0.366478	-0.203643	-0.646293	-0.535643	0.0344024	-0.515622	-0.462524	0.0159527	-0.218915	0.486603	0.111115	0.157264	0.399585	-0.0878529	-0.436541	-0.163697	-0.0473188	0.602348	0.1481	0.221867	-0.0343139	0.262545	0.0336494	-0.252191	0.0984605	0.449632	0.366207	0.644589	-0.020026	-0.102016	0.260663	0.533037	0.102837	0.261731	M1 turquoise|0.6446
243	TUBB3|Q13509	M1 turquoise	-0.362816	0.037016	-0.552361	-0.349387	0.13645	-0.499172	-0.382539	-0.157535	-0.17888	0.335513	0.309944	-0.216806	0.104232	-0.223894	-0.580531	-0.033452	-0.472872	0.503066	0.31047	0.607636	0.308716	0.361009	0.556338	-0.0100393	-0.0304457	0.534567	0.291011	0.64388	-0.114929	0.132885	0.181645	0.552833	0.182494	-0.204081	M1 turquoise|0.6439
2603	RAB3B|P20337	M1 turquoise	-0.110891	-0.413712	-0.656016	-0.659643	0.246504	-0.458664	-0.287658	-0.0512603	-0.328561	0.28108	0.165608	-0.213869	0.0558523	0.049034	-0.35101	0.0505014	-0.0636986	0.397737	-0.0440016	0.129557	-0.108766	0.338125	-0.00967165	-0.221356	0.294966	0.51585	0.657045	0.643834	0.0521929	0.0467406	0.241116	0.407076	0.184502	-0.115282	M1 turquoise|0.6438
120	IDH2|P48735	M1 turquoise	-0.282663	-0.183729	-0.702909	-0.541526	0.221005	-0.401616	-0.362774	-0.172307	-0.59044	0.0480867	-0.183717	-0.31528	0.22235	-0.156237	-0.641401	-0.0153679	-0.05126	0.409712	0.195125	0.381607	0.307192	0.502079	0.196125	-0.229299	-0.0565614	0.720742	0.539101	0.642911	0.126251	-0.0737352	0.13824	0.602712	0.279891	0.030606	M1 turquoise|0.6429
3697	GRIA2|P42262-2	M1 turquoise	-0.512635	-0.208488	-0.561778	-0.436667	0.209689	-0.492823	-0.414094	-0.0518493	-0.471844	0.0788497	0.0090779	-0.353583	-0.0952025	-0.292873	-0.546582	0.185783	-0.0554626	0.225296	-0.0959007	0.499293	0.225853	0.453927	0.440944	0.0280981	0.236247	0.665668	0.590058	0.641357	0.159448	0.0946694	0.0142418	0.428362	0.139823	-0.167005	M1 turquoise|0.6414
907	OGT|O15294-3	M1 turquoise	-0.0858449	-0.296274	-0.335303	-0.362116	0.126592	-0.652929	-0.264905	0.161713	0.12108	0.568818	0.501163	0.0113744	-0.108391	-0.175242	-0.172135	-0.170811	-0.123985	0.26475	-0.196368	0.284832	-0.205347	0.0107009	0.333995	0.205077	0.601088	0.315729	0.58304	0.640898	0.0176263	0.226357	0.380597	0.317315	0.00334165	-0.24173	M1 turquoise|0.6409
498	CACNA2D1|P54289-2	M1 turquoise	-0.278646	-0.135307	-0.599174	-0.432314	0.435662	-0.46892	-0.0812724	0.0658176	-0.20115	0.326177	0.318711	0.0451162	0.228499	-0.271897	-0.406142	-0.0719043	-0.0616119	0.39636	-0.0348506	0.30183	-0.300028	0.0338371	-0.0725136	-0.352448	0.273827	0.427168	0.54177	0.638715	-0.152695	-0.00835273	0.0919996	0.206724	-0.0477712	-0.0893847	M1 turquoise|0.6387
1680	PDK3|Q15120	M1 turquoise	-0.60108	-0.0431469	-0.645612	-0.400288	0.107996	-0.42614	-0.438212	-0.330384	-0.425988	0.157808	0.112238	-0.270433	0.0911902	-0.167799	-0.656124	0.0951726	-0.372716	0.47633	0.114801	0.573757	0.357326	0.642714	0.531248	0.0296419	-0.0496517	0.704162	0.314541	0.638538	0.0897871	0.0834783	0.176062	0.719557	0.304206	-0.131366	M1 turquoise|0.6385
1933	GRM5|P41594	M1 turquoise	-0.246199	-0.490327	-0.357895	-0.511999	0.235318	-0.522439	-0.179546	0.284382	0.239125	0.664468	0.462377	0.0590082	-0.0447493	0.0167268	-0.0517328	-0.172853	-0.168924	0.426704	-0.0476109	0.115544	-0.432366	-0.108807	0.140115	0.0243982	0.637076	0.108414	0.587426	0.637714	-0.110777	0.21032	0.330524	0.306469	-0.0344635	-0.109864	M1 turquoise|0.6377
2672	TBK1|Q9UHD2	M1 turquoise	-0.212355	-0.208796	-0.44668	-0.38756	0.176995	-0.444166	-0.311439	0.20063	-0.0792558	0.430253	0.128014	-0.280539	-0.207058	-0.291532	-0.383638	-0.0775109	-0.217736	0.450247	0.175971	0.398604	-0.00426915	0.215016	0.214717	-0.107551	0.328359	0.317761	0.556917	0.63748	-0.129454	-0.00127818	0.0424347	0.27376	-0.0905067	0.143031	M1 turquoise|0.6375
319	ACOT7|O00154-4	M1 turquoise	-0.542759	0.0790001	-0.56503	-0.330558	0.199256	-0.542538	-0.28312	-0.017921	-0.198541	0.346197	0.238839	-0.198434	-0.0208655	-0.320802	-0.614408	-0.0853652	-0.330361	0.550554	0.180946	0.635767	0.174198	0.495214	0.396532	-0.269395	-0.0637391	0.509856	0.252016	0.63424	-0.213563	-0.0821667	0.0120134	0.309289	-0.034495	0.00342648	M1 turquoise|0.6342
2107	PIK3R4|Q99570	M1 turquoise	-0.498209	-0.0939473	-0.517496	-0.36055	0.228065	-0.330654	-0.278035	-0.0989543	-0.128048	0.317096	0.269375	-0.333354	0.212706	-0.121235	-0.465753	0.00472019	-0.536476	0.489268	0.204482	0.512234	0.157784	0.359946	0.51051	0.00571084	0.0112585	0.452717	0.304938	0.633956	-0.0198548	0.165899	0.0478819	0.596307	0.259558	-0.126329	M1 turquoise|0.634
3827	ARL6|C9IZ13	M1 turquoise	-0.179279	-0.0109731	-0.531306	-0.313023	0.268026	-0.460922	-0.232018	-0.138021	-0.320736	0.229823	0.0634011	-0.35389	-0.1169	-0.374678	-0.594377	-0.068366	-0.168341	0.470608	0.221426	0.49511	0.268783	0.503222	0.378842	-0.158651	0.0141363	0.55982	0.410689	0.633951	-0.100467	-0.114173	0.10243	0.389101	0.00469705	-0.0507544	M1 turquoise|0.634
2600	TRIM36|Q9NQ86-4	M1 turquoise	-0.550796	0.0329725	-0.569045	-0.337695	0.11872	-0.560986	-0.362196	-0.0554125	-0.115156	0.374078	0.473574	-0.192894	-0.000390723	-0.242367	-0.534038	0.18516	-0.339846	0.630816	0.266482	0.480763	0.0734293	0.433992	0.373969	-0.0772982	-0.115591	0.453806	0.161811	0.633704	-0.217184	-0.00713193	0.0802653	0.43483	0.0378851	-0.170025	M1 turquoise|0.6337
1993	SHC3|Q92529	M1 turquoise	-0.0947758	-0.0773561	-0.372056	-0.191304	0.427037	-0.361889	-0.0473355	0.0425005	-0.136885	0.245535	0.234491	-0.334183	-0.21828	-0.371677	-0.329632	-0.103304	-0.329036	0.210209	-0.101922	0.514516	0.0580062	0.0143678	0.389438	-0.0329259	0.408575	0.459003	0.607428	0.631652	0.0181783	0.243992	0.0748358	0.266218	0.017756	-0.146781	M1 turquoise|0.6317
2144	CNKSR2|Q8WXI2-4	M1 turquoise	-0.165656	-0.28228	-0.567722	-0.534885	0.246581	-0.525919	-0.258088	0.175806	-0.178143	0.404727	0.153461	0.0246384	0.0967229	-0.0551966	-0.375837	-0.00226153	0.106539	0.457254	0.0592419	0.176716	-0.223358	0.247304	-0.111133	-0.309653	0.299311	0.329179	0.564672	0.628178	-0.182317	-0.225521	0.0906475	0.178361	-0.101424	-0.00522796	M1 turquoise|0.6282
885	RYR2|Q92736-2	M1 turquoise	-0.06772	-0.0992085	-0.364663	-0.284505	0.148036	-0.498033	-0.290621	0.41956	0.0738237	0.660748	0.283764	-0.151445	-0.136708	-0.300742	-0.32802	-0.0883721	-0.0963702	0.56973	0.17087	0.391051	-0.0711238	0.175297	0.110764	-0.209796	0.334846	0.127	0.396073	0.627216	-0.224725	-0.223408	0.0150459	0.123005	-0.19692	0.112038	M1 turquoise|0.6272
346	MAPRE3|Q9UPY8	M1 turquoise	-0.258918	-0.0783129	-0.626455	-0.430364	0.497478	-0.383464	-0.070179	0.0495564	-0.528596	0.142652	-0.158702	-0.522008	-0.187403	-0.471665	-0.716652	0.0522396	0.092786	0.309733	0.0381037	0.52431	0.119051	0.352859	0.102461	-0.381428	0.182421	0.543627	0.591963	0.625103	0.0411604	-0.165356	-0.128776	0.279276	0.100934	-0.158197	M1 turquoise|0.6251
1314	AP1M1|Q9BXS5	M1 turquoise	-0.433211	-0.271865	-0.461769	-0.473672	0.0571919	-0.538656	-0.469301	0.286205	-0.199439	0.413513	0.0870603	-0.142689	0.0325553	-0.193452	-0.38695	-0.0202593	0.0339382	0.394945	0.0835132	0.316127	-0.047913	0.342538	0.249427	0.0922606	0.371431	0.346822	0.506823	0.623746	0.0863757	-0.0748902	0.0331565	0.435541	0.0942717	-0.0625466	M1 turquoise|0.6237
3178	TRIM32|Q13049	M1 turquoise	-0.261557	-0.291994	-0.430414	-0.405897	0.0971035	-0.437611	-0.37863	-0.131135	-0.17029	0.168106	0.165898	0.00836662	0.0921425	-0.0260711	-0.234939	-0.127399	-0.176474	0.32554	0.0913218	0.179444	0.096144	0.350831	0.421194	0.231184	0.232459	0.514907	0.523836	0.621848	0.0685645	0.170149	0.280611	0.545892	0.0830702	0.018115	M1 turquoise|0.6218
2879	DGKZ|Q13574-6	M1 turquoise	-0.37474	-0.217866	-0.477384	-0.423221	0.108484	-0.518009	-0.434083	0.12833	-0.249284	0.255316	0.111254	-0.303743	-0.115894	-0.313725	-0.488524	0.179801	-0.0505785	0.440671	0.268862	0.403423	0.0884264	0.47299	0.289391	0.0439882	0.163005	0.411818	0.471446	0.620933	-0.149264	-0.0798127	-0.030548	0.318192	-0.0985363	-0.0255565	M1 turquoise|0.6209
1726	AGAP2|F8VVT9	M1 turquoise	-0.230392	-0.198946	-0.484644	-0.394963	0.177372	-0.393588	-0.348431	0.0696638	-0.317178	0.247517	0.0425248	-0.187722	0.00808069	-0.320595	-0.392864	-0.245873	-0.0434436	0.350799	0.0486078	0.266224	0.0890114	0.326034	0.245844	-0.00015831	0.247033	0.513247	0.528839	0.619477	0.143059	0.0134755	0.160508	0.42379	0.0891985	0.197857	M1 turquoise|0.6195
2164	CPNE4|Q96A23-2	M1 turquoise	-0.353384	-0.265515	-0.569611	-0.542886	0.0894138	-0.345492	-0.396738	-0.00657135	-0.258214	0.231107	0.119664	-0.105346	0.357892	0.130944	-0.345972	-0.0191743	-0.316784	0.524281	0.339226	0.217189	0.0368129	0.456816	0.169572	-0.0275703	0.00717995	0.501472	0.42234	0.618755	-0.0660449	-0.00245795	0.0912064	0.579982	0.22326	0.0712427	M1 turquoise|0.6188
1311	SCAMP5|Q8TAC9	M1 turquoise	-0.298824	-0.562032	-0.606138	-0.686148	0.202125	-0.355868	-0.323514	-0.150571	-0.288596	0.19145	0.248613	-0.0466748	0.364662	0.151844	-0.232032	0.0739062	-0.18638	0.358572	-0.0206882	0.0382142	-0.0789744	0.136621	0.0699654	-0.00258843	0.264386	0.55771	0.638897	0.618	0.13811	0.284261	0.354565	0.605227	0.344229	0.136709	M1 turquoise|0.618
306	ATP2B4|P23634-8	M1 turquoise	-0.157043	-0.37416	-0.261054	-0.382309	0.0395071	-0.355253	-0.303504	0.605099	0.187071	0.659104	0.284259	-0.0546367	-0.0100864	0.0508454	-0.0753976	-0.0368807	-0.193464	0.423355	0.0877699	0.226536	-0.358657	0.104144	-0.00227384	0.0852201	0.595171	0.066948	0.566512	0.615011	-0.128637	-0.115525	-0.0995038	0.189567	-0.0692499	0.166976	M1 turquoise|0.615
512	ACTR2|P61160	M1 turquoise	-0.0652349	-0.462317	-0.382502	-0.535713	-0.0282835	-0.490455	-0.417896	0.30927	0.0294479	0.521879	0.144004	0.212807	0.320657	0.205673	-0.00660962	-0.273802	-0.083994	0.325914	-0.075086	0.0537893	-0.307777	0.107955	-0.0482751	0.0179302	0.542099	0.275055	0.643094	0.613275	0.0200558	0.0327771	0.249416	0.338048	0.0130674	0.237294	M1 turquoise|0.6133
1965	MARK2|E9PC69	M1 turquoise	-0.207941	0.022937	-0.512092	-0.327459	0.187422	-0.524064	-0.258906	0.0593278	-0.173875	0.45557	0.146321	-0.127604	-0.0296357	-0.454119	-0.538006	-0.105557	-0.0536858	0.359538	0.043146	0.491116	-0.0738143	0.294125	0.0837741	-0.195092	0.253978	0.390295	0.436625	0.612935	-0.167733	-0.170907	-0.0421306	0.172854	-0.165975	0.0170291	M1 turquoise|0.6129
476	RAB14|P61106	M1 turquoise	-0.417918	-0.560113	-0.5136	-0.619932	0.476136	-0.293213	0.0372068	0.0530763	-0.0386932	0.395715	0.282654	-0.0877235	0.213155	0.174607	-0.166142	-0.108609	-0.192547	0.250059	-0.264036	0.0797249	-0.400071	-0.110469	0.101568	-0.045022	0.527418	0.317945	0.628756	0.612411	0.202886	0.344142	0.220977	0.536158	0.403163	-0.182729	M1 turquoise|0.6124
1230	GSK3A|P49840	M1 turquoise	-0.477531	-0.319859	-0.453053	-0.467516	0.34609	-0.340183	-0.117768	0.162132	-0.0251879	0.500428	0.194669	-0.189339	-0.00406182	-0.103351	-0.322857	-0.119058	-0.327391	0.567789	0.223109	0.314911	-0.217997	0.17363	0.186902	-0.0327041	0.306393	0.232763	0.383953	0.612256	-0.16779	0.176826	0.169756	0.517885	0.105692	-0.114479	M1 turquoise|0.6123
1127	UBXN6|Q9BZV1	M1 turquoise	-0.231412	-0.108657	-0.44816	-0.317419	0.186826	-0.464996	-0.2133	0.151173	-0.100793	0.414428	0.23887	-0.199372	-0.0809339	-0.274373	-0.421568	0.0519849	-0.0501392	0.250077	-0.130205	0.472872	-0.0542303	0.110653	0.103494	-0.13433	0.358466	0.351254	0.562366	0.611835	-0.0363612	-0.136191	-0.0538359	0.195734	-0.0807868	-0.104089	M1 turquoise|0.6118
874	PTK2B|Q14289	M1 turquoise	-0.283911	0.0547043	-0.350367	-0.145689	0.146338	-0.359417	-0.222592	0.0960418	0.0124999	0.47126	0.238163	-0.316678	-0.25624	-0.313094	-0.455963	-0.184204	-0.510162	0.409472	0.166509	0.690117	0.205192	0.204622	0.484212	0.03069	0.208263	0.350009	0.357272	0.609893	-0.138723	0.0530588	0.0209023	0.363811	-0.0368958	-0.057066	M1 turquoise|0.6099
1355	PRKRA|O75569	M1 turquoise	-0.52441	-0.22229	-0.735513	-0.560332	0.516278	-0.30641	-0.0639556	-0.244011	-0.592456	0.121086	-0.189058	-0.318946	0.102888	-0.157105	-0.679149	-0.0924637	-0.0404328	0.422474	0.0535946	0.327752	0.0295801	0.476412	0.101867	-0.31214	0.0542094	0.595216	0.464667	0.609788	0.0242735	-0.0705625	0.0851957	0.540011	0.198959	-0.235774	M1 turquoise|0.6098
2408	C16orf70|Q9BSU1	M1 turquoise	-0.370108	-0.199856	-0.407725	-0.384379	0.292726	-0.374819	-0.190655	0.219261	0.127857	0.526291	0.432343	0.101429	0.172883	-0.0590679	-0.249441	-0.178009	-0.356803	0.527938	0.192035	0.268092	-0.272814	0.0776911	0.218736	-0.0187777	0.318026	0.196604	0.362224	0.608801	-0.226126	0.132385	0.106397	0.328408	0.0470589	-0.0706312	M1 turquoise|0.6088
2584	DOC2A|Q14183	M1 turquoise	-0.448749	-0.0934213	-0.384374	-0.294459	0.135999	-0.404292	-0.281529	0.252113	-0.0434269	0.442569	0.2096	-0.406069	-0.14967	-0.248177	-0.462907	0.114379	-0.343995	0.392799	0.0735494	0.641158	0.0591092	0.35581	0.385902	-0.0222495	0.279513	0.317837	0.415441	0.608328	-0.0629699	-0.0359153	-0.156654	0.311274	0.0737517	-0.0521445	M1 turquoise|0.6083
2265	PAM|P19021-3	M1 turquoise	-0.217464	-0.289485	-0.382134	-0.336898	0.276419	-0.409955	-0.14934	0.145987	0.0253199	0.49438	0.377476	-0.123047	0.0827361	-0.147389	-0.22642	-0.129028	-0.308027	0.378352	-0.0501772	0.320632	-0.213672	-0.00813746	0.186764	0.0237098	0.450807	0.291619	0.508402	0.604748	-0.082601	0.179633	0.193219	0.344971	0.0389158	-0.10407	M1 turquoise|0.6047
1390	STXBP5L|E9PFI2	M1 turquoise	-0.129383	-0.237043	-0.604589	-0.531936	0.119048	-0.724884	-0.411125	-0.263894	-0.25473	0.308058	0.221576	0.0575723	0.129171	-0.141165	-0.412847	-0.00795448	0.0288679	0.457725	0.0165305	0.185512	-0.0128623	0.330659	0.170788	-0.139223	0.140187	0.552887	0.44412	0.6042	-0.107408	0.105363	0.581155	0.421024	0.0178083	-0.258274	M1 turquoise|0.6042
2367	USP15|Q9Y4E8-2	M1 turquoise	-0.257083	-0.172168	-0.486814	-0.414487	-0.00155819	-0.532078	-0.449823	0.142395	-0.0777435	0.444947	0.456537	-0.0405341	0.236614	-0.137935	-0.346271	0.0489353	-0.155057	0.431331	0.0726159	0.305509	-0.0940841	0.207644	0.134206	-0.00330283	0.198997	0.407832	0.393975	0.602366	-0.0248937	-0.0161964	0.148854	0.361845	0.126933	0.019759	M1 turquoise|0.6024
3572	TRAPPC6B|Q86SZ2	M1 turquoise	-0.350898	0.0407024	-0.542952	-0.32753	0.221009	-0.441813	-0.20417	-0.114001	-0.14925	0.310775	0.312745	-0.143019	0.133847	-0.263048	-0.580546	0.284009	-0.315421	0.581356	0.248776	0.543758	0.0756445	0.384451	0.193108	-0.231189	-0.0634981	0.411154	0.230587	0.602046	-0.287464	-0.0671912	0.0342306	0.35206	0.0112948	0.058583	M1 turquoise|0.602
74	LDHA|P00338	M1 turquoise	-0.586684	-0.115716	-0.493303	-0.371266	0.0516573	-0.3973	-0.420394	-0.0840849	-0.198328	0.275014	0.219647	-0.122398	0.0755002	-0.104835	-0.458771	0.00700753	-0.365785	0.391852	0.139198	0.470657	0.203305	0.436466	0.518463	0.135154	0.114287	0.499309	0.328373	0.600751	0.0332723	0.076275	0.016263	0.52744	0.176275	0.0454991	M1 turquoise|0.6008
470	CORO1A|P31146	M1 turquoise	-0.207469	-0.241317	-0.693328	-0.592715	0.0971594	-0.586344	-0.435834	-0.0481577	-0.663343	0.105105	-0.292813	-0.0642565	0.193773	-0.108562	-0.581101	0.0733517	0.432673	0.302617	-0.0560872	0.17433	0.0826154	0.545382	-0.117659	-0.287594	0.108912	0.651307	0.577753	0.600077	0.132805	-0.37865	0.114402	0.347664	0.0596098	0.0497253	M1 turquoise|0.6001
1593	VPS45|Q9NRW7	M1 turquoise	-0.0908253	-0.166263	-0.399039	-0.325317	0.272771	-0.34254	-0.145305	0.0508371	-0.00824541	0.368405	0.223514	-0.360883	-0.220185	-0.0768923	-0.297574	0.0687941	-0.487345	0.507506	0.245916	0.429295	0.0415354	0.229566	0.282875	-0.12079	0.202086	0.306422	0.432735	0.598782	-0.234921	0.171617	0.123655	0.340905	0.0169995	-0.115388	M1 turquoise|0.5988
1381	GRM3|Q14832	M1 turquoise	-0.450203	-0.319985	-0.711251	-0.63015	0.137263	-0.580193	-0.417207	-0.265494	-0.398925	0.188881	0.22009	0.128288	0.363928	-0.0233396	-0.454806	0.12087	0.0191798	0.367458	-0.0510184	0.127645	-0.183661	0.346526	0.0504725	-0.0699923	0.168504	0.60817	0.478359	0.598444	0.012867	0.0801721	0.367888	0.499124	0.163308	-0.166349	M1 turquoise|0.5984
644	UBE2V1|Q13404	M1 turquoise	-0.344159	-0.118475	-0.547761	-0.381415	0.365649	-0.251152	-0.0952793	-0.0647727	-0.176433	0.261487	0.213747	-0.251006	0.0817754	-0.227948	-0.450709	-0.115229	-0.368229	0.418008	0.00347891	0.489809	0.113093	0.185031	0.166492	-0.357591	0.0947887	0.456056	0.461498	0.597702	-0.0494322	0.0783402	0.038768	0.350995	0.0965632	0.237199	M1 turquoise|0.5977
2260	STK32C|Q86UX6	M1 turquoise	-0.111182	0.0873112	-0.483318	-0.22286	0.106213	-0.454349	-0.340638	0.0455723	-0.423563	0.161658	-0.0281707	-0.416087	-0.238177	-0.48058	-0.659866	0.236917	0.0258573	0.262672	0.0356407	0.636225	0.28189	0.561135	0.175396	-0.131298	0.0842399	0.582827	0.471592	0.595698	-0.0761983	-0.299477	-0.20569	0.133014	-0.134623	0.0142541	M1 turquoise|0.5957
2135	AP3S1|F5H459	M1 turquoise	-0.135044	-0.180623	-0.503798	-0.399936	0.0214574	-0.340892	-0.371469	-0.216448	-0.168081	0.322946	0.19051	0.0860511	0.436549	0.0688596	-0.24925	-0.0493358	-0.383148	0.290118	-0.0711573	0.2782	0.0852971	0.141404	0.245167	0.00161858	0.203085	0.524545	0.448351	0.595425	0.137437	0.191593	0.319916	0.536956	0.252701	0.247338	M1 turquoise|0.5954
1061	GDAP1L1|Q96MZ0	M1 turquoise	-0.345392	-0.355554	-0.353136	-0.371899	0.166348	-0.260818	-0.20632	0.0819878	0.0937982	0.592394	0.437557	-0.179056	-0.00953907	-0.00900693	-0.18683	-0.240203	-0.532771	0.390247	0.0128298	0.303859	-0.194683	0.0707084	0.323752	0.324603	0.505203	0.252819	0.435472	0.594705	0.0175274	0.317038	0.224784	0.582461	0.197288	-0.160012	M1 turquoise|0.5947
53	CAMK2A|Q9UQM7	M1 turquoise	-0.126116	-0.421424	-0.531516	-0.628179	0.0509453	-0.696316	-0.394172	0.130035	-0.220549	0.47185	0.132885	-0.015783	0.0189033	-0.0119155	-0.323035	-0.0433663	0.248162	0.362915	-0.119824	0.102012	-0.155958	0.270051	-0.0243801	-0.119034	0.40862	0.382744	0.579392	0.592638	0.0327269	-0.0988	0.347115	0.320149	0.0410736	-0.276425	M1 turquoise|0.5926
2725	NUDT2|P50583	M1 turquoise	-0.188818	0.0362025	-0.262317	-0.134276	-0.000371121	-0.432247	-0.374366	0.038739	0.162137	0.471657	0.489857	-0.179325	-0.0515427	-0.219955	-0.259221	-0.193062	-0.586813	0.466813	0.187494	0.532737	0.215328	0.313529	0.65812	0.206154	0.121165	0.351761	0.239119	0.592629	-0.10804	0.209128	0.234423	0.41943	0.0371881	-0.0829927	M1 turquoise|0.5926
1834	KATNB1|Q9BVA0	M1 turquoise	-0.130627	-0.0175136	-0.321787	-0.227035	0.0657854	-0.41454	-0.279304	0.0858077	-0.0191095	0.430948	0.183939	-0.264127	-0.240647	-0.123995	-0.342939	-0.0517628	-0.452471	0.542341	0.396092	0.509654	0.157406	0.395625	0.342343	0.0169654	0.116814	0.314221	0.338331	0.589818	-0.346856	-0.0702312	0.0609514	0.29205	-0.175514	-0.112124	M1 turquoise|0.5898
202	ARF5|P84085	M1 turquoise	-0.182352	-0.267224	-0.416514	-0.485536	0.137502	-0.615601	-0.31516	0.20838	0.0494983	0.533548	0.378351	0.0497223	-0.0800509	-0.122125	-0.257713	-0.0186398	-0.0784968	0.564758	0.147044	0.246432	-0.219675	0.193776	0.0531626	-0.152078	0.321677	0.250608	0.431202	0.589147	-0.298482	0.0447416	0.351763	0.217004	-0.105966	-0.127479	M1 turquoise|0.5891
514	ARPC4|P59998	M1 turquoise	-0.0777837	-0.27207	-0.302049	-0.379183	-0.118386	-0.413651	-0.399568	0.167099	0.0695802	0.491988	0.167462	-0.0380355	0.095451	0.0896628	-0.098207	-0.259752	-0.334296	0.401525	0.0976844	0.257924	-0.0138505	0.348325	0.227705	0.128035	0.285869	0.337215	0.441472	0.588866	-0.0319097	0.0520506	0.217806	0.415677	0.0291362	0.246919	M1 turquoise|0.5889
3403	TRAPPC5|Q8IUR0	M1 turquoise	-0.219798	0.163525	-0.471893	-0.213866	-0.0525723	-0.537034	-0.406352	-0.0107852	-0.0611317	0.492142	0.252532	-0.0699715	-0.0106879	-0.384068	-0.599797	-0.027363	-0.213212	0.62784	0.368281	0.566408	0.257917	0.438746	0.259358	-0.171086	-0.169507	0.391838	0.113899	0.584029	-0.323545	-0.254542	0.104428	0.290574	-0.163989	0.186082	M1 turquoise|0.584
1437	PPEF1|O14829-5	M1 turquoise	-0.358876	-0.0276388	-0.534993	-0.39471	0.00165729	-0.593032	-0.501164	-0.074343	-0.288218	0.0617367	0.342748	-0.150029	0.132012	-0.224002	-0.549945	0.341894	-0.0778825	0.462713	0.153455	0.481966	0.264771	0.663267	0.326974	0.0837934	-0.113994	0.555546	0.291471	0.583376	0.0193782	-0.0897691	-0.056346	0.320418	0.182632	-0.0343302	M1 turquoise|0.5834
835	WASF1|Q92558	M1 turquoise	-0.244413	-0.163539	-0.342238	-0.246713	0.598634	-0.168135	0.17492	0.386132	0.138451	0.494384	0.358333	-0.237445	-0.046962	-0.281104	-0.221216	-0.304896	-0.393072	0.497297	0.199811	0.319948	-0.284198	-0.142341	0.128253	-0.27119	0.309635	0.0720443	0.411564	0.582503	-0.260279	0.0917206	-0.110308	0.139808	-0.0987992	0.0502062	M1 turquoise|0.5825
2979	SLC39A10|Q9ULF5	M1 turquoise	-0.291588	-0.246378	-0.476712	-0.445425	0.0960163	-0.424869	-0.264482	-0.0513811	-0.223659	0.313278	0.188259	-0.272807	0.0257251	-0.0561903	-0.387475	0.0374591	-0.141392	0.383465	0.0512208	0.284282	0.0139696	0.447984	0.253954	0.133189	0.177052	0.501122	0.433848	0.582319	0.107617	0.0148301	0.150725	0.574233	0.274896	-0.258567	M1 turquoise|0.5823
3386	CNR1|P21554-2	M1 turquoise	-0.236175	-0.145868	-0.388661	-0.342243	0.13273	-0.348826	-0.215208	0.373308	-0.0422686	0.631244	0.129194	-0.143409	-0.0180017	-0.207526	-0.324527	-0.197232	-0.109161	0.529658	0.11105	0.339136	-0.169788	0.278511	-0.0845301	-0.236653	0.283775	0.172609	0.359865	0.581784	-0.208719	-0.306977	-0.0725623	0.152024	-0.193171	0.247808	M1 turquoise|0.5818
1266	MTX2|O75431	M1 turquoise	-0.511628	-0.336682	-0.52724	-0.531853	0.128473	-0.505232	-0.43515	0.0254975	-0.0761249	0.451532	0.259335	0.189612	0.210637	0.00467926	-0.249964	0.0036816	-0.196023	0.621185	0.195843	0.105346	-0.186614	0.168649	0.185681	-0.0181717	0.230584	0.297748	0.299502	0.578533	-0.140664	0.225968	0.402143	0.532276	0.097455	-0.0222208	M1 turquoise|0.5785
1455	PDK2|Q15119	M1 turquoise	-0.432432	-0.151456	-0.550511	-0.411808	0.324951	-0.387665	-0.184435	-0.101429	-0.406513	0.113633	0.129164	-0.38244	-0.0584091	-0.24712	-0.55457	0.10498	-0.126408	0.364839	0.086823	0.430272	0.157644	0.443359	0.326552	-0.0358356	0.121554	0.528695	0.447966	0.578096	0.0667892	0.0358606	0.0590715	0.516446	0.210991	-0.261356	M1 turquoise|0.5781
140	MYH10|P35580-4	M1 turquoise	-0.213916	-0.394725	-0.456618	-0.536718	-0.125336	-0.681381	-0.587182	0.0558243	-0.153389	0.316856	0.110409	0.280481	0.234956	0.128463	-0.153818	-0.0466594	0.0750835	0.232925	-0.0842521	0.0417519	-0.172447	0.2314	0.183936	0.186931	0.435492	0.429658	0.542876	0.577728	0.101298	0.105189	0.361168	0.398936	0.0642599	0.0483939	M1 turquoise|0.5777
1474	CLSTN1|O94985-2	M1 turquoise	-0.130499	0.101765	-0.306528	-0.118535	0.235187	-0.310838	-0.0942735	0.34468	0.17493	0.654316	0.435904	-0.20143	-0.0514768	-0.287584	-0.308275	-0.0392909	-0.484443	0.426005	0.0995437	0.60771	-0.124102	-0.0321702	0.187204	-0.18012	0.316339	0.115946	0.311129	0.576966	-0.271696	-0.0420935	-0.166663	0.0754115	-0.133941	-0.104586	M1 turquoise|0.577
3074	MAST3|O60307	M1 turquoise	-0.458078	-0.0256286	-0.511253	-0.27804	0.206821	-0.426526	-0.285663	-0.0336857	-0.0953851	0.390302	0.316776	-0.0174615	0.202178	-0.221411	-0.456741	-0.0402617	-0.298422	0.438242	0.0497591	0.419074	-0.0354983	0.195834	0.257986	-0.0703804	0.0958233	0.350034	0.273644	0.576607	-0.168797	0.0173457	0.0411605	0.330332	-0.0550745	-0.0714963	M1 turquoise|0.5766
4274	CBL|P22681	M1 turquoise	-0.381479	0.0866802	-0.423451	-0.219735	0.0519486	-0.436967	-0.327589	0.12215	0.00765836	0.54302	0.51623	-0.164667	0.056553	-0.241123	-0.439736	0.0785669	-0.39838	0.537936	0.209678	0.544481	-0.0153502	0.279326	0.242176	-0.0248349	0.0745509	0.315586	0.249926	0.576256	-0.218626	-0.158442	-0.115997	0.282017	-0.0252832	-0.185191	M1 turquoise|0.5763
2370	CYLD|Q9NQC7-2	M1 turquoise	-0.0491152	-0.374937	-0.257349	-0.35463	0.0668588	-0.443852	-0.291883	0.327412	0.248089	0.620105	0.445395	0.162312	0.0864864	0.0755391	0.09672	-0.167447	-0.317724	0.403849	0.0291327	0.0600988	-0.349183	-0.163423	0.179559	0.190888	0.616381	0.0908715	0.493411	0.575336	-0.0345436	0.275632	0.306094	0.345673	0.0329737	0.0910622	M1 turquoise|0.5753
2125	ADRBK1|P25098	M1 turquoise	-0.321528	-0.103011	-0.431984	-0.269271	0.205296	-0.27177	-0.256042	-0.197442	-0.181277	0.258148	0.470935	-0.376198	-0.0641824	-0.301552	-0.435177	0.00328139	-0.526669	0.317966	0.00743078	0.51398	0.233713	0.319266	0.507288	0.151418	0.171734	0.506032	0.375456	0.57117	0.00426303	0.254999	0.13621	0.425536	0.132208	-0.0476351	M1 turquoise|0.5712
4289	TIAM1|Q13009-2	M1 turquoise	-0.0246177	-0.106375	-0.38299	-0.317565	0.0817628	-0.332761	-0.170586	0.0316038	0.07238	0.375028	0.315353	-0.166338	-0.0269927	0.142184	-0.401833	0.163885	-0.274378	0.455691	0.167613	0.392456	-0.0510204	0.290142	0.0756184	-0.0144106	0.141346	0.268944	0.397637	0.570786	-0.263736	-0.0785753	0.00568508	0.194778	-0.0321641	-0.0282578	M1 turquoise|0.5708
903	KRAS|P01116-2	M1 turquoise	-0.191508	-0.0826014	-0.574323	-0.400617	0.14777	-0.362797	-0.372403	-0.17259	-0.51322	0.156239	-0.0821488	-0.371193	-0.0733063	-0.350641	-0.596944	0.169819	0.0122726	0.0849529	-0.262345	0.490294	0.270519	0.295774	0.237276	-0.123188	0.287041	0.653092	0.591465	0.569951	0.320607	0.0120988	0.0823374	0.376103	0.264893	-0.0639356	M1 turquoise|0.57
2604	C16orf58|H3BSM7	M1 turquoise	-0.285013	-0.305904	-0.36922	-0.421939	0.291228	-0.383695	-0.102727	0.145628	-0.0110856	0.375267	0.256777	-0.154582	0.0390774	0.00349647	-0.26637	-0.109806	-0.302348	0.40398	0.168047	0.366046	-0.0723576	0.101169	0.211159	-0.0710378	0.297902	0.263268	0.51364	0.569596	-0.20401	0.0900867	0.132853	0.324058	0.000582307	-0.158609	M1 turquoise|0.5696
1843	BRAF|P15056	M1 turquoise	-0.0941933	-0.259214	-0.570495	-0.526508	0.0807896	-0.506884	-0.365729	-0.074524	-0.465056	0.187385	-0.275039	-0.157888	0.0400087	-0.0661038	-0.457116	-0.292758	0.136427	0.371715	0.127116	0.159261	0.183973	0.521046	0.0948765	-0.179989	0.0747154	0.545504	0.50782	0.569536	0.0702567	-0.218833	0.221904	0.409257	0.0262715	0.180572	M1 turquoise|0.5695
344	DNM3|Q9UQ16-3	M1 turquoise	-0.276286	0.112956	-0.411099	-0.209719	-0.0108032	-0.371494	-0.466877	-0.074124	-0.124112	0.274291	0.290621	-0.299873	-0.0991311	-0.252231	-0.449816	0.0543354	-0.491194	0.514125	0.389261	0.58088	0.4324	0.441416	0.539799	-0.0165678	-0.101001	0.425754	0.238285	0.569326	-0.174801	-0.00575846	0.0599493	0.376109	-0.0390213	-0.0115768	M1 turquoise|0.5693
692	RAP2A|P10114	M1 turquoise	-0.313786	-0.2311	-0.499647	-0.443346	-0.0522052	-0.536428	-0.523764	-0.11548	-0.335346	0.250929	0.245968	-0.184927	0.0544629	-0.198592	-0.480279	0.253745	0.041948	0.227001	-0.106735	0.334437	0.175713	0.381297	0.325413	0.215391	0.230793	0.583122	0.444332	0.569014	0.209207	0.049499	0.255367	0.513194	0.259558	-0.189525	M1 turquoise|0.569
2674	RABIF|P47224	M1 turquoise	-0.123034	-0.0441002	-0.488124	-0.365119	-0.121242	-0.563394	-0.535773	-0.121702	-0.270529	0.243579	0.0647167	-0.017352	0.214409	-0.251202	-0.439215	-0.0395559	-0.056852	0.261867	0.0406081	0.423891	0.263414	0.356067	0.226645	-0.107375	0.0815239	0.578355	0.476674	0.568877	0.00644069	-0.105705	0.180277	0.303894	-0.0446955	0.216465	M1 turquoise|0.5689
1697	LOC400499|M0QZD8	M1 turquoise	-0.150521	-0.252086	-0.374306	-0.368362	0.37053	-0.175991	0.0104946	-0.0324537	-0.0006193	0.347011	0.238234	-0.199952	0.0386462	0.058654	-0.14639	-0.364694	-0.59873	0.420359	0.12728	0.281173	0.00784668	0.0784281	0.300177	-0.15764	0.224001	0.319291	0.446255	0.568818	-0.0941619	0.275966	0.244736	0.387166	0.106378	0.131799	M1 turquoise|0.5688
2582	PRKAR1B|P31321	M1 turquoise	-0.233294	0.0728764	-0.442675	-0.222872	0.102368	-0.451199	-0.310592	-0.149612	-0.203902	0.197127	0.0674165	-0.264791	0.00627978	-0.21722	-0.47741	-0.0733336	-0.352692	0.334203	0.090339	0.615224	0.353694	0.393014	0.409333	-0.204176	-0.03568	0.530673	0.391446	0.568687	-0.127839	-0.0493463	0.0604	0.283261	-0.087236	0.00167825	M1 turquoise|0.5687
2920	PCSK1|P29120-2	M1 turquoise	-0.26832	-0.027605	-0.599853	-0.342526	0.438301	-0.20704	0.00309658	-0.347746	-0.293075	0.160503	0.0895151	-0.0927343	0.182615	-0.0926822	-0.472887	-0.198701	-0.43376	0.371239	0.0602998	0.433828	0.0972082	0.145769	0.131505	-0.360542	0.00977083	0.536155	0.414439	0.568457	-0.14462	0.0876784	0.121066	0.375403	0.0422976	0.0226281	M1 turquoise|0.5685
73	CAMK2B|Q13554	M1 turquoise	-0.155522	-0.366519	-0.49419	-0.545081	-0.0688471	-0.601499	-0.445963	-0.00828119	-0.154697	0.487229	0.224871	-0.0658942	0.0367001	-0.0365608	-0.339295	-0.130198	0.0394214	0.275432	-0.201649	0.169815	0.00883033	0.241049	0.174426	0.0522304	0.367923	0.429976	0.490303	0.567787	0.194275	0.0463139	0.400311	0.454417	0.20026	-0.0941803	M1 turquoise|0.5678
1149	USP7|Q93009	M1 turquoise	-0.247579	-0.395312	-0.195519	-0.355828	-0.0171304	-0.476879	-0.422225	0.358522	0.26562	0.580717	0.542988	0.146681	0.105221	-0.0187888	0.0877333	-0.381352	-0.318732	0.328616	-0.0182371	0.147455	-0.190232	-0.0220791	0.396739	0.28119	0.570555	0.159739	0.504981	0.567616	-0.0144664	0.275411	0.274789	0.276734	-0.0614629	0.124606	M1 turquoise|0.5676
1496	RAP1GAP2|Q684P5-3	M1 turquoise	-0.335927	-0.0322974	-0.527895	-0.355997	0.333329	-0.390709	-0.126968	0.203935	-0.182382	0.461666	0.156994	-0.134195	0.0387466	-0.402305	-0.489179	0.0895111	0.0141075	0.32452	-0.0815282	0.42547	-0.215801	0.0231344	-0.0493676	-0.407797	0.326044	0.261031	0.439125	0.565607	-0.0842976	-0.185692	-0.136951	0.0667828	-0.0722058	0.00134158	M1 turquoise|0.5656
970	RAP1GAP|P47736-2	M1 turquoise	-0.518794	-0.218325	-0.412043	-0.366857	0.261161	-0.360715	-0.150476	0.244236	0.0277323	0.580343	0.368237	-0.220912	-0.0304505	-0.247629	-0.333818	0.0215786	-0.198305	0.362829	-0.131599	0.345437	-0.358645	0.118003	0.139494	0.0564296	0.465881	0.188026	0.362096	0.565488	0.018494	0.0848039	-0.0634122	0.348976	0.137054	-0.159691	M1 turquoise|0.5655
2779	RGS7BP|Q6MZT1	M1 turquoise	-0.315232	-0.0376717	-0.550575	-0.333242	0.311354	-0.308705	-0.0793216	-0.0700432	-0.253007	0.181618	0.12152	-0.313176	-0.0356079	-0.0104846	-0.46094	0.259406	-0.342846	0.483788	0.166139	0.390637	0.0330407	0.378593	0.102653	-0.269986	-0.09916	0.46086	0.261342	0.564991	-0.190275	-0.0248816	-0.0965194	0.335584	0.102175	-0.0356991	M1 turquoise|0.565
1138	PDE1A|P54750-4	M1 turquoise	-0.136571	-0.167029	-0.386815	-0.321115	0.215426	-0.33008	-0.217279	0.224368	-0.18804	0.391101	0.119352	-0.313953	-0.21301	-0.353934	-0.367036	-0.0231578	-0.105813	0.35709	0.0221522	0.362649	-0.0609311	0.299096	0.115456	-0.103344	0.385016	0.342907	0.496446	0.564781	-0.0382825	-0.0705663	-0.0275464	0.167469	-0.0258971	0.0934531	M1 turquoise|0.5648
1027	PSMD1|Q99460-2	M1 turquoise	0.0396058	-0.134182	-0.255196	-0.227647	-0.181632	-0.667917	-0.545468	0.176641	0.053434	0.347451	0.367672	0.00782356	-0.0335993	-0.0496354	-0.100743	0.0459807	-0.137115	0.334106	0.177007	0.201243	0.0025173	0.292438	0.388218	0.350916	0.231275	0.35113	0.37836	0.564008	-0.102997	0.0632564	0.214926	0.285978	-0.108824	-0.182144	M1 turquoise|0.564
959	HPCAL4|Q9UM19	M1 turquoise	-0.333704	-0.224408	-0.309415	-0.326157	0.427558	-0.207874	0.101196	0.454427	0.265968	0.580193	0.474737	-0.170818	-0.0899857	0.0271263	-0.10183	-0.0928106	-0.49756	0.588119	0.291922	0.287387	-0.477265	-0.0434739	-0.052448	-0.195103	0.326442	-0.0223762	0.384363	0.563917	-0.446649	0.0168448	-0.200343	0.118601	-0.167375	-0.110799	M1 turquoise|0.5639
2559	MTMR2|C9JEX3	M1 turquoise	-0.417895	-0.03909	-0.426998	-0.313008	0.347675	-0.372497	-0.0267965	0.256226	0.123214	0.600462	0.370594	-0.22549	-0.200965	-0.294684	-0.417025	-0.172002	-0.30274	0.556843	0.15713	0.446037	-0.229348	0.151374	0.124776	-0.296749	0.194697	0.119771	0.266219	0.563927	-0.308572	-0.0986075	-0.121132	0.121814	-0.130088	-0.0637506	M1 turquoise|0.5639
1514	PVRL1|Q15223	M1 turquoise	-0.421206	0.148211	-0.669388	-0.328287	0.371325	-0.443654	-0.191668	-0.158998	-0.520002	0.0648586	-0.0872914	-0.204128	-0.011596	-0.449795	-0.788364	0.172798	0.00455853	0.447089	0.224774	0.606225	0.300009	0.394561	0.152683	-0.501174	-0.199711	0.560765	0.299829	0.563485	-0.231013	-0.219988	-0.0807875	0.214266	-0.117114	-0.0528985	M1 turquoise|0.5635
3308	RAB9B|Q9NP90	M1 turquoise	-0.420164	0.0506063	-0.35453	-0.190749	0.0781456	-0.522032	-0.418992	0.00654907	0.0437495	0.418042	0.393194	-0.17187	0.017293	-0.351074	-0.398944	-0.0268448	-0.451079	0.560617	0.232576	0.52754	0.206905	0.297227	0.567267	0.0459284	0.053023	0.335164	0.159968	0.561738	-0.129699	0.164297	0.167669	0.432466	0.0529412	-0.122907	M1 turquoise|0.5617
1018	SGIP1|Q9BQI5	M1 turquoise	-0.328831	-0.502735	-0.527409	-0.561919	0.474149	-0.207533	0.00627526	-0.293194	-0.115309	0.186648	0.346984	0.00551076	0.389226	0.227685	-0.106143	-0.16773	-0.469955	0.264664	-0.139825	0.0298111	-0.228379	-0.0952321	0.207079	-0.00647731	0.314062	0.457249	0.537897	0.56086	0.0969795	0.571991	0.412178	0.594268	0.374641	-0.0634755	M1 turquoise|0.5609
3659	SNAP25|P60880-2	M1 turquoise	-0.389015	0.0911551	-0.427334	-0.174433	0.0761369	-0.309043	-0.326122	-0.115833	-0.282731	0.142158	0.158872	-0.244711	-0.0667264	-0.249215	-0.494821	0.0641966	-0.461048	0.434928	0.17084	0.636336	0.334435	0.45928	0.404058	-0.0575344	-0.0240368	0.53924	0.300245	0.559733	-0.0908252	0.00557184	-0.0218318	0.390407	-0.00298848	0.0559927	M1 turquoise|0.5597
2737	TSC1|Q92574	M1 turquoise	-0.262462	-0.295309	-0.313422	-0.38047	0.192481	-0.368372	-0.101112	0.247591	0.257361	0.635059	0.536024	-0.183136	-0.184119	-0.0771964	-0.196746	-0.0724365	-0.30884	0.524959	0.184251	0.205793	-0.318126	0.157368	0.110747	0.0561614	0.310043	0.0632854	0.330758	0.557303	-0.301714	0.00934512	0.0187059	0.212386	-0.107525	-0.0474914	M1 turquoise|0.5573
4001	TMEM178B|A0A087X1B3	M1 turquoise	-0.27526	-0.0237407	-0.468854	-0.251809	0.305032	-0.297816	-0.12012	-0.0958881	-0.309755	0.179924	0.126749	-0.540424	-0.0909972	-0.413379	-0.55575	0.132846	-0.196407	0.184455	-0.13022	0.545354	0.185214	0.250344	0.367499	-0.0319235	0.149399	0.540378	0.389342	0.557238	0.216366	0.10837	0.0380086	0.445451	0.31629	-0.209073	M1 turquoise|0.5572
1169	CUL2|Q13617	M1 turquoise	-0.426253	0.0896452	-0.449864	-0.196974	0.0678284	-0.487574	-0.298169	0.0964506	-0.147532	0.324239	0.224521	-0.00526395	0.170449	-0.201595	-0.501919	-0.116319	-0.2429	0.40812	0.118576	0.565174	0.126853	0.351273	0.290297	-0.125549	-0.0321868	0.437796	0.243851	0.557066	-0.189138	-0.205686	-0.0825	0.225364	-0.112992	0.0693185	M1 turquoise|0.5571
2309	M12 tanC2|Q9HCD6	M1 turquoise	-0.192215	-0.0505232	-0.337702	-0.208545	-0.0379296	-0.496483	-0.371314	-0.0243352	-0.0692892	0.331848	0.130339	-0.164863	-0.00938318	-0.0999662	-0.323457	-0.144526	-0.319482	0.299174	-0.0354493	0.524499	0.302956	0.322222	0.438573	0.0143949	0.121952	0.441437	0.363904	0.555616	-0.0147103	0.0188994	0.157851	0.353675	-0.0335323	0.11516	M1 turquoise|0.5556
3838	FBXO44|Q9H4M3	M1 turquoise	-0.495152	0.180467	-0.455219	-0.188508	-0.0637234	-0.470658	-0.485943	0.0018401	-0.133993	0.342264	0.221754	-0.0729297	0.12253	-0.321872	-0.57376	-0.0278278	-0.331952	0.59858	0.447801	0.58804	0.375014	0.52563	0.487604	-0.0622853	-0.238254	0.416478	0.071686	0.553072	-0.287446	-0.197651	-0.0391761	0.356963	-0.13387	0.186434	M1 turquoise|0.5531
1005	DUSP3|P51452	M1 turquoise	-0.313642	0.0922653	-0.609896	-0.328495	0.199918	-0.474638	-0.28751	-0.271306	-0.495408	0.135462	-0.123278	0.0322677	0.126345	-0.352683	-0.639555	-0.150256	0.018622	0.352313	0.0452666	0.448094	0.234795	0.423667	0.210922	-0.307134	0.00107101	0.62752	0.354147	0.552352	-0.0036742	-0.172257	0.183997	0.341509	0.00369341	0.121048	M1 turquoise|0.5524
283	CCT5|P48643	M1 turquoise	-0.161368	-0.0687262	-0.262252	-0.242873	0.0339405	-0.240863	-0.256742	0.429768	0.204006	0.649653	0.473713	-0.138489	-0.135302	-0.172141	-0.173069	-0.0512481	-0.407387	0.589075	0.342318	0.354732	-0.213522	0.238321	0.00598637	-0.000271827	0.288442	0.0543642	0.306225	0.551348	-0.355824	-0.170814	-0.182322	0.12604	-0.217928	0.145719	M1 turquoise|0.5513
3867	SHOC2|Q9UQ13-2	M1 turquoise	-0.14184	-0.374859	-0.508084	-0.557954	0.283462	-0.538847	-0.167921	0.0295451	-0.0666004	0.45672	0.223631	0.219312	0.168145	-0.0619142	-0.184301	-0.313582	0.040167	0.502342	-0.00756415	0.13611	-0.217325	0.00179137	-0.0348731	-0.390572	0.284433	0.265579	0.47984	0.551112	-0.238943	0.0586942	0.54601	0.20731	-0.104372	0.0945263	M1 turquoise|0.5511
1718	NRBP1|Q9UHY1	M1 turquoise	-0.281462	0.102044	-0.332262	-0.162782	0.113251	-0.360438	-0.308301	0.172282	-0.00850988	0.485609	0.266916	-0.176463	-0.146111	-0.269455	-0.42161	0.0269478	-0.370134	0.520435	0.297962	0.572015	0.138632	0.28054	0.428961	-0.00042737	0.190246	0.211529	0.216893	0.550639	-0.187902	-0.0504363	0.0265942	0.315491	-0.0197623	-0.219342	M1 turquoise|0.5506
3616	GOSR2|I3L4Z6	M1 turquoise	-0.486615	-0.375653	-0.391881	-0.491202	0.12547	-0.387501	-0.302277	0.275366	0.148625	0.57881	0.591204	-0.0019828	0.159326	-0.0337915	-0.145387	0.0365447	-0.226593	0.513784	0.0884968	0.114059	-0.451773	0.0571795	-0.00343271	0.0665404	0.364072	0.141531	0.361484	0.548529	-0.16243	0.112307	0.110315	0.319986	0.0517297	-0.063745	M1 turquoise|0.5485
783	TOM1L2|Q6ZVM7-5	M1 turquoise	-0.351706	-0.0482924	-0.335408	-0.214871	0.395134	-0.147577	-0.0250719	0.240634	0.0397117	0.423785	0.272124	-0.366072	-0.207452	-0.287277	-0.330693	-0.139792	-0.537801	0.377273	0.136515	0.580665	-0.0247065	0.0232352	0.280733	-0.195123	0.347642	0.164312	0.429866	0.547887	-0.172788	0.102324	-0.190938	0.183417	-0.047676	0.0100571	M1 turquoise|0.5479
1232	OPTN|Q96CV9	M1 turquoise	-0.49926	0.0770328	-0.478501	-0.231663	0.183257	-0.423761	-0.269175	0.167381	-0.225298	0.33578	0.217233	-0.309856	-0.154327	-0.513884	-0.613051	0.272145	-0.0203871	0.371162	-0.0215403	0.574878	0.0317014	0.323305	0.17214	-0.189601	0.128425	0.36256	0.284584	0.547875	-0.054921	-0.213685	-0.216406	0.161627	-0.0323794	-0.00286989	M1 turquoise|0.5479
3056	ATP2C1|P98194-2	M1 turquoise	-0.18523	-0.130191	-0.396648	-0.350663	0.136432	-0.422496	-0.28689	0.0556424	-0.143265	0.454784	0.164648	-0.0409576	0.0411803	-0.320394	-0.350236	-0.361274	-0.115361	0.40317	0.0337454	0.330636	0.0142467	0.272923	0.192571	-0.0843395	0.301364	0.365307	0.390139	0.547549	-0.0348613	0.0112542	0.316422	0.337208	-0.0121864	0.0809367	M1 turquoise|0.5475
1012	ARL6IP5|O75915	M1 turquoise	-0.206062	0.0335547	-0.263327	-0.139082	0.0451682	-0.467096	-0.315213	0.100046	0.194147	0.523863	0.348484	0.0574211	-0.0027963	-0.178874	-0.250423	-0.112744	-0.434195	0.521486	0.24592	0.465322	0.0250935	0.139048	0.438512	0.0514023	0.23334	0.197781	0.230486	0.54579	-0.236757	0.11507	0.27394	0.366713	-0.0484222	-0.0983982	M1 turquoise|0.5458
1303	NCKIPSD|Q9NZQ3-3	M1 turquoise	-0.205509	-0.267891	-0.432929	-0.413941	0.169428	-0.41239	-0.270365	-0.112343	-0.063139	0.403391	0.320935	-0.0865043	0.00630884	-0.103654	-0.274962	-0.0998878	-0.311614	0.318494	0.0523208	0.289666	-0.0567574	0.0737892	0.220635	0.0309782	0.347016	0.327597	0.487723	0.545697	-0.1535	0.213766	0.279783	0.34202	-0.0612994	-0.200171	M1 turquoise|0.5457
2762	CCDC91|Q7Z6B0-3	M1 turquoise	-0.412274	-0.0834173	-0.412556	-0.290979	0.180933	-0.353382	-0.220838	-0.0380785	-0.121291	0.352248	0.257321	-0.191079	0.258974	-0.0840017	-0.400734	0.023053	-0.36203	0.33295	-0.0368736	0.467683	0.122666	0.351129	0.412477	-0.040349	0.11304	0.39034	0.296983	0.544902	0.0129594	0.0494568	-0.0116671	0.407108	0.169252	-0.10533	M1 turquoise|0.5449
4192	LRRC8B|Q6P9F7	M1 turquoise	-0.0451831	0.200946	-0.52766	-0.230608	-0.12391	-0.602539	-0.562971	-0.233336	-0.384616	0.211358	-0.0322382	0.0448701	0.133259	-0.338309	-0.586545	0.030971	-0.0557996	0.412251	0.179588	0.55366	0.39107	0.518203	0.265136	-0.29296	-0.141495	0.557949	0.266003	0.544098	-0.198505	-0.231532	0.19876	0.198217	-0.200528	0.178579	M1 turquoise|0.5441
3311	ITFG1|Q8TB96	M1 turquoise	-0.46974	-0.115299	-0.570965	-0.39527	0.19529	-0.367089	-0.247384	-0.171713	-0.344943	0.168365	0.154697	-0.207169	0.123296	0.00825698	-0.506252	0.146643	-0.193654	0.311971	-0.0444573	0.385335	0.18462	0.376445	0.264844	-0.0783776	-0.0334082	0.532606	0.304471	0.543502	0.0260599	-0.0346817	-0.0250033	0.414117	0.173969	-0.12399	M1 turquoise|0.5435
2291	PICK1|Q9NRD5	M1 turquoise	-0.160004	-0.182512	-0.274425	-0.244847	0.0231548	-0.437966	-0.358391	0.108123	0.223138	0.505012	0.361606	0.183574	0.219134	0.0662383	-0.0615359	-0.342827	-0.517873	0.483993	0.143895	0.312882	0.00361418	0.0190742	0.396843	0.0550752	0.282045	0.211625	0.332139	0.543175	-0.155607	0.271545	0.420205	0.429795	-0.00468389	0.115135	M1 turquoise|0.5432
246	CCT2|P78371	M1 turquoise	-0.39915	-0.056468	-0.398291	-0.250349	0.443844	-0.138172	0.0199435	0.0365334	-0.0369165	0.302584	0.460734	-0.508556	-0.190389	-0.262209	-0.352726	0.0889529	-0.531507	0.363205	0.0951525	0.469495	-0.0528193	0.157836	0.352656	-0.0105582	0.169919	0.312993	0.306293	0.541603	-0.0649685	0.253484	-0.168504	0.341616	0.186048	-0.314333	M1 turquoise|0.5416
488	CADM3|Q8N126	M1 turquoise	-0.220596	-0.345677	-0.495934	-0.543631	0.14976	-0.523194	-0.403913	0.147874	-0.279532	0.290193	-0.0135757	-0.148797	-0.0219516	-0.185067	-0.345929	0.271385	0.162691	0.40941	0.0833069	0.191307	-0.0671081	0.212141	-0.00290741	-0.241424	0.310537	0.331576	0.542926	0.541387	-0.0633325	-0.0133752	0.232416	0.268491	0.00157729	-0.0665686	M1 turquoise|0.5414
3087	VPS8|Q8N3P4-3	M1 turquoise	0.103519	-0.0448233	-0.33465	-0.224729	0.012299	-0.579513	-0.352054	0.159877	-0.131377	0.33856	-0.0460455	0.148968	0.0578806	-0.123182	-0.247401	-0.0786736	0.0794462	0.462185	0.228715	0.230334	-0.00173298	0.312615	-0.00343872	-0.133223	0.15266	0.292767	0.35965	0.540874	-0.300336	-0.254574	0.210687	0.163126	-0.334348	0.0947983	M1 turquoise|0.5409
1752	SEMA4D|Q92854	M1 turquoise	-0.385958	-0.186528	-0.560417	-0.403041	0.556425	-0.140938	0.0704501	-0.00321186	-0.318184	0.163014	-0.011354	-0.394714	-0.0136042	-0.198441	-0.502731	0.0357363	-0.227869	0.313344	-0.00646545	0.420084	-0.0165201	0.14553	0.0757291	-0.366101	0.155337	0.409761	0.453696	0.540833	0.00829646	0.083662	-0.14	0.327852	0.208045	0.0783863	M1 turquoise|0.5408
585	FARSA|Q9Y285	M1 turquoise	-0.495358	-0.253038	-0.582599	-0.46958	0.567654	-0.279325	0.0243925	-0.156419	-0.351476	0.052276	0.0513608	-0.178054	0.11376	-0.104709	-0.437058	-0.154072	-0.124566	0.278292	0.0206121	0.206121	-0.0583268	0.194855	0.287506	-0.164514	0.170652	0.457351	0.452832	0.537573	0.0848128	0.190028	0.0931861	0.481245	0.256005	-0.235538	M1 turquoise|0.5376
2416	PLXNC1|O60486	M1 turquoise	0.0752547	-0.117074	-0.199189	-0.182771	-0.000655773	-0.428042	-0.274504	0.371194	0.0745834	0.314307	0.190732	-0.244115	-0.308638	-0.170612	-0.104877	-0.0846746	-0.179051	0.375905	0.243638	0.281151	-0.0562753	0.252165	0.109416	-0.0160753	0.229752	0.255872	0.518732	0.537329	-0.24613	-0.145874	-0.0658164	0.0275396	-0.316655	0.106377	M1 turquoise|0.5373
428	OTUB1|Q96FW1	M1 turquoise	-0.453122	0.0603923	-0.434912	-0.233164	0.515598	-0.190808	0.0228948	0.174522	-0.11119	0.335931	0.157689	-0.450385	-0.228016	-0.409351	-0.534197	0.00875121	-0.405689	0.517149	0.293285	0.625203	-0.00142066	0.219551	0.183523	-0.385616	0.104418	0.201876	0.310603	0.537248	-0.353581	-0.0691476	-0.292811	0.124183	-0.13194	-0.113871	M1 turquoise|0.5372
1975	LMO7|E9PMT2	M1 turquoise	-0.219207	-0.470821	-0.413357	-0.548726	0.177295	-0.627017	-0.344109	0.078675	-0.198995	0.236421	0.124849	-0.227954	-0.119465	-0.203241	-0.276508	0.10548	0.226353	0.289342	-0.0398474	0.1056	-0.0524899	0.246249	0.213909	0.00582678	0.347015	0.382773	0.579888	0.536123	0.0350596	0.139626	0.347129	0.314513	0.0358988	-0.225847	M1 turquoise|0.5361
4304	SYT17|H3BRH9	M1 turquoise	-0.430246	-0.334434	-0.368266	-0.457048	-0.126146	-0.559559	-0.485338	0.341357	-0.0752125	0.468044	0.28745	-0.1117	0.11713	-0.169562	-0.19343	0.162907	-0.0570403	0.301471	-0.0116415	0.331674	-0.178341	0.291731	0.0978259	0.154804	0.370898	0.30716	0.563279	0.534255	-0.100872	-0.0942152	-0.126011	0.176344	-0.0713773	0.0121959	M1 turquoise|0.5343
1267	GUCY1B3|Q02153-2	M1 turquoise	-0.29591	0.104122	-0.295562	-0.132538	-0.0893627	-0.425986	-0.426789	0.130604	0.0871603	0.491386	0.418453	-0.149193	-0.200563	-0.265976	-0.325347	-0.0560913	-0.490949	0.450588	0.173257	0.572361	0.118226	0.379702	0.433584	0.138366	0.15428	0.315145	0.198051	0.53152	-0.189207	0.0538569	-0.00301788	0.280556	-0.0820865	-0.0534616	M1 turquoise|0.5315
834	RAB18|Q9NP72	M1 turquoise	-0.236389	0.0209511	-0.516896	-0.313647	0.206901	-0.391283	-0.22756	-0.102189	-0.390346	0.104053	-0.0389227	-0.325423	-0.128023	-0.288182	-0.527378	0.37406	-0.0414695	0.376556	0.133824	0.401906	0.156208	0.356907	0.164113	-0.166505	0.0173174	0.49057	0.344123	0.528292	0.0219709	-0.0331145	0.0457085	0.410125	0.16126	-0.13345	M1 turquoise|0.5283
4347	TIMM23B|B4DDK6	M1 turquoise	-0.198662	-0.306435	-0.382843	-0.367505	-0.011213	-0.577011	-0.427681	0.222251	0.0295844	0.43398	0.359908	0.26496	0.263198	-0.00113974	-0.243918	-0.304891	0.0217578	0.272127	0.0512246	0.151567	-0.152791	0.127951	0.272488	0.150872	0.289123	0.329825	0.398909	0.525155	-0.11757	0.0186686	0.273164	0.160111	-0.104842	-0.38971	M1 turquoise|0.5252
2613	SCN3B|Q9NY72	M1 turquoise	-0.150406	0.0527287	-0.469956	-0.257933	0.157313	-0.495535	-0.238992	0.149257	-0.372799	0.200532	-0.0732009	-0.353176	-0.241945	-0.364171	-0.567277	0.249215	0.125331	0.250826	-0.0471958	0.567462	0.155885	0.414664	0.077955	-0.331839	0.142339	0.429044	0.460785	0.521531	-0.0697026	-0.331541	-0.204525	0.0401255	-0.154116	-0.151772	M1 turquoise|0.5215
1712	RPL9|P32969	M1 turquoise	-0.412081	0.147541	-0.424328	-0.172733	0.0141433	-0.382621	-0.344564	-0.0968484	-0.117749	0.270222	0.260497	-0.228825	0.15025	-0.167166	-0.554846	0.113079	-0.481206	0.476581	0.343527	0.613283	0.323618	0.449359	0.555769	0.0906696	-0.201046	0.450437	0.0552576	0.519809	-0.102613	0.0334466	0.0229751	0.53808	0.23083	-0.132982	M1 turquoise|0.5198
4056	PITPNM2|Q9BZ72-2	M1 turquoise	-0.059627	-0.190795	-0.517315	-0.450848	0.0550564	-0.533502	-0.351471	-0.374623	-0.368169	0.149798	0.116775	-0.0985437	0.0560598	0.0114182	-0.40428	0.051144	-0.123474	0.16703	-0.100923	0.319116	0.297702	0.243143	0.361003	0.112594	0.187288	0.59112	0.464859	0.519681	0.118254	0.163665	0.490853	0.541877	0.194739	-0.275533	M1 turquoise|0.5197
1351	DYNC1LI1|Q9Y6G9	M1 turquoise	-0.264707	0.251426	-0.3402	-0.0628278	0.156011	-0.355135	-0.169589	-0.00307474	0.0273879	0.273459	0.452982	-0.0341465	-0.0484595	-0.427239	-0.403694	0.0602766	-0.343124	0.410649	0.282748	0.524977	0.0205194	0.206203	0.326582	0.0260733	-0.01199	0.342002	0.174477	0.514105	-0.268335	0.0159495	-0.0325209	0.23362	-0.112239	-0.140574	M1 turquoise|0.5141
2881	PTPRK|Q15262	M1 turquoise	-0.414216	-0.221953	-0.451163	-0.395713	-0.109853	-0.551024	-0.476231	-0.0710883	-0.13438	0.365782	0.276504	0.0844951	0.198811	0.000597932	-0.389353	0.143665	-0.034278	0.405079	0.0607747	0.22968	-0.00676641	0.373688	0.20406	0.178801	0.0836441	0.386972	0.229582	0.510233	-0.0776083	-0.063595	0.26572	0.453787	0.0516348	-0.092915	M1 turquoise|0.5102
3474	F8A3|P23610	M1 turquoise	-0.22822	-0.215569	-0.426394	-0.37991	0.307604	-0.261355	-0.0673384	-0.0613293	-0.0276286	0.429714	0.398935	-0.385032	-0.0430711	-0.234532	-0.383488	0.0624788	-0.218118	0.264114	-0.0714621	0.291793	-0.105756	0.0931939	0.233708	0.0603769	0.261039	0.282691	0.356154	0.507433	0.066307	0.196616	0.0654311	0.395964	0.25632	-0.384586	M1 turquoise|0.5074
2097	LRSAM1|Q6UWE0	M1 turquoise	-0.374037	-0.196195	-0.410293	-0.327	0.3964	-0.192731	-0.0590424	0.185965	-0.128124	0.274698	0.385868	-0.328897	0.052076	-0.381181	-0.350729	0.0782909	-0.122772	0.133701	-0.188201	0.331705	-0.226075	0.036538	0.135861	-0.0466547	0.392972	0.302206	0.507727	0.502822	0.10918	0.0957556	-0.247384	0.150076	0.138936	-0.136562	M1 turquoise|0.5028
3036	KATNAL1|Q9BW62	M1 turquoise	-0.411215	0.0446996	-0.486911	-0.259279	0.186546	-0.391257	-0.319662	-0.195555	-0.242803	0.239701	0.236303	-0.10955	0.115883	-0.485611	-0.554985	0.00559742	-0.147776	0.346822	0.113165	0.464467	0.248789	0.155399	0.395486	-0.0628729	-0.000937102	0.450887	0.21889	0.502678	-0.0154196	0.1031	0.160284	0.385439	0.0709928	-0.0316328	M1 turquoise|0.5027
2057	NF1|P21359-2	M1 turquoise	0.0624633	0.0480405	-0.453401	-0.284607	-0.00480949	-0.498862	-0.383623	-0.0609019	-0.403902	0.21511	-0.123449	-0.122317	-0.0932199	-0.504057	-0.53279	-0.0422518	0.299724	0.205489	-0.0476784	0.357488	0.250793	0.394889	0.0492026	-0.22399	0.122123	0.519455	0.451039	0.501667	0.0607707	-0.332818	0.0888861	0.105718	-0.144046	0.220711	M1 turquoise|0.5017
799	SBF1|O95248	M1 turquoise	-0.0906891	-0.213928	-0.374153	-0.39234	-0.02621	-0.593172	-0.370284	0.135978	-0.0652123	0.559845	0.164263	0.117245	0.125143	-0.230721	-0.322213	-0.103831	0.193651	0.281829	-0.0917036	0.207056	-0.10344	0.0186469	0.0588701	0.0203928	0.406424	0.247497	0.391283	0.499103	0.0609799	-0.0610726	0.348065	0.309696	0.0435861	-0.00159349	M1 turquoise|0.4991
3684	LYSMD1|Q96S90	M1 turquoise	-0.303297	-0.200026	-0.634422	-0.482972	0.328407	-0.264045	-0.158321	-0.280573	-0.539777	0.0396844	0.00695297	-0.197034	0.311024	-0.152308	-0.465673	0.166213	0.0253266	0.238898	-0.141282	0.203946	0.0692567	0.195785	0.00981382	-0.243714	0.0711893	0.587499	0.439379	0.499031	0.231293	0.0514035	0.134836	0.473896	0.32843	-0.0424902	M1 turquoise|0.499
2031	MBOAT7|Q96N66	M1 turquoise	-0.354743	0.0145146	-0.281768	-0.187675	0.137416	-0.308988	-0.186531	0.3512	0.124699	0.502492	0.33117	0.0973213	0.0530684	-0.157319	-0.21297	-0.227458	-0.383103	0.480133	0.345777	0.406309	-0.264969	0.0847073	0.0904101	-0.0467783	0.247825	0.112022	0.260031	0.498663	-0.401078	-0.0855211	-0.139911	0.11957	-0.253718	-0.0562356	M1 turquoise|0.4987
3023	PTPN5|E9PLZ4	M1 turquoise	-0.233302	0.0769931	-0.552208	-0.304488	0.29973	-0.401013	-0.126892	-0.307827	-0.283487	0.196204	0.0907592	-0.222947	-0.0940549	-0.409837	-0.626976	-0.0142241	-0.122876	0.287493	-0.0300909	0.541699	0.188516	0.302151	0.192418	-0.328511	-0.0017736	0.485449	0.334064	0.497014	-0.136747	-0.0111514	0.0988945	0.219222	-0.0673026	-0.16405	M1 turquoise|0.497
2284	ARHGAP44|Q17R89	M1 turquoise	-0.29776	-0.204302	-0.490858	-0.405268	-0.0322705	-0.487538	-0.530453	-0.0600283	-0.359753	0.134156	0.0326328	-0.0520572	0.173798	-0.276679	-0.390253	0.236808	0.153674	0.147009	-0.147854	0.219486	0.0920806	0.302035	0.246094	0.0740746	0.234618	0.519923	0.44653	0.494002	0.263674	0.0830464	0.154575	0.39829	0.188569	0.067497	M1 turquoise|0.494
1217	RAB3GAP2|Q9H2M9	M1 turquoise	-0.0849299	0.0139905	-0.433064	-0.25755	0.106969	-0.371801	-0.278567	-0.181104	-0.333046	0.161989	-0.0515694	-0.370021	-0.0410504	-0.3187	-0.53899	-0.0815498	-0.0564152	0.199462	-0.0905542	0.486491	0.411187	0.440702	0.37646	-0.10815	0.0288451	0.541521	0.36896	0.493505	0.183988	-0.0452199	0.191919	0.404791	0.178572	-0.0851234	M1 turquoise|0.4935
2388	LZTS1|Q9Y250-2	M1 turquoise	-0.0294358	-0.282485	-0.211852	-0.234834	0.104014	-0.346369	-0.261524	0.149725	0.138501	0.250777	0.426557	-0.126459	-0.0121678	0.0705531	0.0599515	-0.0871919	-0.550609	0.253854	0.0774055	0.249836	-0.04336	-0.0152474	0.377955	0.210875	0.372865	0.292012	0.528798	0.492169	-0.137042	0.36934	0.145739	0.212982	-0.0418173	-0.0437329	M1 turquoise|0.4922
4014	MMAA|Q8IVH4	M1 turquoise	-0.376734	-0.42769	-0.448438	-0.540627	0.0997581	-0.442072	-0.350074	-0.0812674	-0.111673	0.14596	0.476009	-0.278295	-0.0399425	0.0183314	-0.215467	0.480761	-0.0930015	0.185178	-0.188081	0.15116	-0.0784568	0.231316	0.255797	0.170404	0.26578	0.410985	0.480703	0.489804	0.157757	0.338649	0.138064	0.403292	0.29422	-0.304778	M1 turquoise|0.4898
2453	WDR17|Q8IZU2-2	M1 turquoise	-0.159622	-0.114678	-0.355062	-0.357901	-0.0325867	-0.562713	-0.340863	0.0870473	-0.14205	0.31305	-0.0206531	-0.0758376	0.10406	-0.0881264	-0.278959	0.00290656	0.032921	0.367417	0.116822	0.282813	0.0198482	0.321895	0.0856183	-0.0988324	0.0849709	0.371948	0.34748	0.488976	-0.0863708	-0.107519	0.185242	0.326752	-0.0125106	-0.113639	M1 turquoise|0.489
2523	PPID|Q08752	M1 turquoise	-0.143048	0.128766	-0.512552	-0.254878	-0.0606963	-0.448656	-0.489294	-0.329757	-0.312221	0.0910292	0.229159	-0.213322	0.0210313	-0.159179	-0.510778	0.282384	-0.347047	0.46905	0.341758	0.453796	0.435943	0.565449	0.376029	-0.0379054	-0.281339	0.553984	0.158092	0.488716	-0.194395	0.00349946	0.159025	0.398029	0.00831148	-0.149006	M1 turquoise|0.4887
3636	ACTN2|P35609	M1 turquoise	-0.231854	0.105362	-0.395886	-0.227582	-0.2031	-0.514689	-0.480424	0.0684297	-0.0451044	0.329604	0.271378	-0.066718	-0.0285559	-0.0720926	-0.388268	0.266729	-0.283514	0.511344	0.344476	0.431752	0.154051	0.467489	0.26611	0.0272751	-0.151581	0.334888	0.0747844	0.488101	-0.218825	-0.100828	0.0461951	0.32276	-0.0130562	-0.0461943	M1 turquoise|0.4881
2786	ACTN4|H7C144	M1 turquoise	-0.29432	-0.298068	-0.673262	-0.555689	0.256745	-0.40113	-0.217581	-0.461375	-0.474817	0.155485	0.0730774	0.00780084	0.417198	-0.139121	-0.520641	-0.0175636	0.0466987	0.219013	-0.201587	0.143412	-0.0436893	0.145715	-0.0258416	-0.129644	0.135115	0.607629	0.426494	0.487279	0.135276	0.163246	0.452617	0.547739	0.278975	-0.107076	M1 turquoise|0.4873
1212	BSCL2|Q96G97-4	M1 turquoise	-0.534797	-0.11859	-0.463765	-0.314073	0.399337	-0.144406	-0.116139	-0.276758	-0.282681	0.0261594	0.221108	-0.41801	-0.133203	-0.314074	-0.465179	0.0451779	-0.421659	0.207113	-0.00710336	0.454391	0.20726	0.19564	0.485482	0.0310973	0.138108	0.492883	0.411212	0.484979	0.0982813	0.35699	0.0239902	0.451997	0.234041	-0.159678	M1 turquoise|0.485
2315	PTPRS|G8JL96	M1 turquoise	0.00160504	-0.216803	-0.306366	-0.308399	0.0818658	-0.419477	-0.260013	0.0364652	-0.0248169	0.326105	0.168455	0.0152087	-0.0676401	-0.187744	-0.0869268	-0.123317	-0.0496083	0.297971	-0.0344504	0.0887154	-0.150378	0.107706	0.0349385	0.00103096	0.347069	0.278273	0.480009	0.484913	-0.0643844	0.0958653	0.247715	0.209575	-0.157646	0.110611	M1 turquoise|0.4849
4291	GDPGP1|Q6ZNW5	M1 turquoise	-0.513617	0.0160849	-0.22258	-0.123591	0.112477	-0.288179	-0.285849	0.0427912	0.0621696	0.1928	0.286666	-0.387059	-0.0272406	-0.0943707	-0.194666	0.148929	-0.65992	0.42109	0.155518	0.534211	0.251654	0.358843	0.595561	0.0437826	0.0171461	0.317529	0.201334	0.483612	-0.0840365	0.177679	0.0212727	0.346181	0.0737537	-0.117422	M1 turquoise|0.4836
3991	SAR1B|Q9Y6B6	M1 turquoise	-0.14878	-0.0102764	-0.130262	-0.0640596	-0.132366	-0.284799	-0.391329	0.190723	0.101814	0.446877	0.488854	-0.344567	-0.149208	-0.262355	-0.223688	-0.275068	-0.533488	0.42555	0.136807	0.477013	0.26701	0.405332	0.606515	0.27018	0.152736	0.269071	0.243603	0.481648	-0.0612465	-0.00834458	0.0784568	0.271015	-0.0254661	0.104886	M1 turquoise|0.4816
1211	FSD1|Q9BTV5	M1 turquoise	-0.372891	0.167545	-0.437937	-0.177076	-0.007313	-0.462429	-0.356401	-0.205897	-0.027147	0.38605	0.461987	-0.00113107	0.122628	-0.250435	-0.423013	0.0203262	-0.407237	0.371781	-0.0204606	0.545282	0.20463	0.225719	0.387218	-0.107748	-0.0505653	0.390134	0.0843609	0.481525	-0.131463	0.0880366	0.159169	0.285519	-0.0309724	-0.0193151	M1 turquoise|0.4815
1499	CAMK4|Q16566	M1 turquoise	-0.000530149	-0.00508641	-0.451619	-0.293205	0.317685	-0.310872	-0.0491989	-0.0235961	-0.292619	0.252341	-0.117554	-0.0193259	0.0664853	-0.153266	-0.410308	-0.102118	-0.000482521	0.377961	0.157928	0.313881	0.048341	0.168537	-0.0711872	-0.418284	0.108738	0.290591	0.391978	0.480487	-0.224511	-0.270592	0.0401033	0.108926	-0.189078	0.00902876	M1 turquoise|0.4805
3992	ZW10|O43264-2	M1 turquoise	-0.23477	-0.134925	-0.374486	-0.314032	0.0677752	-0.227625	-0.265159	-0.0235542	0.0242755	0.397563	0.336569	-0.223118	0.0245575	0.111344	-0.214644	0.0699716	-0.606975	0.460243	0.106457	0.3395	0.0082284	0.279237	0.274209	-0.00639624	0.125158	0.292413	0.247913	0.479516	-0.113986	0.179577	0.173206	0.344593	0.202771	-0.115454	M1 turquoise|0.4795
180	PREP|P48147	M1 turquoise	-0.209151	0.155046	-0.331993	-0.15579	-0.0622337	-0.515752	-0.42112	-0.12589	0.0128923	0.380919	0.27011	-0.00878945	-0.0120559	-0.219529	-0.381272	-0.262513	-0.380954	0.490521	0.290557	0.490935	0.347878	0.330724	0.524852	-0.0710141	-0.106874	0.351015	0.0935329	0.475664	-0.235247	0.0191809	0.326454	0.312933	-0.110876	-0.0723851	M1 turquoise|0.4757
2358	ADCK3|Q8NI60	M1 turquoise	-0.185231	-0.0637001	-0.346276	-0.196933	-0.0372332	-0.360067	-0.326647	-0.120232	-0.11463	0.294548	0.235447	-0.162417	-0.0526085	-0.12696	-0.367963	0.226162	-0.227076	0.325682	-0.0270238	0.352204	0.183492	0.324136	0.323664	0.198223	0.0954685	0.419024	0.201852	0.474759	0.0702041	0.0949607	0.216864	0.484101	0.219846	0.0154005	M1 turquoise|0.4748
91	TUBA4A|P68366	M1 turquoise	-0.387486	-0.0855427	-0.327629	-0.254598	0.317447	-0.33341	-0.0156459	-0.0641955	0.186811	0.399956	0.537748	-0.148498	-0.0024896	-0.112797	-0.29598	0.0484171	-0.542626	0.463614	0.17054	0.461209	-0.107926	0.0287167	0.345361	-0.0292923	0.121451	0.190525	0.189968	0.47257	-0.298676	0.324038	0.229613	0.371871	0.0899797	-0.350321	M1 turquoise|0.4726
3234	CACNB3|P54284-5	M1 turquoise	0.180705	-0.276466	-0.404948	-0.398135	0.141012	-0.34149	-0.12886	0.00961138	-0.273104	0.308279	-0.0788622	-0.127072	0.019445	0.106772	-0.199505	-0.0400378	0.0627169	0.225938	-0.121254	0.0411469	-0.108335	0.200115	-0.159994	-0.0838403	0.308972	0.349148	0.46769	0.470691	0.0738795	-0.0900504	0.17519	0.295219	0.096804	-0.0259403	M1 turquoise|0.4707
2267	STK24|B4DR80	M1 turquoise	-0.416467	-0.273666	-0.40357	-0.371706	0.418932	-0.105298	0.0357109	0.148416	0.0693179	0.433214	0.274759	-0.145694	0.183616	0.05665	-0.199828	-0.207835	-0.459945	0.402535	0.104943	0.155927	-0.357785	-0.0263032	0.0714177	-0.123257	0.259742	0.080897	0.268513	0.469299	-0.138727	0.18515	-0.0544423	0.318091	0.131116	0.011903	M1 turquoise|0.4693
966	UBE2O|Q9C0C9	M1 turquoise	0.00517843	-0.122725	-0.406617	-0.338525	0.32999	-0.313449	0.0484535	0.118218	-0.0629564	0.49225	0.0053857	-0.0628521	-0.0317446	-0.131522	-0.278902	-0.135723	-0.022509	0.421585	0.0989177	0.153666	-0.296201	0.040354	-0.210104	-0.306963	0.285574	0.093228	0.33162	0.46772	-0.205241	-0.136517	0.0624014	0.182104	-0.106106	-0.0244389	M1 turquoise|0.4677
2347	SRGAP2|A0A075B7B5	M1 turquoise	-0.342031	0.00669044	-0.255696	-0.147579	0.0603535	-0.44586	-0.260692	0.073115	-0.0286772	0.235059	0.346512	-0.331408	-0.0897347	-0.196254	-0.317471	0.0539932	-0.329603	0.225709	-0.0272995	0.522897	0.16913	0.346753	0.53576	0.163995	0.091357	0.406386	0.25123	0.467168	0.00509414	0.126529	-0.0510987	0.283443	0.114296	-0.28451	M1 turquoise|0.4672
3198	LRRC73|Q5JTD7	M1 turquoise	-0.0326388	-0.307648	-0.25433	-0.27471	0.165257	-0.26008	-0.201636	-0.102209	0.0204799	0.183739	0.506354	-0.0670572	0.0644305	-0.0882221	-0.0230124	0.0369072	-0.388323	0.252961	-0.0190009	0.113372	-0.0398923	-0.0203889	0.366573	0.277001	0.372754	0.359632	0.453564	0.462753	0.115917	0.518124	0.446977	0.477005	0.277882	-0.0499623	M1 turquoise|0.4628
1926	VPS53|Q5VIR6-4	M1 turquoise	-0.268811	-0.0138777	-0.280624	-0.136586	-0.0528634	-0.182834	-0.312983	-0.148397	0.024622	0.289387	0.203679	-0.106869	0.113568	-0.0308529	-0.243041	-0.0529933	-0.590182	0.290015	0.122543	0.439674	0.171345	0.225165	0.447542	0.268413	0.108756	0.365783	0.22477	0.462623	0.0177797	0.219156	0.0828024	0.526452	0.174966	0.0980661	M1 turquoise|0.4626
242	TLN2|Q9Y4G6	M1 turquoise	-0.00266762	-0.320024	-0.419714	-0.409124	-0.054191	-0.323213	-0.438632	-0.296565	-0.323485	0.0511796	0.023504	-0.0664	0.227932	0.252564	-0.196548	-0.0581298	-0.295377	0.0928714	-0.11542	0.187604	0.279898	0.257383	0.333474	0.147167	0.232338	0.560816	0.54607	0.461572	0.219256	0.242337	0.419444	0.514453	0.255437	-0.0192415	M1 turquoise|0.4616
1992	AIMP1|Q12904	M1 turquoise	0.0638508	-0.0686577	-0.18072	-0.154775	-0.143961	-0.496872	-0.400814	-0.00193141	-0.0554138	0.122815	0.249335	-0.177707	-0.217168	-0.112915	-0.179857	-0.150961	-0.114063	0.110337	0.0843465	0.274927	0.296259	0.414963	0.577179	0.401683	0.134719	0.462965	0.390509	0.460421	0.0952085	0.0695325	0.171211	0.304224	0.00992952	-0.232307	M1 turquoise|0.4604
910	SLC2A3|P11169	M1 turquoise	-0.534858	-0.311377	-0.566264	-0.600254	0.0112744	-0.556719	-0.444642	-0.0659174	-0.21518	0.360207	0.120163	0.186318	0.304318	-0.00245678	-0.385985	0.0409888	0.142745	0.421655	-0.106311	0.117961	-0.11533	0.252607	-0.02202	-0.253954	0.0895369	0.391523	0.242636	0.458088	-0.00128794	0.0225723	0.428909	0.391552	0.15892	0.0384016	M1 turquoise|0.4581
809	RPL18A|M0R3D6	M1 turquoise	-0.0087456	-0.219021	-0.455033	-0.443082	-0.0717013	-0.506508	-0.418237	-0.0415724	-0.188391	0.33585	0.051466	0.150245	0.299996	0.12927	-0.254861	0.014969	-0.023406	0.472708	0.169016	0.0698005	-0.0262835	0.301087	0.0113392	-0.0650972	0.120911	0.313593	0.270922	0.45007	-0.0574992	-0.0176642	0.470653	0.465218	0.129833	0.000823114	M1 turquoise|0.4501
3076	C1QL3|Q5VWW1-3	M1 turquoise	-0.513216	-0.175652	-0.419404	-0.337749	0.015578	-0.280846	-0.342988	0.0145938	-0.243429	0.224551	-0.0410468	-0.0556149	0.0987679	-0.0512534	-0.329274	0.0600525	-0.109673	0.211421	-0.152448	0.296438	0.0407949	0.26786	0.235176	0.0299919	0.246059	0.380021	0.333109	0.448684	0.245049	0.0449221	0.0254646	0.447331	0.236573	0.180449	M1 turquoise|0.4487
1204	RAPGEF2|Q9Y4G8	M1 turquoise	0.0561547	0.0316305	-0.340426	-0.146296	0.178078	-0.321308	-0.127749	0.0430729	-0.0411527	0.406815	0.335577	-0.204222	-0.143175	-0.407649	-0.294348	0.18769	-0.0400892	0.211195	-0.140939	0.295171	-0.0943483	-0.0806878	-0.0086075	-0.153897	0.256737	0.225629	0.343333	0.448625	-0.0567902	-0.037881	0.0237566	0.0408332	-0.121765	-0.110301	M1 turquoise|0.4486
3672	NUP155|E9PF10	M1 turquoise	0.0385113	-0.152654	-0.177594	-0.155105	0.196659	-0.294548	-0.111006	0.180126	-0.00585905	0.251434	0.352164	-0.488166	-0.291572	-0.182781	-0.20446	0.0845696	-0.286949	0.0812748	-0.0596199	0.434749	0.104846	0.0977393	0.336537	0.177318	0.36385	0.235144	0.496798	0.447787	-0.0399238	0.126192	-0.131597	0.0970603	-0.0438806	-0.294194	M1 turquoise|0.4478
4031	WDR47|O94967-3	M1 turquoise	0.210733	0.0862418	-0.319973	-0.103261	0.192099	-0.233936	-0.0281403	0.145001	-0.113429	0.27732	0.0116802	-0.185335	-0.0593693	-0.00317444	-0.269879	-0.244589	-0.283025	0.401835	0.30217	0.312792	0.0265293	0.263068	0.0013296	-0.181596	0.0188114	0.279739	0.284683	0.4478	-0.237337	-0.239361	-0.0163213	0.223527	-0.117756	-0.0542834	M1 turquoise|0.4478
595	GBAS|O75323	M1 turquoise	-0.391279	-0.43612	-0.41257	-0.575368	-0.06922	-0.394037	-0.449815	0.0619386	0.000600291	0.337067	0.225234	0.193886	0.356617	0.268025	-0.115195	0.0824796	-0.144196	0.539799	0.226853	-0.0548644	-0.188681	0.269987	0.0279252	0.0324419	0.11948	0.211672	0.259283	0.446016	-0.0816567	0.124867	0.361671	0.51585	0.212038	0.199565	M1 turquoise|0.446
3525	BNIP2|H7C096	M1 turquoise	-0.184416	-0.188614	-0.305443	-0.230606	0.249915	-0.0172848	-0.0726281	0.0562984	-0.106639	0.297407	0.229661	-0.33681	-0.0474104	-0.121356	-0.204523	-0.243585	-0.389117	0.229719	-0.0393617	0.249789	0.0297176	0.0886134	0.268113	0.146371	0.325881	0.289024	0.381873	0.443828	0.231787	0.204898	0.0225665	0.474355	0.309373	-0.0128947	M1 turquoise|0.4438
2848	CCDC92|Q53HC0-2	M1 turquoise	-0.386754	-0.160398	-0.46166	-0.370352	0.0409252	-0.473493	-0.417464	-0.220331	-0.366598	0.087862	0.0318694	-0.297378	-0.106875	-0.130419	-0.454448	0.203167	-0.0516321	0.0874072	-0.165607	0.370544	0.309872	0.32666	0.471858	0.111712	0.104302	0.53706	0.334062	0.441554	0.206636	0.199116	0.131707	0.406107	0.209987	-0.317836	M1 turquoise|0.4416
2221	KIF3B|O15066	M1 turquoise	-0.150267	-0.0104452	-0.409442	-0.296135	-0.213624	-0.49551	-0.56232	0.0335023	-0.442868	0.116494	-0.222639	-0.155891	0.0712021	-0.147719	-0.504386	0.0298524	0.208446	0.184396	0.093354	0.384197	0.412723	0.550307	0.205058	0.00125215	-0.0598801	0.518222	0.327329	0.441402	0.100162	-0.369956	-0.0462749	0.268031	-0.0175014	0.047819	M1 turquoise|0.4414
2213	SRFBP1|Q8NEF9	M1 turquoise	-0.0696876	-0.218345	-0.413081	-0.445193	-0.146693	-0.49193	-0.384388	0.00909781	-0.246799	0.181328	-0.0017161	0.230554	0.255296	0.0957101	-0.147613	-0.158282	0.244531	-0.0149095	-0.320149	0.0493279	-0.0343812	-0.0147751	0.133521	0.143178	0.356761	0.52989	0.527954	0.438838	0.429818	0.166472	0.39284	0.5029	0.369103	0.10188	M1 turquoise|0.4388
2455	CORO7-PAM16|A0A0A6YYL4	M1 turquoise	-0.282833	-0.183832	-0.425014	-0.311103	0.449844	-0.272617	0.131777	-0.150651	0.00474717	0.387347	0.432228	-0.0761758	0.177613	-0.0615446	-0.29914	-0.0477596	-0.264029	0.223191	-0.251558	0.225129	-0.224314	-0.175592	0.215471	-0.0304352	0.275718	0.24489	0.246821	0.438685	0.104425	0.343297	0.274295	0.437753	0.363555	-0.353591	M1 turquoise|0.4387
1519	TIPRL|O75663	M1 turquoise	-0.394524	-0.0250147	-0.309256	-0.210625	0.26791	-0.202774	-0.0162921	0.104997	0.104102	0.394156	0.455548	-0.131954	-0.0681749	-0.217184	-0.234937	-0.244529	-0.45301	0.416945	0.162724	0.342775	-0.216738	0.110739	0.163007	-0.0374094	0.14738	0.186228	0.229375	0.436575	-0.238927	0.107241	-0.0606491	0.210263	-0.0606997	-0.158258	M1 turquoise|0.4366
1916	CAPN5|A0A087X0C8	M1 turquoise	-0.156383	-0.242197	-0.280683	-0.299968	0.198891	-0.103683	-0.106992	0.268628	-0.0794931	0.222565	0.0777072	-0.106976	0.121912	0.084534	-0.182406	-0.117136	-0.229833	0.287317	0.179019	0.14481	-0.154022	0.17679	0.0255526	0.0598353	0.265702	0.203655	0.395327	0.434224	-0.0480798	-0.0414259	-0.136044	0.266824	0.135319	0.148014	M1 turquoise|0.4342
1804	PGAM5|Q96HS1	M1 turquoise	-0.00497946	-0.149032	-0.229252	-0.236214	-0.127821	-0.435481	-0.481275	0.0731768	-0.212153	0.167755	0.19165	-0.27849	-0.295898	-0.372734	-0.268145	0.236409	0.0985849	0.0653693	-0.166011	0.302648	0.193954	0.324341	0.371752	0.291385	0.417204	0.426941	0.478246	0.429028	0.294815	0.0894581	0.180069	0.253211	0.159507	-0.0708647	M1 turquoise|0.429
2407	DNAJC19|Q96DA6	M1 turquoise	-0.424668	-0.21532	-0.338385	-0.331133	0.349426	-0.234043	0.0180726	-0.0182581	0.107451	0.373977	0.397785	-0.16487	-0.120769	-0.274385	-0.26932	-0.111531	-0.279447	0.534682	0.19875	0.192092	-0.18055	0.118298	0.175021	-0.0934301	0.058404	0.176397	0.158027	0.428795	-0.240393	0.2337	0.238429	0.322863	0.0255104	-0.000928192	M1 turquoise|0.4288
1892	NGEF|Q8N5V2-3	M1 turquoise	-0.127695	-0.253422	-0.419324	-0.413969	0.0947463	-0.261415	-0.269931	-0.191652	-0.303944	0.0793424	-0.00885416	-0.437777	-0.138741	0.0796827	-0.326929	0.128356	-0.16563	0.125363	-0.0844475	0.230195	0.275401	0.33669	0.282051	-0.0244111	0.113393	0.429792	0.432541	0.427203	0.179111	0.082476	0.107232	0.359536	0.226436	-0.0854791	M1 turquoise|0.4272
2351	VPS18|Q9P253	M1 turquoise	-0.0144295	0.097228	-0.154929	-0.0447986	-0.168807	-0.408471	-0.372528	0.162408	0.0354232	0.308368	0.186986	0.119957	0.0778585	-0.142429	-0.209139	-0.0524096	-0.0667619	0.336797	0.229189	0.280422	0.0598376	0.364669	0.247483	0.249598	0.0715642	0.276698	0.165246	0.426893	-0.126023	-0.208856	0.0472131	0.235314	-0.0845441	-0.0177751	M1 turquoise|0.4269
2451	RAB24|Q969Q5	M1 turquoise	-0.259147	-0.16235	-0.298745	-0.321598	0.0826176	-0.469187	-0.256457	0.0855754	-0.0258075	0.381056	0.217323	0.194853	0.0976596	-0.251726	-0.276141	-0.251267	0.147056	0.247148	-0.0479712	0.199002	-0.10914	0.0938172	0.156358	0.0109387	0.329922	0.230186	0.361788	0.424179	-0.0218224	-0.0476176	0.271877	0.209018	-0.0601332	-0.0911983	M1 turquoise|0.4242
3910	SEC23IP|Q9Y6Y8-2	M1 turquoise	-0.286816	-0.133026	-0.375197	-0.355898	0.0248709	-0.47013	-0.239318	-0.0343813	0.0978244	0.442195	0.503197	0.0155288	0.0745237	-0.168302	-0.268813	0.230593	-0.0599864	0.254118	-0.157081	0.262021	-0.235154	-0.0114003	0.0119599	-0.0692962	0.197395	0.248782	0.264421	0.422759	-0.0916125	0.103297	0.21169	0.196345	0.0409305	-0.208815	M1 turquoise|0.4228
2205	PDCD10|Q9BUL8	M1 turquoise	-0.324823	0.0246357	-0.554131	-0.310923	0.199587	-0.44149	-0.19639	-0.280076	-0.483939	-0.00350199	-0.0498531	-0.123718	0.0459059	-0.2552	-0.63289	0.162381	0.1075	0.165838	-0.0322684	0.420798	0.206265	0.307515	0.12409	-0.179375	-0.0430504	0.55216	0.306231	0.421924	-0.0037776	-0.110259	0.0160297	0.29389	0.0565877	-0.212338	M1 turquoise|0.4219
3924	RAPGEF5|A8MQ07	M1 turquoise	-0.0630972	-0.147927	-0.534128	-0.437696	0.250462	-0.493978	-0.086262	-0.226213	-0.282136	0.27986	0.126796	-0.0802441	-0.0331343	-0.226401	-0.433298	0.142091	0.230398	0.182514	-0.27526	0.184464	-0.0878601	0.0887333	-0.118782	-0.3646	0.146008	0.426532	0.320603	0.419986	0.0230722	-0.0178828	0.306738	0.176768	0.0785448	-0.19329	M1 turquoise|0.42
2914	SERPINI1|Q99574	M1 turquoise	-0.272879	-0.0462574	-0.393978	-0.206416	0.351218	-0.247428	-0.0625474	-0.297335	-0.094421	0.164071	0.348957	-0.101017	0.149087	-0.272424	-0.306067	0.00726574	-0.386563	0.168794	-0.216919	0.35645	0.0390085	-0.121691	0.343725	-0.0780952	0.150556	0.422762	0.263475	0.418398	0.072464	0.479944	0.306489	0.351062	0.242747	-0.0842553	M1 turquoise|0.4184
1772	PDDC1|Q8NB37	M1 turquoise	0.00756918	-0.0464093	-0.200117	-0.0923344	0.186599	-0.425012	-0.0351167	0.0676136	0.0329062	0.299119	0.353257	-0.256132	-0.165942	-0.235429	-0.170468	0.0349208	-0.157866	0.153865	-0.133811	0.359414	-0.0218457	-0.0102533	0.200221	0.0569417	0.224588	0.249485	0.340549	0.417111	-0.107622	0.114866	0.0717449	0.12072	-0.137215	-0.340237	M1 turquoise|0.4171
2195	TAOK1|Q7L7X3	M1 turquoise	-0.255245	0.0902453	-0.286203	-0.0863163	0.160973	-0.35576	-0.246409	0.129913	0.0347818	0.386854	0.490412	-0.107429	-0.143112	-0.564065	-0.343094	0.0584161	-0.201215	0.344859	0.036224	0.436861	-0.0927011	0.0316484	0.162911	-0.0531852	0.218399	0.203534	0.213659	0.414719	-0.241927	0.0792088	0.024136	0.0363184	-0.203525	-0.130015	M1 turquoise|0.4147
2743	PLEKHA1|Q9HB21	M1 turquoise	0.0957447	-0.0490057	-0.361481	-0.244181	0.176078	-0.309894	-0.0148556	0.0214154	-0.0638517	0.515985	0.0468239	0.0499661	0.108909	-0.121676	-0.227115	-0.180996	-0.0332906	0.330143	-0.0496266	0.167268	-0.150487	-0.0733669	-0.147982	-0.25774	0.258898	0.144803	0.261085	0.414546	-0.0420792	-0.102348	0.211695	0.242822	-0.0140185	0.0749945	M1 turquoise|0.4145
4050	MEST|C9JRA9	M1 turquoise	-0.426611	-0.242843	-0.275889	-0.353666	0.213157	-0.306083	-0.0908674	0.210067	0.100377	0.336176	0.417273	-0.0846772	0.0829824	-0.0703007	-0.138336	0.103645	-0.203054	0.273576	0.0334178	0.140547	-0.31148	0.0235498	0.184742	0.10989	0.28528	0.159101	0.270921	0.413847	-0.0188999	0.196049	-0.109264	0.234187	0.203047	-0.153633	M1 turquoise|0.4138
2286	SDCBP|O00560-2	M1 turquoise	-0.483372	-0.00166015	-0.444096	-0.278042	0.205335	-0.243846	-0.12118	-0.215277	-0.151187	0.146312	0.424998	-0.252195	-0.0299533	-0.202799	-0.431401	0.121559	-0.330932	0.295858	-0.0213477	0.433266	0.0841676	0.257688	0.233704	-0.106805	-0.0186239	0.410326	0.222282	0.412977	-0.0329684	0.103302	0.0113641	0.32724	0.152846	-0.170557	M1 turquoise|0.413
4076	PABPC1L2A|Q5JQF8	M1 turquoise	-0.211245	-0.131945	-0.189568	-0.158452	0.143519	-0.0655367	-0.0685986	0.19607	0.186723	0.517099	0.323592	-0.22023	-0.00397019	-0.135355	-0.160215	0.0801323	-0.412923	0.210936	-0.1508	0.422461	-0.0950947	-0.132462	0.201311	0.0312777	0.482425	0.0251625	0.351082	0.412443	0.0777284	0.0937079	-0.199579	0.251389	0.152215	0.135646	M1 turquoise|0.4124
3864	BAI2|A2A3C4	M1 turquoise	-0.420877	-0.132454	-0.253103	-0.208403	0.153253	-0.243325	-0.166761	0.185714	0.0766925	0.315684	0.475474	-0.0152844	0.114444	-0.292558	-0.190436	-0.0873471	-0.20459	0.173544	-0.0264649	0.232706	-0.309891	-0.0492683	0.147413	0.139468	0.332455	0.146809	0.325468	0.407984	-0.0567413	0.110817	-0.108899	0.115495	-0.0572219	0.0162587	M1 turquoise|0.408
1410	IGSF21|Q96ID5	M1 turquoise	-0.0814909	0.0828263	-0.341653	-0.172995	0.105064	-0.268127	-0.163983	0.000335723	-0.221414	0.182987	0.146167	-0.228191	-0.142449	-0.442236	-0.460255	0.0174533	0.067311	0.0569913	-0.129054	0.420274	0.0182936	0.231219	-0.0215564	-0.128727	0.1868	0.37865	0.42346	0.407529	-0.0289922	-0.262104	-0.170177	-0.0321823	-0.157727	-0.012341	M1 turquoise|0.4075
2901	ACTL6B|O94805	M1 turquoise	-0.0832235	-0.0151109	-0.195242	-0.129083	-0.0399693	-0.481135	-0.276872	-0.026271	0.0473133	0.368998	0.428121	-0.103628	-0.0945249	-0.205378	-0.214026	-0.174668	-0.150446	0.00738776	-0.24538	0.359964	0.0761051	0.066341	0.485839	0.345639	0.339749	0.313424	0.305611	0.407321	0.167291	0.185002	0.237716	0.283651	0.0922619	-0.436288	M1 turquoise|0.4073
1938	ADAR|P55265-5	M1 turquoise	0.0781048	0.0609043	-0.192269	-0.125052	-0.281506	-0.672995	-0.537889	0.256277	0.0152785	0.331977	0.145604	0.185804	0.0600538	-0.117571	-0.205779	-0.0449746	0.0682545	0.361256	0.37741	0.231431	0.0828337	0.316588	0.209532	0.139811	-0.00186015	0.225234	0.163792	0.405802	-0.315328	-0.239228	0.141128	0.0846921	-0.321423	-0.104382	M1 turquoise|0.4058
1116	RNF213|A0A0A0MTR7	M1 turquoise	-0.430776	-0.184202	-0.32051	-0.333372	0.0693597	-0.471014	-0.349818	0.121773	0.0538055	0.352983	0.362836	0.232155	0.147256	-0.108543	-0.140872	-0.0559433	-0.155257	0.377375	0.141038	0.177608	-0.220121	-1.06644e-05	0.199454	0.0265746	0.252683	0.179575	0.260309	0.405657	-0.207216	0.20006	0.235041	0.23735	-0.0737007	-0.270507	M1 turquoise|0.4057
1287	MTCH1|Q9NZJ7-2	M1 turquoise	-0.476302	-0.431253	-0.479434	-0.546565	0.281106	-0.236072	-0.152131	-0.0586906	-0.193689	0.268252	0.179364	-0.221608	0.129795	0.0268004	-0.361633	0.073398	-0.0890964	0.399008	0.0786941	0.0469364	-0.17818	0.321231	0.136173	8.6421e-05	0.175456	0.224536	0.274157	0.405406	0.0181762	0.102739	0.147407	0.445133	0.28667	-0.207421	M1 turquoise|0.4054
3361	IFIT5|Q13325-2	M1 turquoise	-0.190024	-0.127085	-0.33518	-0.295169	-0.0530864	-0.405928	-0.327943	-0.130777	-0.0199294	0.315971	0.142014	0.287435	0.291657	0.0222172	-0.263286	-0.314033	-0.123439	0.426461	0.293475	0.0859115	-0.0279726	0.360376	0.219213	0.157651	0.0420603	0.248477	0.122735	0.404205	-0.162714	-0.0336835	0.342137	0.441655	-0.00507966	0.090321	M1 turquoise|0.4042
1041	COPS2|P61201	M1 turquoise	-0.0221317	-0.143089	-0.308642	-0.251603	-0.0029382	-0.137681	-0.18141	0.0368158	-0.14179	0.167881	-0.0468093	-0.14401	0.0409581	0.0899378	-0.146308	-0.217011	-0.135173	0.167573	-0.0235698	0.141602	0.111692	0.208978	0.0396623	-0.065232	0.106584	0.313373	0.412267	0.40266	0.160164	-0.149642	-0.0521319	0.28125	0.0559106	0.320572	M1 turquoise|0.4027
694	AP1B1|Q10567-2	M1 turquoise	-0.119808	-0.0136448	-0.215494	-0.103045	0.10729	-0.284665	-0.179387	-0.116346	0.116837	0.334723	0.518286	-0.220814	-0.214575	-0.272087	-0.169397	0.0254799	-0.424426	0.398247	0.088658	0.312315	0.11632	0.121987	0.418178	0.118243	0.0884245	0.246381	0.129122	0.402318	-0.0971404	0.327291	0.363893	0.359639	0.0514353	-0.175816	M1 turquoise|0.4023
1438	SLK|Q9H2G2-2	M1 turquoise	-0.335214	-0.234824	-0.41751	-0.387258	0.17183	-0.203527	-0.201755	-0.0127818	-0.365811	-3.2131e-05	0.0105895	-0.366742	-0.0560056	-0.157123	-0.374676	0.3137	0.0455593	0.265178	0.0774206	0.167004	-0.0840619	0.436954	-0.106199	-0.0642438	0.0590657	0.398281	0.39337	0.402233	-0.0554949	-0.132913	-0.144153	0.214436	0.0221701	-0.0173418	M1 turquoise|0.4022
4146	MPDU1|J3QS48	M1 turquoise	-0.142487	-0.0395304	-0.327183	-0.246807	0.221019	-0.263696	-0.0313945	0.121691	0.0366617	0.398203	0.116594	0.00582214	0.0915336	-0.224551	-0.389256	-0.314179	-0.161864	0.462966	0.254163	0.340358	0.00682478	0.119262	0.0591038	-0.325332	0.0212219	0.146106	0.150387	0.39708	-0.250175	-0.0610299	0.174182	0.223533	-0.0203765	0.239423	M1 turquoise|0.3971
3762	ATP8A2|Q9NTI2	M1 turquoise	0.281089	-0.325268	-0.102882	-0.271664	-0.105533	-0.245629	-0.292785	0.26871	0.0905741	0.384217	0.162488	0.12758	0.0887329	0.186068	0.10816	-0.336986	-0.0768401	0.233446	0.0577955	-0.0918342	-0.128569	0.162058	0.0496159	0.236685	0.435715	0.10216	0.407238	0.394157	0.0761938	-0.0459093	0.253298	0.230119	0.0655803	0.297957	M1 turquoise|0.3942
4106	TRIM46|Q7Z4K8-5	M1 turquoise	-0.0128639	-0.173355	-0.329077	-0.283069	0.0170985	-0.532908	-0.28181	-0.157214	-0.0042924	0.350309	0.279851	0.0905401	0.234384	-0.160179	-0.233691	0.0917614	0.0564799	0.0509729	-0.42203	0.220275	-0.0436125	-0.0967785	0.227701	0.0377693	0.348158	0.300645	0.31051	0.394185	0.218487	0.216083	0.421245	0.322601	0.211487	-0.111696	M1 turquoise|0.3942
3421	RPTOR|Q8N122-3	M1 turquoise	0.0239665	-0.0896918	-0.274794	-0.189361	0.123552	-0.1996	-0.139837	-0.0100102	-0.277483	0.140645	-0.047302	-0.173716	-0.0311277	-0.203204	-0.237712	-0.343921	0.00616582	0.264135	0.0416286	0.133416	0.0751194	0.379614	0.0459163	-0.0214404	0.107943	0.388405	0.345094	0.393936	0.0370079	-0.175377	0.123398	0.230476	-0.0544542	0.107767	M1 turquoise|0.3939
2198	CCNY|Q8ND76	M1 turquoise	-0.0560458	-0.00353699	-0.135419	-0.0949149	0.0219851	-0.290545	-0.153187	0.16065	0.238798	0.462111	0.320405	0.186912	0.0537908	0.0119534	-0.0493447	-0.279426	-0.480862	0.471574	0.236747	0.299335	-0.0549803	0.0293664	0.226129	0.0146059	0.227872	0.0851628	0.188124	0.393841	-0.252849	0.0976858	0.273692	0.257277	-0.0560057	0.112795	M1 turquoise|0.3938
3750	SLC4A8|Q2Y0W8-4	M1 turquoise	-0.292944	-0.266188	-0.399711	-0.395965	-0.00715382	-0.413597	-0.356836	-0.195778	-0.0898529	0.202057	0.44894	-0.00104123	0.22172	-0.116048	-0.170525	0.241292	-0.0393345	0.175515	-0.203961	0.0765812	-0.0924992	0.0641511	0.176177	0.135423	0.171911	0.389764	0.308134	0.393746	0.188673	0.290762	0.342276	0.418448	0.231639	-0.204921	M1 turquoise|0.3937
1738	SPTB|P11277	M1 turquoise	0.0179818	-0.354458	-0.425361	-0.512393	0.160899	-0.270485	-0.154276	-0.0731128	-0.174834	0.210801	0.0874602	-0.00783557	0.158076	0.246934	-0.0963744	-0.0239568	-0.0518384	0.307511	-0.0102028	-0.0420777	-0.122215	0.110589	-0.205522	-0.277798	0.185813	0.262823	0.460078	0.389808	-0.0568236	0.00294832	0.238927	0.234722	0.0569154	-0.0179079	M1 turquoise|0.3898
1133	NIT2|Q9NQR4	M1 turquoise	-0.124208	-0.0623276	-0.362051	-0.310086	0.106372	-0.524234	-0.259918	0.0158578	-0.26352	0.172567	-0.102695	-0.123434	-0.0745654	-0.14358	-0.363265	0.273915	0.25036	0.223893	0.0452542	0.226618	0.030304	0.265126	0.0663231	-0.129636	0.0871005	0.301839	0.291679	0.388872	-0.0959997	-0.121091	0.0851418	0.177033	-0.055004	-0.456553	M1 turquoise|0.3889
2143	STRN|O43815	M1 turquoise	-0.301886	-0.135686	-0.248085	-0.20287	0.274874	-0.155285	0.0436174	0.130649	0.17059	0.522787	0.272076	-0.085378	0.0523406	-0.0486823	-0.215222	-0.273897	-0.343177	0.456339	0.0873474	0.220261	-0.232736	0.0180081	0.104644	-0.0122767	0.23035	0.031572	0.120306	0.383254	-0.11116	0.0857868	0.122915	0.38833	0.163295	-0.0703273	M1 turquoise|0.3833
4043	UBE2F|Q969M7-6	M1 turquoise	-0.0675154	-0.00780174	-0.395726	-0.274711	0.0774397	-0.328519	-0.252921	-0.149583	-0.31207	0.122663	-0.034161	-0.0598526	0.139843	-0.151695	-0.426594	-0.0239131	0.0564732	0.412692	0.313411	0.195956	0.239609	0.421332	0.132578	-0.0849779	-0.210464	0.388468	0.0744447	0.383121	-0.0926631	-0.154912	0.236856	0.34416	0.0699298	0.0687131	M1 turquoise|0.3831
2331	SLC25A46|Q96AG3-3	M1 turquoise	-0.375873	-0.0708887	-0.587449	-0.407982	0.315445	-0.251266	-0.141624	-0.20461	-0.598944	-0.00204442	-0.207507	-0.307845	0.138459	-0.350894	-0.608392	0.233842	0.181445	0.21382	-0.0504609	0.281175	0.0799686	0.328254	-0.0790956	-0.446472	-0.0487817	0.473581	0.332704	0.376718	0.0338263	-0.183606	-0.0440442	0.179898	0.0580795	-0.0510509	M1 turquoise|0.3767
3217	PPM1E|Q8WY54-2	M1 turquoise	-0.544581	-0.0864133	-0.454034	-0.341766	0.454425	-0.148565	0.0538962	-0.132627	-0.0145803	0.196589	0.510035	-0.200885	0.0379882	-0.147123	-0.366737	0.218465	-0.36424	0.419362	0.186006	0.263023	-0.153716	0.0153772	0.171245	-0.211349	-0.0689476	0.20021	0.0904851	0.375778	-0.209852	0.26814	0.00941301	0.28499	0.186218	-0.318702	M1 turquoise|0.3758
3322	STRN4|Q9NRL3	M1 turquoise	0.0649143	-0.0836985	-0.467189	-0.307366	-0.0880734	-0.334321	-0.349059	-0.0957085	-0.395723	0.208613	-0.0755837	-0.042093	0.238308	-0.085111	-0.41028	0.213796	0.149653	0.285449	-0.021929	0.170849	0.0909747	0.407508	-0.11563	-0.15704	0.0642649	0.404307	0.306285	0.375581	0.0473737	-0.279222	0.146149	0.250278	0.0766168	0.103295	M1 turquoise|0.3756
3487	EIF2B4|A0A087WTA5	M1 turquoise	-0.00990674	0.0478776	-0.236902	-0.164465	-0.005928	-0.368643	-0.221188	0.236646	-0.207868	0.18367	0.0191994	-0.348936	-0.393738	-0.420598	-0.347525	0.294346	0.299239	0.183004	0.0703892	0.289339	0.0649687	0.378972	-0.00725472	-0.0297215	0.0776682	0.290651	0.311294	0.374917	-0.0425567	-0.340771	-0.270732	-0.0283169	-0.17258	-0.156854	M1 turquoise|0.3749
3063	SVOP|Q8N4V2	M1 turquoise	-0.358305	-0.194036	-0.425193	-0.368034	0.385779	-0.247037	0.0905187	-0.107927	0.0460792	0.289901	0.437832	0.0345189	0.117245	-0.0299351	-0.200849	-0.0464198	-0.173582	0.263628	-0.1872	0.0630843	-0.327142	-0.0710758	0.0817226	-0.195136	0.152263	0.222115	0.187033	0.374328	0.0241213	0.293334	0.208535	0.272869	0.250961	-0.179958	M1 turquoise|0.3743
2785	LARS2|Q15031	M1 turquoise	-0.298911	-0.11516	-0.253626	-0.19418	-0.128128	-0.299667	-0.495247	-0.114474	-0.0509594	0.143723	0.485155	-0.141856	0.0803651	-0.165292	-0.178206	0.300928	-0.299245	0.175672	-0.0100343	0.252075	0.215478	0.185154	0.508549	0.330453	0.112659	0.323693	0.229744	0.373489	0.124262	0.245542	0.107574	0.3143	0.132351	-0.0353442	M1 turquoise|0.3735
1182	GNL1|P36915	M1 turquoise	-0.157711	-0.113704	-0.304902	-0.209335	-0.0227506	-0.446388	-0.331505	-0.0332648	-0.032182	0.286256	0.291844	0.0473016	0.142501	-0.0924524	-0.232438	-0.12275	-0.116465	0.215909	-0.111591	0.206	0.178883	0.0203812	0.389707	0.0682734	0.0713028	0.32379	0.174193	0.37205	0.127243	0.201811	0.392769	0.348367	0.171141	-0.0033261	M1 turquoise|0.372
2401	TMLHE|Q9NVH6	M1 turquoise	-0.264259	0.0495921	-0.319141	-0.142837	0.0461479	-0.183521	-0.242115	-0.280184	-0.00296913	0.143522	0.407778	-0.220024	0.0223937	-0.102533	-0.317408	0.137382	-0.622963	0.436556	0.273827	0.416791	0.26888	0.34484	0.433324	0.0566169	-0.150628	0.323618	0.0659281	0.371877	-0.158223	0.239753	0.160979	0.439931	0.144642	0.0192454	M1 turquoise|0.3719
4279	ELMOD1|Q8N336-3	M1 turquoise	-0.313117	-0.336423	-0.459837	-0.52292	0.267024	-0.305667	-0.264958	-0.0791348	-0.215824	0.0262241	0.127246	-0.384648	0.117078	-0.107502	-0.253522	0.116733	0.00356024	0.239639	-0.0438805	0.0164439	-0.012324	0.26704	0.0818761	-0.19774	0.00178722	0.368025	0.400619	0.371899	0.131467	0.216471	0.271052	0.295114	0.325503	-0.0593419	M1 turquoise|0.3719
1523	NCOA7|Q8NI08-2	M1 turquoise	-0.340745	0.00814237	-0.146426	-0.0684906	0.386479	-0.181123	0.100494	0.42181	0.118575	0.349355	0.341275	-0.383993	-0.335696	-0.570172	-0.291682	0.0689158	-0.101277	0.15195	-0.00871976	0.480389	-0.212919	-0.0822487	0.172379	-0.117938	0.386478	-0.00859278	0.349829	0.369729	-0.155723	-0.0557394	-0.415774	-0.15211	-0.200996	-0.180266	M1 turquoise|0.3697
2958	COQ3|Q5T063	M1 turquoise	-0.32375	-0.0994352	-0.275351	-0.222963	-0.063846	-0.209729	-0.302514	0.202519	-0.0768255	0.346891	0.0997487	-0.0594476	0.0807522	-0.164425	-0.2509	0.0902601	-0.04767	0.314919	0.156983	0.241136	-0.0744281	0.186917	-0.00818322	0.0311642	0.144732	0.157362	0.223344	0.367697	-0.0785987	-0.201769	-0.147457	0.214568	-0.0749176	0.0757982	M1 turquoise|0.3677
2644	CACNA1E|Q15878-2	M1 turquoise	-0.234014	-0.280145	-0.449511	-0.382218	0.319086	-0.224555	-0.0822851	-0.144804	-0.221968	0.261107	0.0581176	-0.236172	0.0703086	-0.324362	-0.424651	-0.057069	0.0892046	0.192006	-0.254421	0.153673	-0.0690137	0.0934529	0.0316546	-0.19772	0.233307	0.277232	0.340952	0.367521	0.144941	0.0962682	0.228282	0.284075	0.164709	0.0247018	M1 turquoise|0.3675
3482	PTEN|P60484	M1 turquoise	-0.131972	0.0955979	-0.34302	-0.128854	0.153692	-0.218399	-0.116466	-0.0720418	-0.200289	0.258507	0.282697	-0.390115	-0.146473	-0.350039	-0.45676	0.0522454	-0.17261	0.395428	0.140765	0.383976	0.179178	0.383484	0.143089	-0.0730926	-0.104503	0.325765	0.0986341	0.366338	-0.131172	-0.129991	-0.00338428	0.23903	0.00460372	-0.279312	M1 turquoise|0.3663
2692	PPP1CC|F8VYE8	M1 turquoise	-0.094629	-0.0593374	-0.363921	-0.322377	-0.0977577	-0.310739	-0.294302	-0.0103652	-0.0948643	0.285218	-0.0139455	0.095535	0.135	-0.0036102	-0.311104	-0.0792601	0.041149	0.343374	0.239266	0.124577	0.103831	0.232998	0.0104912	-0.119912	-0.0965854	0.25233	0.156231	0.365599	-0.0591496	-0.22192	0.10389	0.276839	0.0370118	0.272654	M1 turquoise|0.3656
1489	ACSL3|O95573	M1 turquoise	-0.0903699	0.165762	-0.262437	-0.0790365	-0.384937	-0.618369	-0.643978	0.0643389	-0.0875412	0.264556	-0.0198433	0.230576	0.128265	-0.121324	-0.349731	0.130656	0.0953115	0.354681	0.217078	0.308715	0.228955	0.415728	0.216944	0.0295751	-0.112931	0.278295	0.0398943	0.359596	-0.187535	-0.318044	0.174467	0.159062	-0.222884	0.0860756	M1 turquoise|0.3596
3085	ATP13A1|Q9HD20-2	M1 turquoise	-0.323883	-0.0592668	-0.264697	-0.189801	-0.0288138	-0.329618	-0.254475	-0.0984806	0.13372	0.36834	0.269554	-0.00443793	0.115376	0.0762642	-0.143056	0.0333561	-0.398563	0.35673	0.0995556	0.250115	0.0110797	0.152635	0.368873	0.0767511	0.0500195	0.149473	0.0730435	0.359142	-0.0903534	0.17175	0.190035	0.402139	0.0771775	-0.188005	M1 turquoise|0.3591
4111	COX15|Q7KZN9-2	M1 turquoise	-0.379042	0.00169139	-0.271247	-0.138058	-0.0290521	-0.268729	-0.352275	0.0727131	-0.126818	0.182582	0.0993518	0.136331	0.250953	0.0390172	-0.224409	0.0128728	-0.269667	0.107099	-0.0963461	0.349688	0.100441	0.100993	0.369648	0.0853486	0.196062	0.245276	0.194196	0.353985	0.0848044	-0.0109472	-0.0656274	0.170416	0.0651623	0.139613	M1 turquoise|0.354
1035	CASK|O14936	M1 turquoise	0.285846	-0.177714	-0.0217782	-0.126952	-0.16197	-0.263795	-0.306378	0.391454	0.20299	0.295061	0.0363244	0.25665	0.100265	0.187913	0.216514	-0.302964	-0.106714	0.250289	0.290224	-0.0245814	-0.117159	0.0320028	-0.0338126	0.111099	0.261168	0.0265999	0.401818	0.353437	-0.243765	-0.131318	0.0318192	0.00947547	-0.361288	0.253865	M1 turquoise|0.3534
583	SFXN3|A0A0A0MS41	M1 turquoise	-0.410175	-0.392794	-0.253475	-0.394142	0.236745	-0.127485	-0.0814929	0.25411	-0.0916923	0.163778	-0.0297324	-0.164261	-0.0471174	0.122543	-0.0706765	-0.0924802	-0.0720877	0.18521	-0.000714935	0.0221525	-0.122759	0.0287696	0.194997	0.0453915	0.303576	0.143845	0.37334	0.35041	0.210359	0.167979	-0.0201243	0.339422	0.277642	0.0120548	M1 turquoise|0.3504
2680	DFNA5|O60443	M1 turquoise	0.0883541	0.147168	-0.197652	-0.00474404	0.35167	-0.144137	0.132351	0.181182	-0.179056	0.0805572	-0.193259	-0.457948	-0.351415	-0.392775	-0.398956	-0.0945157	0.0236001	0.231511	0.286074	0.38673	0.116142	0.253187	0.0363782	-0.25425	-0.0473438	0.197204	0.28551	0.350359	-0.263241	-0.325842	-0.303394	-0.0577721	-0.289919	-0.16829	M1 turquoise|0.3504
2413	PKP4|Q99569-2	M1 turquoise	0.0724458	-0.148309	-0.139845	-0.206307	-0.0147698	-0.413511	-0.208729	0.3134	-0.0558355	0.26501	-0.0607946	-0.234386	-0.357311	-0.182901	-0.126676	0.0288839	0.163625	0.224225	0.0999379	0.18753	0.0439185	0.158139	0.102554	-0.0590369	0.234892	0.149753	0.374001	0.348682	-0.043174	-0.122943	0.107273	0.0614302	-0.15765	-0.120941	M1 turquoise|0.3487
2892	ACSL4|O60488-2	M1 turquoise	0.0318368	-0.23359	-0.0887497	-0.208845	-0.419758	-0.40533	-0.582294	0.19943	0.113449	0.214681	0.329361	0.0528951	0.0865507	0.122789	0.0753531	-0.0154698	-0.121108	0.140717	0.117071	0.0374295	-0.0478793	0.308192	0.188603	0.454755	0.223115	0.240284	0.372215	0.346828	-0.00827651	-0.0218234	0.126893	0.198508	-0.0912125	0.0900352	M1 turquoise|0.3468
1609	FKBP8|Q14318	M1 turquoise	-0.257868	-0.237801	-0.189521	-0.230766	0.0785994	-0.184469	-0.303407	0.11793	-0.135591	0.161607	0.131618	-0.307251	-0.12628	-0.132555	-0.174481	0.0242549	-0.196869	0.219052	0.082198	0.214433	0.181593	0.159526	0.365984	0.192986	0.257604	0.193442	0.326872	0.345301	0.0985417	0.157241	0.101772	0.315125	0.109683	-0.00789485	M1 turquoise|0.3453
2038	ANKMY2|Q8IV38	M1 turquoise	0.00489805	0.03716	-0.0544003	0.00408207	0.0264549	-0.050025	-0.200462	0.284965	0.0129192	0.248942	0.0469745	-0.329894	-0.237039	-0.193133	-0.151534	-0.174948	-0.418762	0.387161	0.410839	0.34075	0.207064	0.307708	0.353972	0.119805	0.110281	0.120373	0.168045	0.343345	-0.116609	-0.0319328	-0.0366386	0.206967	-0.0194143	0.180232	M1 turquoise|0.3433
3875	ZFYVE1|Q9HBF4-3	M1 turquoise	0.0508715	-0.0521188	-0.267111	-0.156895	0.0922658	-0.25909	-0.171492	-0.0773844	0.108698	0.350731	0.411416	-0.013357	0.109686	-0.0803817	-0.147781	-0.0565714	-0.368178	0.320205	0.00339834	0.24271	-0.0140302	-0.0616769	0.105607	-0.173183	0.108895	0.162574	0.185527	0.342334	-0.170985	0.173622	0.333993	0.173873	-0.00986768	0.0653252	M1 turquoise|0.3423
1995	LRRC8A|Q8IWT6	M1 turquoise	-0.322371	0.0733736	-0.195162	-0.049103	-0.131921	-0.257838	-0.336871	-0.040632	0.0613882	0.27678	0.202168	0.155083	0.34522	0.0603151	-0.184511	0.0306486	-0.36942	0.307603	0.111644	0.298679	0.12007	0.169735	0.400544	0.190922	-0.035135	0.213136	-0.0190313	0.342171	-0.0125799	0.0554925	0.163077	0.405981	0.142721	0.0917271	M1 turquoise|0.3422
3518	FKBP1B|P68106	M1 turquoise	-0.0763816	-0.096541	-0.197902	-0.225284	-0.102435	-0.144413	-0.234115	0.19627	0.109634	0.367588	0.292065	0.0718089	0.2563	0.129175	-0.012391	-0.20733	-0.249885	0.119317	-0.0683933	0.158587	-0.00834007	0.135193	0.0942772	0.131462	0.265835	0.130044	0.304354	0.336651	0.0134596	-0.0998242	-0.131875	0.149268	-0.0155591	0.296119	M1 turquoise|0.3367
3438	MAN2C1|Q9NTJ4-3	M1 turquoise	-0.285775	-0.0365406	-0.144877	-0.0833971	0.122877	-0.176803	-0.2072	0.220632	0.135346	0.292687	0.260895	-0.231752	-0.0643421	-0.243498	-0.160176	-0.0757049	-0.389203	0.214689	0.0899667	0.41505	0.0453952	-0.0594934	0.307014	-0.0125942	0.178156	0.0917483	0.268141	0.33312	-0.158978	0.163871	-0.100414	0.0743292	-0.128673	-0.0738326	M1 turquoise|0.3331
1854	RPL15|P61313	M1 turquoise	-0.35725	-0.287733	-0.255169	-0.358779	-0.382653	-0.45851	-0.620499	0.0354918	0.125932	0.35638	0.385693	0.134223	0.294201	0.291812	-0.063155	0.209056	-0.212298	0.363955	0.126698	0.0591783	-0.02566	0.3104	0.250946	0.313599	0.021045	0.192318	0.104567	0.332509	-0.060126	0.0835121	0.241176	0.406951	0.117996	-0.0806472	M1 turquoise|0.3325
4080	SYNGAP1|B7ZCA0	M1 turquoise	-0.296273	-0.141947	-0.371863	-0.322316	0.0220707	-0.394765	-0.310894	-0.0204849	-0.199025	0.23188	0.0664451	0.144596	0.190058	-0.178017	-0.292284	-0.129603	0.11995	0.280986	0.147995	0.00234593	-0.115401	0.319131	0.121754	0.0855088	0.0605725	0.310842	0.106989	0.33229	-0.0154691	-0.0334972	0.238681	0.320567	0.0987967	-0.148269	M1 turquoise|0.3323
3003	TUBB4A|M0QYM7	M1 turquoise	0.256391	0.153241	-0.0670274	-0.0271442	-0.502504	-0.603199	-0.679603	0.341893	-0.00728416	0.29107	-0.078867	0.213737	-0.0311471	-0.226948	-0.129975	0.0573208	0.286647	0.258103	0.292408	0.213302	0.226965	0.385658	0.0828209	0.0691249	0.0176912	0.172282	0.170744	0.326598	-0.22234	-0.459139	0.0338928	-0.102603	-0.456121	0.310668	M1 turquoise|0.3266
3574	LSM4|U3KQS7	M1 turquoise	0.189093	-0.108879	-0.0784607	-0.082091	0.035784	-0.252984	-0.0300695	0.351043	0.129967	0.415968	0.152401	-0.025748	-0.118845	-0.0353351	-0.050849	-0.132702	-0.0753378	0.171018	0.00202064	0.256639	-0.076034	-0.0583733	0.0171197	0.0124111	0.362706	0.036226	0.333619	0.324992	-0.0887056	-0.0944252	0.0245761	0.0596111	-0.110964	-0.0299267	M1 turquoise|0.325
4094	CAMK2D|H0Y9C2	M1 turquoise	-0.112208	-0.112794	-0.213934	-0.228391	-0.0946334	-0.537723	-0.329791	-0.148101	0.083851	0.301755	0.296642	0.231843	0.0769011	-0.0872975	-0.0313379	0.154501	-0.0139702	0.0854808	-0.234014	0.122938	-0.136285	-0.0911958	0.100832	0.0446035	0.261851	0.229694	0.23487	0.324324	-0.0222081	0.268403	0.465131	0.171032	-0.0742124	-0.0591364	M1 turquoise|0.3243
1110	CAMK1D|Q8IU85-2	M1 turquoise	-0.00761351	-0.27125	-0.140264	-0.23533	-0.0434736	-0.210723	-0.243693	0.0956335	0.0939797	0.406879	0.287511	-0.231126	-0.0922348	-0.0214128	-0.081742	-0.0961534	-0.152346	0.0526057	-0.20042	0.141836	0.019564	0.0684109	0.246729	0.204375	0.388791	0.105424	0.326183	0.320386	0.153509	0.0769775	0.0688754	0.149221	0.0880756	0.0325783	M1 turquoise|0.3204
4173	SARM1|Q6SZW1	M1 turquoise	-0.194272	-0.228016	-0.284533	-0.384637	0.0386044	0.0964128	-0.139036	-0.0227879	-0.260207	-0.0198277	-0.0242466	-0.390528	0.0296655	-0.0500522	-0.178555	0.0145135	-0.232659	0.289147	0.268274	0.101613	0.155235	0.433402	0.0153625	0.0279666	-0.102034	0.356199	0.353608	0.316962	-0.0214437	-0.114475	-0.211294	0.307933	0.03226	0.251831	M1 turquoise|0.317
2694	RANBP6|O60518	M1 turquoise	-0.120457	-0.0897177	-0.0531978	-0.0409255	0.136893	-0.0301923	-0.0175605	0.233259	0.208872	0.33541	0.215241	-0.0251953	-0.0454036	-0.0521347	0.00632847	-0.302532	-0.450621	0.369025	0.149894	0.184592	-0.0519003	0.0465737	0.195169	0.0467005	0.192143	0.0178433	0.119169	0.316338	-0.126425	0.130269	0.0592372	0.18584	-0.0145372	0.45739	M1 turquoise|0.3163
1048	ASNA1|O43681	M1 turquoise	0.229652	-0.0405126	0.00376268	-0.0225792	-0.324262	-0.448757	-0.438919	0.0607429	0.200349	0.380515	0.208648	0.198804	0.00826369	0.0329412	0.0791275	-0.0831705	-0.14277	0.119605	-0.0534282	0.192247	0.129242	0.11166	0.378085	0.333429	0.316894	0.136974	0.220093	0.315143	-0.000953398	0.0860226	0.371507	0.182901	-0.118597	-0.054452	M1 turquoise|0.3151
3830	C18orf8|K7ENL9	M1 turquoise	-0.126687	0.0967129	-0.26223	-0.151074	-0.0874768	-0.375925	-0.268524	0.126421	-0.117961	0.221673	0.19257	-0.0895614	0.0792587	-0.351745	-0.294975	0.179878	-0.0295787	0.267235	0.00240395	0.361595	0.117829	0.0938512	0.00845733	-0.303776	-0.0616181	0.234546	0.157667	0.312399	-0.104821	-0.111188	0.075561	-0.0123662	-0.124583	0.142923	M1 turquoise|0.3124
4358	C1orf21|Q9H246	M1 turquoise	-0.481977	-0.28779	-0.295092	-0.364889	0.27002	-0.281726	-0.165759	0.0165613	0.0524938	0.229955	0.408274	-0.136312	0.0984554	-0.0866493	-0.135674	0.213797	-0.250257	0.148082	-0.0688315	0.0943075	-0.249858	-0.0716433	0.323502	-0.00111992	0.275073	0.0807686	0.209692	0.309099	0.0257263	0.350275	0.0811379	0.178407	0.193595	-0.253294	M1 turquoise|0.3091
44	MAP2|P11137-3	M12 tan	-0.475372	-0.374608	-0.532827	-0.472542	0.900848	0.0954261	0.464679	-0.254595	-0.45553	-0.0815674	-0.0669334	-0.429786	0.0137369	-0.140191	-0.384961	-0.110697	-0.0675686	0.0721212	-0.259902	0.0662665	-0.240315	-0.0890851	-0.0109776	-0.359937	0.253302	0.339802	0.460992	0.336418	0.222867	0.321491	0.0121785	0.350565	0.397882	-0.303036	M12 tan|0.9008
832	SYNPO|Q8N3V7-3	M12 tan	-0.500913	-0.240238	-0.656471	-0.486787	0.888221	-0.0563859	0.341243	-0.291661	-0.456952	-0.0211054	-0.0134999	-0.371814	0.122713	-0.241679	-0.550159	-0.100109	-0.144523	0.25142	-0.0759814	0.238894	-0.106223	0.019423	0.0960768	-0.4527	0.0869082	0.461418	0.448534	0.488111	0.0826261	0.24809	0.0213957	0.409722	0.333226	-0.228262	M12 tan|0.8882
833	EPN1|Q9Y6I3-3	M12 tan	-0.378269	-0.2694	-0.431116	-0.376089	0.887836	0.0631907	0.517359	-0.00295869	-0.176612	0.189873	0.0867539	-0.307092	-0.0392449	-0.194425	-0.333091	-0.0580807	-0.0994232	0.137207	-0.233215	0.177805	-0.442722	-0.317083	-0.208925	-0.51407	0.38076	0.075398	0.407451	0.315498	-0.0534525	0.197213	-0.106436	0.0714486	0.15342	-0.309803	M12 tan|0.8878
234	SNCA|P37840-2	M12 tan	-0.392179	-0.271794	-0.449809	-0.378907	0.882477	0.0180343	0.452321	0.0134318	-0.294317	0.053836	-0.0163455	-0.423976	-0.0479832	-0.213971	-0.349778	0.0173527	-0.0841116	0.127749	-0.175125	0.230454	-0.254132	-0.129235	-0.0021571	-0.401405	0.311761	0.238813	0.493685	0.41525	0.0644267	0.200236	-0.213146	0.18363	0.218177	-0.272109	M12 tan|0.8825
2662	SEPT5|G3XAH0	M12 tan	-0.248303	-0.178583	-0.420899	-0.29839	0.857626	0.220232	0.514518	-0.279591	-0.42429	-0.198593	-0.0973256	-0.399947	0.0882887	-0.219085	-0.342516	-0.0498626	-0.0553807	-0.102697	-0.277378	0.109407	-0.165185	-0.21709	-0.126503	-0.481267	0.153362	0.271602	0.405529	0.196037	0.144705	0.232468	-0.173173	0.0737533	0.250937	-0.251962	M12 tan|0.8576
640	DMTN|Q08495	M12 tan	-0.33303	0.070924	-0.390867	-0.168897	0.837426	0.132516	0.546115	-0.0837162	-0.248417	0.0300042	0.000540722	-0.39764	-0.00376978	-0.373457	-0.460936	0.0667489	-0.142188	0.187257	-0.0234123	0.349683	-0.112894	-0.152929	-0.0936375	-0.640231	-0.0316337	0.132351	0.16708	0.243493	-0.129692	0.0390855	-0.305138	0.00916406	0.107872	-0.231718	M12 tan|0.8374
304	OXR1|Q8N573-8	M12 tan	-0.308358	-0.400786	-0.41204	-0.442354	0.826789	0.104056	0.531867	-0.310683	-0.356676	-0.11086	-0.044626	-0.189209	0.0758059	-0.0770651	-0.202982	-0.0246272	0.170825	-0.165719	-0.534042	-0.128498	-0.421067	-0.392423	-0.301716	-0.474027	0.350144	0.171734	0.412238	0.119137	0.214719	0.354796	0.12367	0.0791714	0.292022	-0.323893	M12 tan|0.8268
340	RTN3|O95197-2	M12 tan	-0.417864	-0.102933	-0.521979	-0.361956	0.822673	-0.142198	0.302696	-0.0523211	-0.218131	0.213796	0.211998	-0.433195	-0.099917	-0.459073	-0.55183	0.0168391	-0.203687	0.34277	0.0372742	0.434487	-0.167006	-0.0141317	0.0790163	-0.457771	0.172887	0.264434	0.383409	0.486251	-0.205912	0.152861	-0.127554	0.14476	0.0571289	-0.342828	M12 tan|0.8227
1813	HN1|Q9UK76	M12 tan	-0.393149	-0.363512	-0.52592	-0.473491	0.816767	0.112029	0.366531	-0.173638	-0.468427	-0.114644	-0.11827	-0.456701	0.0393343	-0.0962635	-0.343384	-0.0117347	-0.114268	0.0620382	-0.273788	0.11712	-0.218127	-0.0500654	-0.127717	-0.459131	0.267107	0.367304	0.552113	0.3547	0.181797	0.25151	-0.09643	0.242772	0.326054	-0.118441	M12 tan|0.8168
192	RTN1|Q16799	M12 tan	-0.3992	-0.0902775	-0.431947	-0.306596	0.813544	-0.0245394	0.458426	0.0458806	-0.0922815	0.257125	0.100386	-0.217686	-0.00719267	-0.329398	-0.418967	-0.0255275	-0.108501	0.382528	0.0990444	0.266237	-0.433919	-0.149958	-0.262961	-0.585751	0.127839	0.0390983	0.225412	0.344227	-0.358959	0.0263031	-0.173509	0.0302738	-0.0589631	-0.230356	M12 tan|0.8135
248	MAP6|Q96JE9	M12 tan	-0.417931	-0.35462	-0.312903	-0.333703	0.804101	0.179297	0.460436	-0.0993005	-0.0938064	0.0694266	0.198937	-0.372965	-0.0552253	-0.163548	-0.165131	-0.142292	-0.325616	0.0162739	-0.286041	0.111656	-0.33802	-0.279545	0.105662	-0.191871	0.425078	0.138248	0.405739	0.280173	0.158093	0.514433	-0.043136	0.214672	0.346543	-0.162098	M12 tan|0.8041
655	LASP1|Q14847	M12 tan	-0.167924	-0.163705	-0.212149	-0.174399	0.803666	0.39145	0.716409	-0.0346837	-0.226279	-0.188002	-0.139592	-0.331261	-0.0222456	-0.0457221	-0.158451	0.0170108	0.0479317	-0.0893008	-0.187024	-0.0626383	-0.377698	-0.265739	-0.456247	-0.582073	0.0585983	-0.0566819	0.189477	-0.0173673	-0.0670375	-0.00148198	-0.399485	-0.222804	0.0606948	-0.122689	M12 tan|0.8037
4295	CAMK2D|E9PF82	M12 tan	-0.425367	-0.301746	-0.36587	-0.318167	0.802936	0.153345	0.532698	-0.040524	-0.307352	0.047454	0.0798733	-0.493051	-0.0505881	-0.11044	-0.253273	0.195453	-0.212497	0.0973008	-0.194555	0.297413	-0.276505	-0.312741	-0.072248	-0.399638	0.232185	0.128395	0.371542	0.271768	0.0207974	0.249929	-0.239898	0.195736	0.260405	-0.51584	M12 tan|0.8029
2473	FAM134A|Q8NC44	M12 tan	-0.434814	-0.0413406	-0.533599	-0.317225	0.797801	-0.0761726	0.398269	-0.296063	-0.378674	-0.0321199	0.0128667	-0.491376	-0.0536248	-0.332284	-0.604398	0.0973134	-0.084424	0.227611	-0.0706738	0.332611	-0.0270858	0.115827	0.0897265	-0.503991	-0.083982	0.339257	0.198884	0.33638	-0.022959	0.118181	-0.0969555	0.226499	0.254049	-0.354827	M12 tan|0.7978
2630	PKIA|P61925	M12 tan	-0.28753	-0.294202	-0.139963	-0.195267	0.795957	0.327817	0.726652	0.00436563	-0.0893211	-0.18415	-0.0657212	-0.28273	-0.114059	-0.0153597	-0.0239581	0.106838	0.115113	-0.138066	-0.289362	-0.173496	-0.513783	-0.40372	-0.377376	-0.443819	0.198596	-0.154343	0.204676	-0.0489953	0.0216679	0.178133	-0.288193	-0.16235	0.118199	-0.199138	M12 tan|0.796
223	SNCB|Q16143	M12 tan	-0.38204	-0.439232	-0.334963	-0.425633	0.787601	0.140605	0.585389	-0.113323	-0.274706	-0.0459684	-0.234715	-0.194014	0.00143856	0.0430974	-0.182879	-0.149729	0.184772	-0.0491328	-0.324963	-0.142534	-0.446789	-0.254411	-0.27651	-0.395242	0.309446	0.0654814	0.344908	0.132488	0.162838	0.190875	-0.0121574	0.142862	0.277348	-0.199532	M12 tan|0.7876
3279	COX17|Q14061	M12 tan	-0.201609	-0.246577	-0.0645179	-0.119479	0.786579	0.43396	0.739335	-0.041838	0.0169309	-0.106615	0.0468993	-0.226372	0.0209441	0.104303	0.0818321	-0.202285	-0.227983	-0.0506959	-0.175852	-0.154994	-0.458179	-0.421695	-0.237491	-0.301034	0.169089	-0.130443	0.105914	-0.0395167	0.000181753	0.358187	-0.131582	-0.00415251	0.24437	-0.198748	M12 tan|0.7866
2266	SERPINB6|P35237	M12 tan	-0.429389	-0.168062	-0.158717	-0.153146	0.778467	0.324426	0.718779	0.0194107	-0.0389974	-0.00213078	-0.0233984	-0.0952014	0.049876	-0.000693386	-0.0998147	-0.164562	-0.0557209	0.103909	-0.0772129	-0.0956436	-0.525659	-0.34923	-0.362502	-0.457807	0.0746111	-0.187054	-0.00213129	-0.0299926	-0.159991	0.0947562	-0.174738	-0.0495875	0.0874367	-0.2009	M12 tan|0.7785
2532	COA6|Q5JTJ3-3	M12 tan	-0.484467	-0.141175	-0.366107	-0.267022	0.775823	0.117692	0.518743	-0.209706	-0.0815279	0.151816	0.203035	-0.124059	0.0250567	-0.168438	-0.267937	-0.16428	-0.249624	0.241712	-0.123777	0.122845	-0.359688	-0.282993	-0.131971	-0.452049	0.108038	0.0726794	0.0917336	0.202458	-0.138487	0.307272	0.0543088	0.145977	0.146552	-0.175728	M12 tan|0.7758
215	ADD2|P35612	M12 tan	-0.565888	-0.462397	-0.648977	-0.639641	0.764097	-0.196201	0.18124	-0.0302463	-0.16224	0.327228	0.302478	-0.183484	0.187317	-0.0339513	-0.378235	0.012514	-0.28982	0.364079	-0.104582	0.199873	-0.466487	-0.141084	-0.000916249	-0.29848	0.445393	0.295815	0.56861	0.604498	-0.0276888	0.359215	0.0710032	0.424168	0.326902	-0.238762	M12 tan|0.7641
2257	ATP2B4|P23634-5	M12 tan	-0.334855	-0.265362	-0.0706364	-0.135921	0.763732	0.367776	0.671325	0.0785675	0.0890675	0.0463755	0.128666	-0.332186	-0.1238	0.0136893	-0.0121387	0.015488	-0.221923	-0.0363703	-0.207775	0.00847595	-0.451029	-0.449822	-0.105518	-0.22552	0.32101	-0.196634	0.159954	0.0278506	0.0350906	0.340537	-0.229572	0.00635597	0.270491	-0.296344	M12 tan|0.7637
1030	SCG2|P13521	M12 tan	-0.253555	-0.372178	-0.494924	-0.451047	0.761424	0.00637734	0.357035	-0.256438	-0.433744	-0.118814	-0.0424721	-0.307815	0.0527033	-0.160575	-0.287005	0.017157	0.0422655	-0.100887	-0.49233	0.0387029	-0.247868	-0.206512	-0.0785008	-0.354746	0.397556	0.418075	0.596723	0.336279	0.360928	0.373533	0.0836796	0.25158	0.424953	-0.123261	M12 tan|0.7614
1318	TCEAL5|Q5H9L2	M12 tan	-0.0793227	-0.409409	-0.350148	-0.415848	0.759382	0.164953	0.495659	-0.110261	-0.252659	-0.0396776	-0.0898086	-0.259816	-0.0459816	-0.127052	-0.13267	-0.105752	0.16167	-0.0531737	-0.277931	-0.183439	-0.437316	-0.332641	-0.404876	-0.486092	0.342049	0.067823	0.476416	0.147695	0.07715	0.204594	-0.0260931	-0.0261849	0.113039	-0.156962	M12 tan|0.7594
2094	ZC2HC1A|Q96GY0	M12 tan	-0.26867	-0.0400874	-0.452398	-0.268532	0.745559	0.0468751	0.426456	-0.31084	-0.474679	-0.176679	-0.19404	-0.558356	-0.204234	-0.3302	-0.53894	0.0632028	-0.0294734	0.118623	-0.132165	0.34136	0.154049	0.14159	-0.00478759	-0.608897	-0.114355	0.382775	0.274287	0.261919	0.0142347	0.0523769	-0.127228	0.0977457	0.160241	-0.121883	M12 tan|0.7456
2504	SERPINB1|P30740	M12 tan	-0.167429	-0.106123	-0.13914	-0.0684411	0.745558	0.292416	0.644037	0.11976	-0.0562746	0.0143081	-0.0463137	-0.342449	-0.0759347	-0.0777936	-0.139818	-0.257524	-0.263126	0.134049	0.10854	0.138019	-0.352769	-0.183022	-0.169526	-0.317544	0.14758	-0.0434111	0.24999	0.171519	-0.206333	0.0357751	-0.333793	-0.00499676	-0.0107516	-0.208157	M12 tan|0.7456
1525	SERBP1|Q8NC51-2	M12 tan	-0.292112	-0.0862489	-0.0520494	-0.0334914	0.739917	0.462468	0.777072	-0.0903713	0.0220369	-0.0947992	0.0179323	-0.219527	-0.0243107	0.0026437	-0.0249416	-0.169687	-0.200004	0.00843832	-0.0809677	-0.0775898	-0.398923	-0.306644	-0.272709	-0.406394	-0.0311656	-0.186401	-0.0740678	-0.114923	-0.130951	0.175814	-0.250569	-0.0975996	0.119158	-0.191701	M12 tan|0.7399
3235	LYSMD2|Q8IV50	M12 tan	-0.0461006	-0.00689417	-0.173646	-0.0123733	0.737766	0.394554	0.616221	-0.257732	-0.299061	-0.273129	-0.137753	-0.30696	0.0398521	-0.226561	-0.188537	-0.148875	-0.0417848	-0.218084	-0.281357	0.0359708	-0.112627	-0.304931	-0.187423	-0.377346	0.0476833	0.115771	0.184857	-0.0149115	0.120535	0.17817	-0.20066	-0.0602101	0.149975	-0.153277	M12 tan|0.7378
178	STMN1|P16949	M12 tan	-0.236249	0.00368871	-0.362349	-0.201064	0.736262	0.0471868	0.469596	-0.117959	-0.383134	-0.125699	-0.192044	-0.469571	-0.166715	-0.388712	-0.511221	0.150793	0.0950369	0.0469773	-0.0886456	0.347818	0.00762322	-0.0222353	-0.122474	-0.618942	-0.0327922	0.190639	0.246872	0.176851	-0.0944814	-0.0422845	-0.280819	-0.0912506	0.0253432	-0.228949	M12 tan|0.7363
1717	ENSA|O43768-2	M12 tan	-0.354259	-0.0608993	-0.590556	-0.349221	0.736036	-0.000126427	0.302847	-0.363153	-0.590124	-0.179215	-0.261329	-0.391035	0.104494	-0.295013	-0.583721	-0.110755	-0.0433784	0.282505	0.0562202	0.224307	0.0635414	0.20894	-0.0851745	-0.63126	-0.209617	0.467007	0.266105	0.33237	-0.051086	-0.00520286	-0.0280961	0.236888	0.13405	-0.0232842	M12 tan|0.736
561	CPLX2|Q6PUV4	M12 tan	-0.310825	-0.333569	-0.273298	-0.311314	0.725812	0.186902	0.519409	-0.152618	0.0465591	0.225036	0.240711	-0.186904	0.0761791	0.0145421	-0.107135	-0.213925	-0.228541	0.0932006	-0.26158	-0.0560562	-0.373372	-0.431285	-0.0241619	-0.266755	0.28568	-0.0537401	0.153507	0.152832	0.121057	0.446119	0.175786	0.26031	0.396993	-0.262807	M12 tan|0.7258
1658	CCK|P06307	M12 tan	-0.179837	-0.275064	-0.152478	-0.219055	0.72404	0.229796	0.611673	0.0493421	0.0362463	0.17815	0.141202	-0.216857	-0.125307	-0.116007	-0.0476432	-0.109505	-0.00603751	-0.0670689	-0.378344	-0.0656803	-0.557281	-0.422981	-0.283053	-0.292676	0.435157	-0.121935	0.246931	0.0904011	0.0542793	0.236719	-0.128675	-0.0816426	0.168255	-0.245553	M12 tan|0.724
1000	ABLIM2|Q6H8Q1-9	M12 tan	-0.398864	-0.601831	-0.522137	-0.592558	0.718274	-0.0257918	0.267461	-0.383991	-0.327686	0.019535	0.127278	-0.0663508	0.244378	0.0233939	-0.173637	-0.192919	-0.0325515	-0.0380348	-0.491264	-0.169431	-0.383715	-0.348215	-0.00682355	-0.131891	0.499355	0.338272	0.533931	0.325838	0.383032	0.615729	0.436256	0.475589	0.510362	-0.214984	M12 tan|0.7183
3843	CAMK2N1|Q7Z7J9	M12 tan	-0.293595	-0.498606	-0.29263	-0.404743	0.716942	0.345731	0.570227	-0.248067	-0.127625	0.0333001	0.0238284	-0.354648	-0.0223492	0.158257	-0.0925107	-0.144195	-0.209266	0.0304509	-0.28294	-0.0880821	-0.234158	-0.266636	-0.0952484	-0.300498	0.255903	0.0671331	0.276581	0.157092	0.219312	0.398376	0.089397	0.313609	0.455197	-0.080711	M12 tan|0.7169
2243	TSC22D1|Q15714	M12 tan	-0.340406	-0.161181	-0.173911	-0.163664	0.715473	0.296449	0.577835	-0.0219192	0.0465836	0.000122556	0.136129	-0.309523	0.0573454	-0.065492	-0.0977201	-0.0538412	-0.385342	0.158293	0.00291475	0.113329	-0.225526	-0.321955	-0.0667384	-0.485908	-0.00356415	-0.0520051	0.0992635	0.0980423	-0.13375	0.308551	-0.175832	0.00637945	0.171237	0.0224005	M12 tan|0.7155
433	SH3GLB2|Q9NR46-2	M12 tan	-0.382884	-0.415582	-0.560421	-0.535083	0.712009	-0.146275	0.116112	0.001149	-0.165885	0.305666	0.284058	-0.317214	0.105874	-0.107937	-0.280963	-0.218358	-0.448453	0.336773	-0.0786289	0.272432	-0.231586	-0.0652707	0.229427	-0.178078	0.469406	0.399538	0.67951	0.677674	0.0762524	0.4067	0.0895419	0.461354	0.287267	-0.119774	M12 tan|0.712
682	REEP5|Q00765	M12 tan	-0.272003	-0.481427	-0.362134	-0.465046	0.701007	0.0324622	0.441909	-0.135014	-0.194413	-0.082576	0.021582	-0.10894	0.224011	0.284728	-0.0791193	0.0152783	0.0716317	0.0134847	-0.239056	-0.242578	-0.411931	-0.211306	-0.138674	-0.248532	0.217877	0.102455	0.324354	0.174209	0.1621	0.302227	0.03634	0.240285	0.408333	-0.41433	M12 tan|0.701
2032	CDV3|Q9UKY7-2	M12 tan	-0.115515	-0.00168995	-0.178845	-0.0928836	0.691104	0.226827	0.600898	0.0696498	-0.104359	0.0851004	-0.189717	-0.0868624	0.0704347	-0.176717	-0.203514	-0.217148	0.108152	0.115434	-0.0425779	-0.0127631	-0.366482	-0.363467	-0.447527	-0.651851	0.0415412	-0.169241	0.0157699	-0.00621715	-0.16364	-0.0759202	-0.118292	-0.142906	0.00311289	-0.0953143	M12 tan|0.6911
2483	NDUFA11|K7EQ77	M12 tan	-0.503748	-0.267051	-0.459067	-0.40033	0.691056	0.0869954	0.415319	-0.242038	-0.148614	0.105139	0.108661	-0.0886397	0.220319	0.100633	-0.287987	0.113349	-0.258367	0.276345	-0.0901802	0.0464013	-0.388051	-0.132533	-0.10249	-0.339585	0.115604	0.128497	0.133717	0.255559	-0.0081363	0.32963	0.0974783	0.389175	0.430345	-0.201172	M12 tan|0.6911
206	CRYM|Q14894	M12 tan	-0.437671	-0.0715164	-0.631977	-0.428741	0.690889	-0.187897	0.204369	-0.219938	-0.443129	0.0887898	0.00119178	-0.437802	-0.117152	-0.350396	-0.657939	0.0453321	-0.135091	0.268144	-0.0488327	0.47467	-0.0150255	0.21298	0.0830526	-0.446746	0.0824669	0.488545	0.417283	0.516596	-0.0483939	0.059515	-0.126565	0.255371	0.15917	-0.280744	M12 tan|0.6909
1838	KIAA1107|Q9UPP5-2	M12 tan	-0.159054	-0.111937	-0.348077	-0.245539	0.688093	0.252298	0.485358	-0.390888	-0.504015	-0.293337	-0.357178	-0.272309	0.10505	-0.146379	-0.329883	-0.0882255	0.191448	-0.0504981	-0.169312	-0.0945399	-0.101691	-0.0722685	-0.353723	-0.578875	-0.141998	0.188298	0.107883	-0.0311596	0.0439688	0.0504953	-0.0364929	0.0068082	0.157996	-0.184223	M12 tan|0.6881
199	MAPT|P10636	M12 tan	-0.143161	-0.501143	-0.231881	-0.372664	0.685982	0.315646	0.513764	0.0354816	-0.192828	-0.0984958	-0.229908	-0.227911	0.093305	0.188344	0.0146119	-0.104275	0.0866147	-0.14468	-0.338945	-0.271261	-0.505072	-0.330947	-0.38517	-0.314724	0.379567	-0.00684002	0.404746	0.0690208	0.233043	0.254944	-0.0964613	0.0841105	0.34575	-0.0671089	M12 tan|0.686
859	NEDD8|Q15843	M12 tan	-0.4137	-0.0394685	-0.231265	-0.105892	0.685997	0.121052	0.451946	-0.0567878	0.0187994	0.00604041	0.407048	-0.399678	-0.125789	-0.236507	-0.255821	0.0985754	-0.412856	0.143276	-0.0726327	0.356251	-0.0979307	-0.178473	0.147774	-0.305557	0.0125393	0.106211	0.141974	0.212143	-0.140091	0.31972	-0.223705	0.0293482	0.131972	-0.223705	M12 tan|0.686
2330	RLTPR|Q6F5E8-2	M12 tan	-0.368424	-0.119904	-0.287426	-0.19023	0.686013	0.0629432	0.417267	-0.112387	0.0340028	0.22767	0.294962	-0.352376	-0.126666	-0.310804	-0.252242	0.017964	-0.327981	0.0902962	-0.24686	0.280122	-0.356866	-0.299491	0.0287408	-0.241533	0.323262	0.0937515	0.269715	0.294816	-0.0397829	0.375064	-0.0530701	0.130736	0.155627	-0.297355	M12 tan|0.686
2254	PRRT3|Q5FWE3-2	M12 tan	-0.395892	-0.143682	-0.389181	-0.249735	0.678113	0.234111	0.439291	-0.448842	-0.185463	0.00216988	0.0689057	-0.153214	0.260412	-0.047262	-0.260313	-0.0647929	-0.331208	0.100084	-0.253599	0.0924179	-0.194401	-0.274291	-0.0839408	-0.413265	0.022765	0.19776	0.111372	0.153681	0.067149	0.401255	0.150138	0.301098	0.361883	-0.101664	M12 tan|0.6781
2502	BRSK2|Q8IWQ3-3	M12 tan	-0.169301	-0.395569	-0.515913	-0.516259	0.677749	-0.196929	0.227092	-0.104243	-0.320023	0.177403	0.0744986	-0.280791	-0.0319767	-0.104667	-0.319631	-0.141999	-0.0130836	0.121026	-0.295554	0.164309	-0.237644	-0.132754	-0.0519723	-0.29519	0.490406	0.369484	0.670304	0.491043	0.152766	0.247133	0.228435	0.332716	0.2569	-0.37906	M12 tan|0.6777
755	AAK1|Q2M2I8	M12 tan	-0.472703	-0.231951	-0.478489	-0.366785	0.673665	-0.00416636	0.177995	-0.169856	-0.177734	0.168041	0.212379	-0.335483	0.027894	-0.166704	-0.322799	-0.276051	-0.555323	0.359819	0.0510985	0.29745	-0.11395	0.0412836	0.265645	-0.190112	0.217793	0.353517	0.418452	0.510863	-0.0430328	0.388146	0.0961877	0.438641	0.208836	-0.118167	M12 tan|0.6737
333	TCP1|P17987	M12 tan	-0.388926	0.0640836	-0.156699	-0.0397779	0.673245	0.237361	0.537878	0.0279716	0.0152297	0.031411	0.144844	-0.373878	-0.294897	-0.264721	-0.231107	-0.0393222	-0.322291	0.280172	0.19168	0.248251	-0.202693	-0.0436822	-0.0566827	-0.4079	-0.0796168	-0.0816477	-0.040347	0.0943743	-0.325431	0.107219	-0.313262	-0.0545813	-0.0531781	-0.204858	M12 tan|0.6732
1479	COX7A2L|O14548	M12 tan	-0.561184	-0.528407	-0.568195	-0.648759	0.664375	-0.048815	0.236924	-0.309535	-0.264969	0.0954423	0.144377	-0.206436	0.226039	0.165099	-0.291951	0.0176567	-0.181478	0.265161	-0.208223	-0.0550764	-0.311631	-0.00406979	0.00849513	-0.208736	0.213202	0.309063	0.331408	0.369876	0.203943	0.472234	0.301189	0.597132	0.611202	-0.226842	M12 tan|0.6644
2960	REPS1|Q96D71-3	M12 tan	-0.382587	-0.294526	-0.211373	-0.242948	0.663327	0.173291	0.373528	0.00589284	0.0742363	0.126849	0.369215	-0.390281	0.0151794	-0.169271	-0.14409	-0.101745	-0.380632	0.0661095	-0.13274	0.139247	-0.259083	-0.231768	0.242884	0.00417282	0.297671	0.0560006	0.276179	0.267885	0.124353	0.476575	-0.096717	0.249576	0.366541	-0.181124	M12 tan|0.6633
3633	SYN1|P17600-2	M12 tan	0.0530373	-0.151021	-0.131263	-0.0516232	0.659121	0.259632	0.565762	-0.217106	-0.270974	-0.248689	0.0325398	-0.565182	-0.41074	-0.414979	-0.178401	-0.0562304	0.19551	-0.568828	-0.69794	0.147774	-0.0958849	-0.394729	0.0920036	-0.244216	0.475852	0.159422	0.534082	0.0774732	0.500249	0.300714	-0.123457	-0.12007	0.167998	-0.373705	M12 tan|0.6591
1684	SMAP1|Q8IYB5	M12 tan	-0.57027	-0.313137	-0.371565	-0.366715	0.655144	0.00437128	0.267003	-0.0591381	-0.122827	0.144604	0.146576	-0.305337	0.104984	-0.0313389	-0.209976	-0.125987	-0.254901	0.126809	-0.162557	0.119308	-0.248124	-0.132669	0.255411	-0.0740605	0.278175	0.186263	0.312333	0.367804	0.187678	0.382366	-0.00418619	0.417564	0.38222	-0.36736	M12 tan|0.6551
1019	DBNL|Q9UJU6	M12 tan	-0.241773	-0.262087	-0.196717	-0.228192	0.650683	0.210295	0.509614	-0.192818	-0.201949	-0.161682	0.0203961	-0.100076	0.171349	-0.0472553	-0.0268307	0.119683	0.0940607	-0.285218	-0.50724	-0.141407	-0.385992	-0.504024	-0.199706	-0.243979	0.297428	0.0416222	0.20744	-0.0127384	0.30122	0.440012	0.00940469	0.0562101	0.381013	-0.208095	M12 tan|0.6507
166	SNAP91|E9PDG8	M12 tan	-0.473297	-0.424848	-0.377359	-0.489834	0.647653	0.0365342	0.307979	0.0720528	0.0789068	0.388666	0.355125	-0.310939	-0.127219	-0.022233	-0.169505	-0.0587646	-0.325854	0.345038	-0.0596579	0.0769515	-0.456523	-0.179735	-0.0584979	-0.25848	0.362985	0.0146085	0.309667	0.365273	-0.0688091	0.375136	0.0744979	0.286812	0.276478	-0.202147	M12 tan|0.6477
1253	PAK3|A0A087X294	M12 tan	-0.223545	-0.244598	-0.293162	-0.242166	0.645556	0.251949	0.338801	-0.0568358	-0.372003	-0.203764	-0.159591	-0.560193	-0.0635702	-0.160441	-0.212925	-0.0774971	-0.210884	-0.109508	-0.181047	0.181623	-0.0271321	-0.0751465	0.0385839	-0.202356	0.260402	0.315294	0.562187	0.290511	0.250098	0.191243	-0.332046	0.153452	0.239858	0.0383442	M12 tan|0.6456
3673	ARPP21|Q9UBL0-2	M12 tan	-0.196362	-0.316328	-0.408047	-0.412436	0.634642	-0.0402954	0.303561	0.0590079	-0.232717	0.194756	-0.0201918	-0.122244	0.172798	-0.201076	-0.230556	0.119083	0.227565	0.0707204	-0.261296	-0.0239929	-0.548487	-0.298904	-0.47106	-0.448758	0.386845	0.0631065	0.439567	0.274448	-0.0368837	0.0185025	-0.122347	-0.0334738	0.0138082	-0.188283	M12 tan|0.6346
3027	HABP4|Q5JVS0	M12 tan	-0.279226	-0.0431059	-0.404592	-0.220888	0.633419	-0.0394785	0.278314	-0.245229	-0.472302	-0.163451	-0.0690473	-0.419306	-0.169972	-0.365425	-0.453126	0.0822477	0.0037766	-0.0266776	-0.131431	0.275741	0.0156966	0.0221302	0.122587	-0.236513	0.135227	0.362535	0.35297	0.289724	0.114562	0.132378	-0.124365	0.142	0.134347	-0.318385	M12 tan|0.6334
3058	SF1|Q15637-4	M12 tan	-0.114765	-0.33782	-0.369051	-0.3797	0.630577	0.0373765	0.401821	-0.270268	-0.365541	-0.18128	-0.109026	-0.35689	-0.0925437	0.0912358	-0.191553	0.150334	0.0365643	0.00490502	-0.233257	-0.0611696	-0.19355	-0.0228587	-0.230842	-0.407361	0.118525	0.23294	0.351262	0.156424	0.0424643	0.203121	0.0442387	0.111549	0.200791	-0.29344	M12 tan|0.6306
92	MAP1A|E9PGC8	M12 tan	-0.29707	0.224184	-0.18268	0.0351626	0.629898	0.19809	0.530661	-0.0419547	-0.0910765	0.165389	0.02135	-0.413004	-0.314044	-0.512099	-0.410598	-0.0283413	-0.111087	0.181857	0.0213612	0.322275	-0.145429	-0.103391	-0.127924	-0.493896	-0.0504209	-0.102271	-0.129023	0.0405758	-0.228982	-0.0596001	-0.303268	-0.138448	-0.0714962	-0.250007	M12 tan|0.6299
1871	SCG5|C9JNY7	M12 tan	-0.155765	-0.382893	-0.0399875	-0.191339	0.623473	0.220975	0.591093	-0.155863	0.0251982	-0.0374124	0.178032	-0.0964164	-0.13356	-0.0474799	0.145691	-0.127052	0.135169	-0.36858	-0.653087	-0.266971	-0.477149	-0.649596	-0.166374	-0.161861	0.491884	-0.124377	0.252683	-0.10156	0.294697	0.498097	0.148716	-0.0902532	0.235596	-0.359136	M12 tan|0.6235
2441	SNRNP70|P08621-2	M12 tan	-0.0993345	-0.282024	-0.0903479	-0.189988	0.618182	0.1026	0.517867	0.108525	-0.0320016	0.0228918	-0.0914507	-0.0687258	-0.0871857	-0.0675934	-0.0340786	-0.309368	0.170561	0.00527712	-0.1147	-0.103413	-0.30692	-0.324009	-0.209725	-0.352678	0.249104	-0.143777	0.247413	0.0484915	-0.0604407	0.0677811	0.0221633	-0.09905	-0.0549692	-0.0737341	M12 tan|0.6182
1826	KIAA1211L|Q6NV74	M12 tan	-0.279395	-0.298261	-0.515399	-0.410607	0.611599	-0.020043	0.281178	-0.276322	-0.495853	-0.037072	-0.298157	-0.162338	0.128497	-0.129483	-0.388072	-0.178283	0.284564	0.0516202	-0.303923	-0.0892499	-0.214476	-0.0293782	-0.2737	-0.425406	0.153701	0.289886	0.374053	0.25373	0.196986	-0.0320699	0.0659566	0.224156	0.160026	-0.0439762	M12 tan|0.6116
3597	FRRS1L|Q9P0K9	M12 tan	-0.345219	-0.329202	-0.27784	-0.330541	0.60702	0.0535057	0.441456	-0.0786239	-0.237573	-0.0544766	-0.0119241	-0.127369	0.0774615	0.0326031	-0.224448	0.0208581	0.127518	-0.108476	-0.38547	-0.0184561	-0.418658	-0.209472	-0.195408	-0.258646	0.351819	0.0907651	0.330035	0.118638	0.168	0.1561	-0.0993761	0.108097	0.283636	-0.380062	M12 tan|0.607
2993	CACNG8|Q8WXS5	M12 tan	-0.292286	-0.328736	-0.402419	-0.374082	0.603386	0.010144	0.39711	-0.576767	-0.48681	-0.330296	-0.217153	-0.127956	0.137801	0.0581183	-0.271604	0.0445639	0.286548	-0.143629	-0.425299	-0.184763	-0.109962	-0.113163	-0.112909	-0.283248	-0.000302664	0.337242	0.205608	0.0492486	0.316083	0.304878	0.320834	0.323018	0.420828	-0.376771	M12 tan|0.6034
310	SNCG|O76070	M12 tan	-0.406639	-0.198938	-0.147025	-0.16985	0.597704	0.170826	0.399401	-0.138452	0.029989	-0.00511996	0.269928	-0.15608	0.0874848	-0.0501695	-0.0541238	-0.187029	-0.307531	-0.0652008	-0.193937	0.0527567	-0.231779	-0.37762	0.185451	-0.152187	0.211807	-0.0649103	0.0968134	0.0176622	0.0701161	0.507247	0.0459207	0.1059	0.26207	-0.373427	M12 tan|0.5977
1328	WDR44|Q5JSH3	M12 tan	-0.230457	0.291537	-0.0710785	0.174429	0.587781	0.178352	0.474301	0.18975	0.0161973	0.108326	0.0335664	-0.36288	-0.319892	-0.534956	-0.324864	-0.151256	-0.204409	0.195886	0.245251	0.408503	-0.0798083	-0.0878756	0.0596968	-0.343537	-0.0198582	-0.102185	-0.0114697	0.123359	-0.29962	-0.141507	-0.507362	-0.191551	-0.211625	-0.166202	M12 tan|0.5878
2700	ATXN2L|Q8WWM7-6	M12 tan	-0.0876265	0.0797372	-0.21588	-0.0157268	0.583527	0.195043	0.338415	-0.165141	-0.40838	-0.189477	-0.238472	-0.503772	-0.220357	-0.444312	-0.310951	-0.081836	-0.108822	-0.0492896	-0.0760924	0.312077	0.203263	-0.0421861	0.110058	-0.270235	0.0945094	0.25105	0.310119	0.175302	0.145993	0.105801	-0.216979	0.0975365	0.0717038	-0.102526	M12 tan|0.5835
2969	PRRT1|Q99946	M12 tan	-0.258985	-0.280606	-0.31371	-0.33709	0.582159	0.0179086	0.268581	-0.0145124	-0.235178	0.0298162	0.0189877	-0.424709	-0.16351	-0.119167	-0.214141	-0.137912	-0.167796	0.0363743	-0.097043	0.149045	-0.175993	-0.0706051	0.0363629	-0.159155	0.333441	0.169577	0.455919	0.271035	0.0719724	0.244244	-0.111795	0.174726	0.155936	-0.330819	M12 tan|0.5822
881	NRGN|Q92686	M12 tan	-0.179453	0.0496959	-0.115653	-0.0183285	0.581634	0.384128	0.607125	-0.0984228	0.0257868	-0.025056	-0.0465152	-0.203238	0.00981324	-0.0607212	-0.158664	-0.0597691	-0.344711	0.201868	0.138142	0.156589	-0.150182	-0.216299	-0.258623	-0.528385	-0.154066	-0.0938317	-0.0634145	-0.00541635	-0.250017	0.0867479	-0.237932	-0.0198651	0.085418	0.0754084	M12 tan|0.5816
2138	REEP2|B4DE60	M12 tan	-0.219109	-0.295596	-0.25808	-0.288409	0.573182	0.0993561	0.334742	-0.262734	-0.00908764	0.135967	0.351078	-0.200604	0.026138	-0.175342	-0.125834	-0.035952	-0.10651	0.00443688	-0.305456	-0.0941396	-0.343954	-0.377145	-0.0434865	-0.137148	0.29916	-0.0141422	0.158927	0.09709	0.135136	0.473268	0.24133	0.185933	0.315063	-0.299531	M12 tan|0.5732
1971	PPP1R12A|O14974	M12 tan	-0.428702	-0.178628	-0.503789	-0.347184	0.573104	0.00229526	0.185137	-0.328757	-0.436224	-0.148701	-0.112153	-0.112201	0.305542	-0.176846	-0.422731	0.0720245	0.141572	0.012328	-0.247087	0.0523555	-0.127804	0.0124591	-0.0878274	-0.387018	0.0368698	0.287512	0.255992	0.221902	0.152367	0.0655092	-0.0788489	0.18355	0.205215	-0.0464913	M12 tan|0.5731
1636	SNPH|O15079	M12 tan	-0.202316	-0.393509	-0.292428	-0.3746	0.569606	0.0925779	0.328231	-0.200027	-0.00062046	0.243416	0.166244	0.043002	0.250691	0.0434665	-0.0425496	-0.216992	-0.14832	0.0550047	-0.285467	-0.175524	-0.510157	-0.440082	-0.128577	-0.114802	0.458484	0.00293974	0.258658	0.165574	0.172049	0.505771	0.356113	0.350849	0.42577	-0.241796	M12 tan|0.5696
2145	DENR|O43583	M12 tan	-0.426864	-0.306061	-0.330255	-0.361009	0.568049	-0.0760763	0.25108	-0.00741997	-0.20946	0.0656157	0.0948295	-0.141542	0.155691	-0.293301	-0.234692	0.0471354	0.163166	0.0156612	-0.252825	0.00877961	-0.38068	-0.191207	-0.0569267	-0.172597	0.322871	0.173764	0.342688	0.255652	0.176233	0.225499	-0.00875024	0.165912	0.251819	-0.138873	M12 tan|0.568
3144	MFSD4|B7Z8X0	M12 tan	-0.326913	-0.388328	-0.388413	-0.444983	0.564736	-0.12198	0.242567	0.144827	0.0266657	0.412185	0.178262	-0.164786	-0.0416237	-0.0158933	-0.217445	-0.135384	-0.169386	0.356228	0.0419736	0.0654425	-0.545947	-0.104826	-0.156882	-0.179466	0.407704	0.0168307	0.39142	0.407456	-0.182535	0.141284	0.0109423	0.237347	0.0730421	-0.262177	M12 tan|0.5647
1935	AGFG1|P52594-2	M12 tan	0.12741	-0.17562	-0.00924786	-0.0278663	0.56274	0.505739	0.608892	-0.0582211	-0.199934	-0.210115	-0.218145	-0.279082	-0.109448	-0.0155271	0.139918	-0.178035	0.038919	-0.27493	-0.273089	-0.259276	-0.324901	-0.35334	-0.379575	-0.222103	0.284194	-0.0987007	0.253567	-0.105878	0.213689	0.0968294	-0.256726	-0.125718	0.0917029	-0.0229312	M12 tan|0.5627
2601	MAP7D1|Q3KQU3-4	M12 tan	-0.448059	0.101557	-0.264438	-0.0621632	0.559878	0.29084	0.391879	-0.210645	-0.323396	-0.25968	-0.124208	-0.23634	0.0372429	-0.2066	-0.375081	0.118763	-0.113956	0.0762252	0.0990057	0.222977	0.0324186	-0.047521	-0.150238	-0.498854	-0.279327	0.10083	-0.01692	0.0131617	-0.197122	-0.0588217	-0.354378	-0.0844478	-0.043626	-0.0356166	M12 tan|0.5599
1307	SVIP|Q8NHG7	M12 tan	0.0140803	-0.106508	0.0170698	-0.0229607	0.549881	0.493242	0.615338	-0.155615	-0.242042	-0.289772	-0.392451	-0.329729	-0.178737	-0.104234	-0.069953	-0.185124	0.155129	-0.286188	-0.226411	-0.0788925	-0.0327797	-0.272984	-0.264035	-0.406563	0.0827211	-0.134563	0.0814438	-0.243943	0.17739	0.0750257	-0.12963	-0.134447	0.143679	-0.0779734	M12 tan|0.5499
2231	PITHD1|Q9GZP4-2	M12 tan	-0.200212	-0.0793936	-0.18107	-0.0958501	0.532322	0.336533	0.551709	-0.167788	-0.235569	-0.0138734	-0.114727	-0.300207	-0.0724103	-0.207058	-0.231076	-0.0853782	-0.0575454	-0.137319	-0.285046	0.0801793	-0.216181	-0.279531	-0.240076	-0.277872	0.181156	0.0376144	0.154964	-0.00544525	0.146468	0.0884493	-0.169521	0.0304917	0.199107	-0.160303	M12 tan|0.5323
3747	CCSAP|Q6IQ19-2	M12 tan	0.00815086	0.0330071	-0.210607	-0.041	0.524525	0.0769067	0.422094	0.0265023	0.0287843	0.270585	0.199053	-0.176823	0.0494788	-0.208128	-0.15401	-0.0928892	-0.262796	0.233937	0.0124561	0.163029	-0.336909	-0.15836	-0.187068	-0.212666	0.15907	0.040448	0.178939	0.277011	-0.172391	0.014961	-0.165743	0.080254	-0.0282602	-0.0801018	M12 tan|0.5245
357	uncharacterized|A0A0B4J2D5	M12 tan	-0.388342	-0.457413	-0.37403	-0.421725	0.522803	0.0163171	0.183072	-0.348842	-0.152516	-0.0634212	0.187049	0.0283597	0.382793	0.154423	-0.0418718	-0.0553072	-0.195441	0.0477704	-0.341763	-0.144297	-0.272811	-0.255051	0.0469639	-0.151554	0.217246	0.281411	0.304918	0.213012	0.23991	0.617011	0.418171	0.438003	0.482384	-0.140635	M12 tan|0.5228
803	MT-ATP6|P00846	M12 tan	-0.388659	-0.326436	-0.305331	-0.32969	0.515981	0.0802087	0.255926	-0.145203	-0.233117	0.0119308	-0.0224021	-0.280218	0.0232336	-0.1151	-0.243346	0.0297589	0.1074	-0.0650581	-0.284782	-0.0854442	-0.275524	-0.165235	0.0420596	-0.0128047	0.267618	0.163559	0.238383	0.172846	0.359569	0.293198	0.0567278	0.333161	0.484038	-0.294803	M12 tan|0.516
1635	UBQLN2|Q9UHD9	M12 tan	-0.0157424	0.212514	-0.258741	0.0297344	0.51459	0.208076	0.299757	-0.0356558	-0.376445	-0.12967	-0.242552	-0.56154	-0.203602	-0.425711	-0.446715	0.0939054	-0.190482	0.0616888	0.10894	0.477151	0.167068	0.126112	-0.0781619	-0.449755	-0.0426125	0.220083	0.278416	0.225224	-0.140083	-0.218452	-0.519186	-0.125473	-0.139932	0.0586522	M12 tan|0.5146
3608	RAPH1|Q70E73-5	M12 tan	-0.394047	-0.293967	-0.364066	-0.375256	0.508922	-0.061671	0.22757	-0.206559	-0.288712	-0.0511232	0.167441	-0.151618	0.012505	-0.264443	-0.260851	0.0130162	0.170303	-0.0763493	-0.355702	-0.0294183	-0.318596	-0.13915	-0.0200333	-0.0949333	0.305985	0.281349	0.325939	0.196265	0.30556	0.310384	0.138819	0.223326	0.367664	-0.229638	M12 tan|0.5089
3549	DNM1L|O00429-8	M12 tan	-0.123139	-0.101462	-0.157821	-0.0752375	0.505272	0.194813	0.397705	-0.138195	0.0898645	0.0895535	0.117296	0.184189	0.312165	0.0142811	0.0316624	-0.294878	-0.237113	0.211468	0.0516502	-0.17167	-0.305725	-0.396088	-0.136934	-0.182615	0.0133443	-0.11307	-0.0895791	0.0293144	-0.0877664	0.348671	0.268972	0.227188	0.191645	0.0277472	M12 tan|0.5053
221	PALM|O75781	M12 tan	-0.125266	-0.374877	-0.379679	-0.440886	0.503668	0.0401836	0.206014	0.040735	-0.483504	-0.0782887	-0.358682	-0.233401	0.119221	-0.178874	-0.261618	0.0753661	0.542311	-0.150917	-0.410988	-0.132286	-0.297497	-0.142298	-0.505198	-0.46802	0.331797	0.185754	0.518844	0.159695	0.293955	-0.118613	-0.150855	-0.0256566	0.172474	0.0344529	M12 tan|0.5037
1996	RABL6|Q3YEC7	M12 tan	-0.121861	-0.0568552	-0.145083	-0.100535	0.499164	0.156792	0.360006	-0.158829	0.0603838	0.0697111	0.266048	-0.251016	-0.0381642	-0.0348873	-0.0866485	-0.12564	-0.396761	0.0302058	-0.104058	0.129025	-0.187064	-0.2403	0.0646563	-0.121613	0.13923	0.053269	0.111469	0.126527	-0.0178421	0.373337	0.00999543	0.12903	0.240871	-0.333218	M12 tan|0.4992
2128	CRIP2|P52943	M12 tan	-0.254702	-0.00879447	-0.0749973	-0.0248238	0.495666	0.253502	0.517501	0.314374	0.138022	0.22948	0.0253002	-0.263507	-0.179847	-0.0141352	-0.0800392	-0.112901	-0.266024	0.255787	0.16555	0.14973	-0.316307	-0.0700925	-0.144445	-0.31914	0.0782034	-0.224044	0.0490568	0.140128	-0.235979	-0.167258	-0.479144	-0.0821979	-0.082608	-0.0307738	M12 tan|0.4957
3113	UBE3A|Q05086-2	M12 tan	-0.499835	-0.163047	-0.463997	-0.400019	0.494343	-0.0819161	0.0563739	-0.0544251	-0.360649	0.051504	0.0576853	-0.286496	-0.010213	-0.383846	-0.494202	0.326979	0.156707	0.1907	-0.028586	0.203784	-0.128078	0.104664	-0.0466563	-0.25848	0.12385	0.259145	0.280612	0.328811	0.0386485	0.00456281	-0.205968	0.154227	0.182772	-0.148769	M12 tan|0.4943
1465	SSBP1|Q04837	M12 tan	-0.4397	-0.470709	-0.206036	-0.360445	0.493912	0.213286	0.365553	-0.0271839	-0.0631216	0.0773849	0.113049	-0.219581	-0.000373543	0.199054	-0.0280523	0.0665677	-0.0799218	-0.0250566	-0.294152	-0.159878	-0.474805	-0.306318	-0.161251	-0.0165655	0.349553	-0.0211973	0.203762	0.0742173	0.230373	0.369974	0.0549679	0.282555	0.471738	-0.310201	M12 tan|0.4939
68	GAP43|P17677	M12 tan	-0.301191	-0.318658	-0.539931	-0.50829	0.490115	-0.27071	0.119649	-0.111998	-0.499293	0.0132523	-0.210184	-0.116122	0.120803	-0.186466	-0.442164	0.236704	0.515997	-0.0271782	-0.469929	0.0528905	-0.243898	-0.0358403	-0.321288	-0.511219	0.268045	0.323922	0.469076	0.297936	0.201852	-0.0879578	0.0397674	0.0575154	0.147716	-0.0995951	M12 tan|0.4901
377	PRRT2|Q7Z6L0	M12 tan	-0.127486	-0.191018	-0.450588	-0.422923	0.477214	-0.201625	0.223785	-0.0823978	-0.366109	0.0840979	-0.327715	-0.0473592	0.0830355	-0.1452	-0.392286	0.141655	0.523047	0.134048	-0.175393	-0.0334511	-0.293285	-0.0427203	-0.542771	-0.685849	0.0415808	0.131743	0.250147	0.191512	-0.118259	-0.253398	0.0113209	-0.0822289	-0.0694878	-0.115236	M12 tan|0.4772
3706	TMEM55A|E5RIY0	M12 tan	-0.32534	0.104337	-0.175295	-0.0606287	0.474415	0.144778	0.38795	-0.250265	-0.208433	-0.220221	-0.208672	-0.000302538	0.0974189	-0.108853	-0.290326	-0.0311906	0.110063	0.08313	0.0972874	0.0241886	-0.135626	-0.0230953	-0.201559	-0.399588	-0.237207	0.0309832	-0.0953876	-0.0519712	-0.147149	-0.0901022	-0.0524793	0.0320942	0.0425729	-0.209761	M12 tan|0.4744
3444	ENPP2|Q13822	M12 tan	-0.0836185	0.052237	0.0215779	0.0949216	0.464663	0.232875	0.423631	-0.185348	-0.103322	-0.320941	-0.0123959	-0.214089	-0.134958	-0.110628	-0.0250399	0.128782	-0.160529	-0.142005	-0.0525832	0.129842	0.134165	-0.276396	0.138879	-0.215987	-0.0734645	0.0236344	0.00624199	-0.101274	9.00064e-05	0.342054	-0.0534258	-0.0364078	0.115844	-0.273153	M12 tan|0.4647
1817	CPLX3|Q8WVH0	M12 tan	0.0474256	-0.48401	0.0944523	-0.152271	0.464529	0.501505	0.448425	0.0257583	-0.17097	-0.272129	-0.279036	-0.357924	-0.122612	0.1948	0.269807	-0.0810985	0.0465726	-0.420364	-0.359804	-0.311898	-0.27178	-0.31719	-0.129737	0.110689	0.562687	-0.0829804	0.487127	-0.106132	0.402876	0.318525	-0.237264	-0.000971016	0.299737	-0.128905	M12 tan|0.4645
2403	|CON__Q3ZBD7	M12 tan	-0.433688	-0.153597	-0.307657	-0.270562	0.461918	0.000638583	0.3006	-0.0875928	-0.255287	-0.0328957	0.179338	-0.428218	-0.117963	-0.288784	-0.344229	0.438025	0.206442	-0.0693395	-0.344523	0.0762105	-0.245833	0.0290647	-0.0736569	-0.189594	0.0635265	0.0990847	0.105837	0.112618	0.174681	0.0707244	-0.299401	-0.0246692	0.249158	-0.356288	M12 tan|0.4619
2701	ATP2B2|Q01814-7	M12 tan	-0.22295	-0.126924	-0.163231	-0.142476	0.461145	0.152424	0.32047	-0.362367	-0.0598757	0.0367017	0.141062	-0.113646	0.107552	-0.0589178	-0.146525	-0.172168	-0.235369	0.0503256	-0.0564439	-0.022028	-0.116489	-0.268757	0.115297	-0.0309229	0.0430212	0.0134898	-0.0731852	-0.0106524	0.0552491	0.46139	0.305472	0.30606	0.348544	-0.415188	M12 tan|0.4611
3678	C19orf52|Q9BSF4	M12 tan	-0.263258	-0.311882	-0.333819	-0.406113	0.460901	0.027824	0.163075	-0.306193	-0.439806	-0.303179	-0.316983	-0.105223	0.274799	0.120399	-0.227293	-0.144688	0.113481	-0.0390422	-0.139008	-0.0908324	0.0267357	-0.0548083	-0.0821516	-0.354451	-0.0634742	0.357954	0.336377	0.162467	0.180172	0.14863	0.17318	0.22784	0.293596	0.0590876	M12 tan|0.4609
1803	GSK3B|P49841	M12 tan	-0.264527	-0.289529	-0.29647	-0.299998	0.459227	0.0472478	0.279857	-0.360051	-0.303267	-0.27441	0.0953408	-0.187164	0.233184	0.0524553	-0.151463	0.0734331	0.00365211	-0.0605629	-0.224126	-0.14832	-0.0748718	-0.158328	-0.00786937	-0.201618	-0.109659	0.271073	0.110191	0.0352238	0.213749	0.370316	0.191334	0.207577	0.410595	-0.145904	M12 tan|0.4592
2682	CCDC177|Q9NQR7	M12 tan	-0.169541	-0.279923	-0.370214	-0.355715	0.457051	0.0565672	0.163026	-0.302051	-0.255462	0.0800996	-0.0552626	0.0133744	0.256004	-0.111361	-0.162792	-0.000274862	0.0579418	0.0397721	-0.242463	-0.0845815	-0.270254	-0.303694	-0.263672	-0.27755	0.290289	0.173225	0.353513	0.207792	0.132426	0.207315	0.183072	0.223341	0.184463	-0.000669017	M12 tan|0.4571
3891	CAMSAP1|Q5T5Y3	M12 tan	-0.231655	0.0239951	0.00105745	0.0484699	0.453163	0.259249	0.362743	0.0216126	-0.0851137	-0.198293	-0.118901	-0.173843	-0.0529683	-0.213471	-0.100038	-0.20542	-0.0803905	-0.133241	0.00306994	0.128557	-0.0660951	-0.168657	0.0839624	-0.0755625	0.0846741	-0.0493197	0.0730226	-0.0349746	0.0478403	0.156322	-0.264091	-0.0183634	0.0655504	-0.0919309	M12 tan|0.4532
3030	CDKL5|O76039-2	M12 tan	0.205537	-0.0205171	-0.156469	-0.0619644	0.44613	0.118601	0.410377	0.0543724	-0.116551	0.0534036	-0.137073	-0.265207	-0.141086	-0.199168	-0.226871	-0.231616	0.0275688	0.184066	0.118854	0.0624931	-0.162559	-0.001225	-0.381774	-0.397702	0.00636666	0.0482646	0.187034	0.13524	-0.198031	-0.207819	-0.15769	-0.0771931	-0.0888853	0.118173	M12 tan|0.4461
842	DLG1|Q12959-9	M12 tan	0.0283129	-0.268622	-0.226249	-0.245808	0.442742	0.0788769	0.225878	-0.181611	-0.198824	-0.0556237	-0.0433462	-0.287447	-0.119728	-0.0312042	-0.016553	-0.0391811	-0.1714	-0.0961191	-0.314581	0.0487159	-0.119597	-0.180056	-0.0126636	-0.188942	0.400078	0.213004	0.484638	0.225449	0.220412	0.332489	0.0999967	0.128937	0.179041	0.00139069	M12 tan|0.4427
3153	GGA1|B0QYR6	M12 tan	0.0274383	-0.0210036	-0.0313222	0.0313199	0.442029	0.126382	0.405157	-0.0707098	-0.127287	-0.134883	-0.110477	-0.319852	-0.216856	-0.0992442	-0.106369	-0.348946	-0.191633	0.0719889	0.154554	0.132124	0.125395	0.00691672	0.136963	-0.14211	-0.0236558	0.0754461	0.141507	0.0581296	-0.0807077	0.0906215	-0.00622811	0.0953034	-0.00776117	-0.216787	M12 tan|0.442
3114	SLC30A1|Q9Y6M5	M12 tan	-0.138829	-0.210534	-0.296989	-0.274493	0.438721	-0.197509	0.182665	-0.235341	-0.133131	0.021649	0.246231	-0.189827	-0.0109526	-0.202246	-0.193164	0.21092	0.0977976	0.0683923	-0.292489	-0.0122947	-0.0940822	-0.204403	0.0776703	-0.156085	0.0725354	0.230676	0.146628	0.197519	0.186162	0.41142	0.341663	0.246483	0.349345	-0.256988	M12 tan|0.4387
4079	WIBG|Q9BRP8-2	M12 tan	-0.0488967	0.0980737	-0.204104	-0.0403649	0.438499	0.261301	0.480854	-0.445943	-0.377015	-0.305913	-0.370298	-0.185995	0.0499198	-0.0546516	-0.261756	0.059563	0.07821	-0.126803	-0.163131	0.102095	0.207214	-0.144331	-0.209299	-0.507938	-0.271885	0.175876	-0.0144043	-0.079262	0.0786855	-0.0217786	-0.0198164	0.0263489	0.144981	-0.0205722	M12 tan|0.4385
4335	PTDSS1|P48651-2	M12 tan	-0.140099	-0.127933	-0.338733	-0.25981	0.438241	0.0871486	0.326533	-0.29018	-0.385519	-0.119908	-0.311423	-0.340031	-0.127642	0.00516537	-0.322711	0.040663	0.0664775	0.0114787	-0.171017	0.107551	-0.0105214	0.0379083	-0.249507	-0.406629	-0.0145638	0.276077	0.291924	0.166536	0.0697281	-0.0910223	-0.0538289	0.128213	0.122967	-0.0726545	M12 tan|0.4382
402	PURA|Q00577	M12 tan	-0.299211	-0.340433	-0.402062	-0.413897	0.437559	-0.268284	0.135356	-0.376873	-0.275788	0.0191686	0.0780901	-0.0656281	0.0393962	-0.1272	-0.272083	-0.00612271	0.240176	0.0132887	-0.360604	-0.103628	-0.202778	-0.104041	0.112167	-0.0304835	0.238329	0.321291	0.267761	0.233732	0.327048	0.394723	0.513836	0.452628	0.433116	-0.471125	M12 tan|0.4376
2004	TUBA3D|Q13748	M12 tan	-0.0115413	-0.196657	-0.0240403	-0.0721399	0.433556	0.1213	0.329991	-0.0436016	0.0470824	0.0567011	0.226448	-0.327863	-0.168444	-0.123879	-0.0137034	-0.290655	-0.274595	0.0379853	-0.0672906	0.131481	-0.0691755	-0.142444	0.0959469	-0.0101783	0.232545	0.0545956	0.266978	0.131009	-0.0330046	0.281626	0.109303	0.113468	0.0597837	-0.249274	M12 tan|0.4336
1366	ATOX1|O00244	M12 tan	-0.345287	0.15002	-0.290272	-0.109465	0.431524	-0.123486	0.250468	0.0642496	-0.0950179	0.17267	0.0491227	-0.212504	-0.189536	-0.361694	-0.463843	0.190058	-0.0832234	0.275869	0.171313	0.512263	-0.0352575	0.00220536	-0.0296425	-0.385104	-0.00420111	0.10006	0.151288	0.294655	-0.297074	-0.161271	-0.298634	0.00562042	-0.128199	-0.160049	M12 tan|0.4315
995	RAD23B|P54727	M12 tan	-0.0330833	-0.248296	0.049649	-0.0596622	0.430607	0.208846	0.345904	0.0140074	0.101415	-0.0054719	0.246383	-0.2343	-0.161525	0.000746688	0.133169	0.117789	-0.19694	-0.296795	-0.402682	0.0162616	-0.176204	-0.466252	0.199522	0.0701622	0.479995	-0.114774	0.238115	-0.00750244	0.251482	0.524086	-0.0124951	-0.0294391	0.293197	-0.356683	M12 tan|0.4306
1978	ARFIP2|P53365	M12 tan	-0.139353	-0.451574	-0.312493	-0.380746	0.422337	0.245178	0.18676	-0.369738	-0.424961	-0.340284	-0.270246	-0.274395	0.114438	0.179145	-0.0922611	0.134147	0.0341475	-0.110646	-0.259964	-0.212721	-0.0732373	-0.00513322	-0.16774	-0.125994	0.160962	0.26485	0.398817	0.0880855	0.349065	0.300748	0.120846	0.352914	0.422207	0.018297	M12 tan|0.4223
3060	STMN3|Q9NZ72	M12 tan	-0.14475	-0.0154548	-0.37288	-0.212128	0.411815	-0.0332838	0.0323627	-0.0825737	-0.471201	-0.101303	-0.209987	-0.529261	-0.216932	-0.400064	-0.464022	0.24494	0.024485	0.00976602	-0.150131	0.41068	0.168442	0.214126	0.01987	-0.335571	0.134313	0.41364	0.504944	0.354297	0.0468947	-0.0830937	-0.347369	-0.0243434	-0.0346167	-0.152428	M12 tan|0.4118
2570	TOMM20|Q15388	M12 tan	-0.187673	-0.225978	-0.338605	-0.323607	0.410291	-0.0842012	0.202461	-0.439738	-0.513046	-0.328661	-0.193001	-0.269537	-0.101474	-0.0972391	-0.311246	0.154272	0.323365	-0.206474	-0.412983	0.0107641	0.0256528	0.0258475	-0.0265986	-0.204704	0.0612303	0.437683	0.324647	0.11512	0.337397	0.193434	0.175307	0.217523	0.339065	-0.467122	M12 tan|0.4103
2283	MPC2|O95563	M12 tan	-0.0279355	-0.146264	-0.206335	-0.115843	0.407908	0.198071	0.317912	-0.242478	-0.24654	-0.0416196	-0.154076	-0.139596	-0.0489706	-0.0915928	-0.182626	-0.145486	0.116765	-0.132919	-0.356906	-0.10891	-0.134874	-0.140892	-0.0511447	-0.0427881	0.250674	0.111662	0.141275	0.0448242	0.407825	0.185105	0.136588	0.276594	0.414417	-0.107013	M12 tan|0.4079
347	CCT6A|P40227	M12 tan	0.0949145	0.0361204	-0.0215545	0.0750731	0.405228	0.179206	0.308996	-0.162642	-0.311647	-0.359491	-0.15146	-0.403094	-0.406054	-0.349313	-0.149665	0.0487075	0.163999	-0.220505	-0.142304	0.0500046	0.129257	0.0545247	0.061514	-0.0667307	0.0583272	0.150648	0.151286	-0.0409279	0.147615	0.0909979	-0.18531	-0.115696	0.019558	-0.222785	M12 tan|0.4052
4207	YTHDF2|A0A087WXZ3	M12 tan	-0.337182	0.0503574	-0.186892	-0.0617169	0.401584	0.121184	0.274104	-0.23458	-0.0522161	0.100311	0.159805	-0.336197	0.00314614	-0.211698	-0.290014	-0.0682424	-0.313124	0.0909759	-0.097825	0.243309	0.00260845	-0.12248	0.184278	-0.109201	-0.0278891	0.0821113	-0.0507867	0.159265	0.0400089	0.245474	0.0610417	0.253694	0.247181	-0.159498	M12 tan|0.4016
3620	DDI2|Q5TDH0	M12 tan	-0.0389097	0.0222337	-0.126233	-0.109537	0.4007	0.0427209	0.179348	0.13144	-0.00954313	0.114288	-0.0687646	-0.462124	-0.284443	-0.45963	-0.236493	-0.0473617	-0.119579	0.116897	-0.00213393	0.316377	0.10656	-0.000153105	0.0616896	-0.407054	0.0585545	-1.17805e-06	0.276839	0.188313	-0.114398	0.0168313	-0.146077	-0.155613	-0.162727	0.202104	M12 tan|0.4007
1064	GAS7|O60861-1	M12 tan	0.0824189	0.0543283	-0.365709	-0.158447	0.39779	-0.150573	0.0228813	0.13207	-0.389098	-0.0446844	-0.152667	-0.534509	-0.318085	-0.447063	-0.449403	0.196331	0.0598458	0.150714	0.122414	0.372548	0.109319	0.193541	-0.0589082	-0.390282	0.0847693	0.324915	0.486147	0.390465	-0.102122	-0.212445	-0.296627	-0.0678346	-0.150192	-0.0438722	M12 tan|0.3978
2916	APOOL|A0A087WUX8	M12 tan	-0.266981	-0.182414	-0.126059	-0.136295	0.397808	0.284633	0.288945	-0.0875829	-0.379742	-0.36847	-0.442659	-0.284426	0.0954597	0.111361	-0.0418908	0.101728	0.159295	-0.160543	-0.214656	-0.14881	-0.0493786	-0.00864404	-0.160998	-0.231703	-0.0521564	0.0977579	0.0946172	-0.0861198	0.281391	0.0887857	-0.242105	0.100228	0.292921	-0.111945	M12 tan|0.3978
2959	RRAGA|Q7L523	M12 tan	0.0308661	-0.00631214	-0.0786789	0.0211496	0.391834	0.0177136	0.277246	0.139625	-0.0901154	0.0917916	-0.042644	-0.191865	-0.190812	-0.222811	-0.172673	-0.119073	0.125806	0.0829388	0.00860044	0.0952116	-0.142401	0.0234108	-0.129511	-0.188013	0.152782	-0.071901	0.160601	0.125199	-0.189687	-0.23402	-0.190519	-0.155525	-0.277311	-0.20814	M12 tan|0.3918
3862	OGFR|A0A0A0MRN5	M12 tan	0.147296	-0.0655949	-0.0476744	-0.0513939	0.390712	0.154933	0.432918	0.257393	0.0426339	0.170524	0.103776	-0.200516	-0.332757	-0.151945	0.00076133	-0.179472	0.0660898	0.0790275	0.0491909	-0.0535896	-0.366496	-0.186949	-0.369969	-0.182401	0.214318	-0.116136	0.234965	0.13872	-0.137865	-0.245112	-0.275932	-0.213042	-0.204348	0.0230013	M12 tan|0.3907
3732	ROMO1|P60602	M12 tan	-0.246473	-0.00323827	-0.0841623	-0.0508422	0.385615	0.211441	0.322081	0.155851	0.0371557	-0.00125904	0.0220649	-0.419157	-0.176777	0.0738831	-0.0847612	0.09351	-0.290693	0.243355	0.208553	0.105489	-0.15655	0.217505	-0.0165397	-0.187876	-0.114088	-0.0442199	-0.00834036	0.132338	-0.157878	-0.0532061	-0.392875	0.0531332	0.0879972	-0.105634	M12 tan|0.3856
2951	UBL4A|P11441	M12 tan	-0.101451	-0.0834903	-0.0431824	-0.0424105	0.382932	0.119681	0.231321	0.32665	-0.0221672	0.176149	0.0843295	-0.542752	-0.443932	-0.35034	-0.196355	-0.0612441	-0.226531	0.104258	0.122856	0.367284	-0.0496295	0.0268222	0.0915116	-0.0305387	0.33775	-0.0410741	0.330103	0.220489	-0.110338	-0.0347577	-0.430471	-0.0811126	-0.106315	-0.152337	M12 tan|0.3829
2224	KLC2|Q9H0B6	M12 tan	-0.163376	0.0218942	0.0254814	0.0955477	0.381655	0.240617	0.362844	-0.304028	0.0482948	-0.0678934	0.222853	-0.0459046	0.0303838	-0.24236	0.0122852	-0.0701882	-0.280135	-0.0464529	-0.13457	0.0218941	-0.16394	-0.333972	0.0747864	-0.0316594	0.0662494	-0.0599889	-0.127009	-0.119442	-0.0174123	0.452566	0.180697	0.0346256	0.120308	-0.151583	M12 tan|0.3817
2535	EXOC6B|Q9Y2D4	M12 tan	-0.060606	-0.0189003	0.0501468	0.0766203	0.381133	0.110462	0.307795	0.0234849	0.055931	-0.0900498	0.276271	-0.053435	-0.187249	-0.294202	0.0837107	-0.200509	-0.0285288	-0.150166	-0.20966	-0.0145768	-0.184689	-0.371008	0.0457937	-0.0845351	0.226383	-0.0300424	0.179351	-0.0144681	0.028206	0.244879	0.0389177	-0.189597	-0.0937687	-0.192928	M12 tan|0.3811
3708	PPP1R1A|F8VR76	M12 tan	-0.197411	0.0425003	0.0239521	0.131835	0.379153	0.25534	0.432738	-0.117779	0.23883	0.186624	0.365115	0.0209927	0.161279	-0.163561	0.0153872	-0.260826	-0.503027	0.102638	-0.0778902	0.147894	-0.189175	-0.308851	0.258896	0.127196	0.127632	-0.0670652	-0.102518	0.0886269	-0.00706326	0.348815	0.111186	0.185259	0.187014	-0.0231601	M12 tan|0.3792
3190	SYT5|O00445-2	M12 tan	0.227875	-0.264192	0.0465768	-0.162967	0.371349	0.043791	0.398251	0.150079	0.10619	0.122179	0.00213471	-0.0609974	-0.17227	-0.11676	0.103591	-0.218553	0.203311	-0.0855064	-0.161734	-0.168531	-0.447899	-0.231673	-0.305775	-0.237837	0.420093	-0.187334	0.299884	0.0511486	-0.112257	0.0183945	0.014925	-0.280544	-0.191554	-0.0958455	M12 tan|0.3713
1656	CEP170B|Q9Y4F5	M12 tan	-0.15873	-0.169652	-0.434867	-0.320208	0.370807	-0.0498087	-0.0927193	-0.0836116	-0.50051	-0.0147065	-0.132288	-0.660877	-0.304016	-0.410858	-0.497484	0.20077	-0.0306864	0.0561998	-0.126835	0.370663	0.234927	0.252444	0.141066	-0.187049	0.237806	0.417122	0.534527	0.397582	0.198356	0.0312882	-0.154022	0.178621	0.130899	-0.0278292	M12 tan|0.3708
4085	RNF214|Q8ND24	M12 tan	-0.0182892	0.272911	-0.137399	0.139593	0.366331	0.14001	0.267365	-0.107743	-0.266195	-0.107016	-0.162085	-0.310382	-0.212923	-0.5713	-0.338659	0.347963	0.168817	-0.120177	-0.137801	0.260512	0.00825783	-0.205479	-0.160473	-0.314179	0.038871	0.0148046	0.0507077	-0.0200363	0.0313916	-0.0898768	-0.232527	-0.145192	-0.0490568	-0.148405	M12 tan|0.3663
3892	FLG2|Q5D862	M12 tan	-0.358659	-0.0545656	-0.371015	-0.268326	0.360284	0.133569	0.167518	-0.404039	-0.231361	-0.114644	-0.00122831	-0.125369	0.21277	0.0941324	-0.308412	0.180198	-0.0721771	0.149737	0.0756186	-0.0587564	-0.191624	0.104857	-0.247336	-0.293263	-0.261661	0.140668	-0.0133613	0.0680701	-0.0610692	0.0503985	-0.0275417	0.216021	0.2442	-0.221865	M12 tan|0.3603
1729	WASL|O00401	M12 tan	-0.165817	0.140496	0.0794777	0.189041	0.358202	0.0952862	0.342211	-0.130204	0.0781626	-0.129498	0.0630755	-0.174514	-0.216196	-0.184668	-0.109692	-0.0924418	-0.172225	-0.0430379	0.10971	0.17266	0.0619128	-0.133895	0.336378	0.0769012	-0.05782	-0.0917317	-0.12754	-0.0578365	-0.0948547	0.2051	-0.0786337	0.0306249	0.00557818	-0.406587	M12 tan|0.3582
1654	OSBP|P22059	M12 tan	-0.251252	-0.0488834	-0.212764	-0.138446	0.355897	-0.00979761	0.0944051	0.15131	-0.109585	0.124769	0.0361325	-0.133976	0.0200631	-0.224041	-0.143425	-0.0117964	-0.0735214	0.00148209	-0.06684	0.162311	-0.216593	-0.231963	0.0167395	-0.0903312	0.30686	0.028698	0.258025	0.212826	0.0729225	0.123143	-0.248934	0.0572572	0.0495326	-0.157322	M12 tan|0.3559
2619	NUCB2|E9PKG6	M12 tan	-0.197347	-0.254812	-0.208081	-0.223047	0.336549	0.102556	0.132003	-0.149346	-0.0573915	-0.0628625	0.143009	-0.233641	0.049484	0.0429533	-0.0884249	0.164813	-0.16107	-0.042584	-0.211575	-0.00633046	-0.0862349	-0.149593	0.0849205	-0.0624654	0.0720184	0.176103	0.189294	0.148137	0.173756	0.377521	0.0654527	0.192808	0.339263	-0.0548173	M12 tan|0.3365
3459	MAP4K4|O95819-4	M12 tan	-0.24155	0.0367983	-0.192801	-0.0944778	0.335481	-0.152717	-0.0237762	0.159159	-0.0840852	0.169458	0.0631268	-0.231972	-0.0986905	-0.430561	-0.332283	0.0961762	-0.0623821	0.32813	0.19998	0.358622	-0.026879	0.101116	0.020598	-0.481018	-0.0390922	0.0468012	0.123822	0.233382	-0.389379	-0.1245	-0.262656	-0.182132	-0.337705	-0.0273546	M12 tan|0.3355
2609	WNK2|F8W9F9	M12 tan	-0.225335	-0.26621	-0.283111	-0.262071	0.335195	0.0311373	-0.053002	-0.183214	-0.198622	0.0188648	0.0713528	-0.331938	0.0721722	-0.0938124	-0.209944	-0.245461	-0.36675	0.0156953	-0.0789813	0.223851	0.141369	-0.0425199	0.362388	0.0591597	0.278176	0.322832	0.487997	0.329433	0.204749	0.335873	0.110533	0.355742	0.239718	-0.134057	M12 tan|0.3352
2853	TECPR1|Q7Z6L1	M12 tan	-0.208496	-0.0808941	-0.117849	-0.178746	0.333374	-0.0547091	0.177759	0.0617678	0.0718386	0.138871	0.255771	-0.319458	-0.21493	-0.301132	-0.186986	0.235741	-0.0871671	0.0162241	-0.0829371	0.280344	-0.156831	-0.155023	-0.0221632	-0.213337	0.211576	-0.0514045	0.208859	0.124212	-0.144125	0.164724	-0.142718	-0.116185	-0.0326302	-0.228604	M12 tan|0.3334
4171	SMPD3|H3BS51	M12 tan	-0.0249504	-0.0980086	0.0543472	0.0169813	0.329474	-0.0615973	0.190122	0.41204	0.207149	0.26566	0.0674448	-0.13787	-0.290656	-0.173119	-0.072416	-0.0961579	0.0387781	0.127713	-0.00433084	0.202205	-0.204069	-0.121967	-0.0428952	-0.0478016	0.314652	-0.20663	0.184707	0.135944	-0.179042	-0.102002	-0.123688	-0.105707	-0.142662	-0.207334	M12 tan|0.3295
4101	MAPRE3|Q9UPY8-2	M12 tan	0.176987	0.076532	-0.172619	0.0173986	0.323309	0.0656124	0.215286	0.175087	-0.0730958	0.140132	-0.0177857	-0.239213	-0.309657	-0.397527	-0.129164	-0.00397362	0.0883268	-0.00438422	-0.0916424	0.159483	-0.196288	-0.192448	-0.345488	-0.275455	0.254759	-0.0465525	0.263138	0.144793	-0.12542	-0.0701544	-0.126895	-0.206516	-0.258664	-0.269625	M12 tan|0.3233
987	RANBP1|P43487-2	M12 tan	0.103879	0.283201	0.101582	0.227192	0.310754	0.16129	0.329344	0.123439	0.0439568	-0.0782601	0.0473886	-0.364433	-0.359755	-0.38423	-0.189322	0.0172405	-0.119012	-0.0789254	0.141785	0.345371	0.00310809	-0.0475757	-0.0307279	-0.180673	-0.0346904	-0.100956	0.0354787	-0.0484091	-0.317387	-0.120277	-0.421709	-0.383845	-0.288911	-0.327875	M12 tan|0.3108
3420	SRRM2|Q9UQ35	M12 tan	0.0818281	-0.00286635	0.0755986	0.127677	0.303012	0.303878	0.392188	-0.248755	-0.21857	-0.280167	-0.235426	-0.324871	-0.0794846	-0.0679555	3.06865e-05	0.0747965	0.108391	-0.303847	-0.29753	-0.0856355	0.0544897	-0.117104	0.0135098	0.0791425	0.0108617	0.038252	-0.0012911	-0.163457	0.321857	0.147676	-0.0942147	0.0782936	0.257461	-0.367361	M12 tan|0.303
2180	FAM120A|Q9NZB2	M12 tan	0.0284945	0.165068	-0.104787	0.120582	0.300559	0.278427	0.244913	-0.303965	-0.228474	-0.251672	0.0186521	-0.288617	-0.0501566	-0.0574051	-0.0868989	-0.0171095	-0.385101	-0.038002	0.00592444	0.127931	0.146179	0.0139886	0.0294989	-0.166975	-0.160291	0.18217	0.021691	0.0092956	-0.0454716	0.103349	-0.184365	-0.0268913	-0.00883821	-0.0239938	M12 tan|0.3006
920	IGKV3-11|A0A087WZW8	M30 steelblue	0.0100508	-0.12358	0.0494059	-0.071642	-0.295298	-0.206441	-0.216244	0.0560771	0.253167	0.224642	0.104745	0.918753	0.564359	0.42287	0.309116	-0.313384	0.169614	0.0727184	-0.0403937	-0.395209	-0.370579	-0.223064	-0.239167	0.110111	0.118259	-0.188567	-0.165441	-0.0830983	-0.111361	0.00416145	0.418348	0.0407753	-0.0914784	0.139785	M30 steelblue|0.9188
894	IGLC3|A0A075B6L0	M30 steelblue	0.0170916	-0.191701	0.105172	-0.091923	-0.330503	-0.14764	-0.207098	0.0254468	0.244499	0.136278	0.0568846	0.906888	0.604745	0.48672	0.363844	-0.249213	0.229467	-0.0898708	-0.127668	-0.468642	-0.388996	-0.269198	-0.213322	0.197429	0.171513	-0.226128	-0.15975	-0.17821	0.0101662	0.0829289	0.406067	0.028072	0.0179826	0.0620961	M30 steelblue|0.9069
3213	IGKC|A0A087WYL9	M30 steelblue	-0.11446	0.0355644	0.0269738	0.00513774	-0.343093	-0.267935	-0.307745	0.0538727	0.316657	0.258907	0.160338	0.850239	0.403059	0.267236	0.185998	-0.190163	0.0286214	0.278323	0.17839	-0.17085	-0.219597	-0.0713487	-0.111091	0.0114077	-0.0632718	-0.170553	-0.26545	-0.0147031	-0.332892	-0.0667762	0.322841	-0.0203386	-0.266703	0.286846	M30 steelblue|0.8502
3408	IGHV3OR16-9|S4R460	M30 steelblue	0.133594	-0.0101553	0.350361	0.225852	-0.20982	0.0770772	0.0652399	0.170387	0.520388	0.0726432	0.154789	0.833192	0.424373	0.42043	0.569057	-0.305688	-0.0319283	-0.153032	-0.0430287	-0.440085	-0.391864	-0.520807	-0.131605	0.162537	0.140186	-0.49786	-0.332257	-0.330608	-0.117735	0.181319	0.209451	-0.214747	-0.132796	0.274066	M30 steelblue|0.8332
1741	IGHG3|A0A087WXL8	M30 steelblue	0.0433592	-0.0630719	0.135205	0.007994	-0.453781	-0.171367	-0.29743	0.0865842	0.327423	0.221404	0.168361	0.832457	0.478055	0.484542	0.359778	-0.279528	-0.084953	0.0552	0.0792789	-0.274236	-0.236977	-0.14477	-0.0596878	0.275321	0.0945783	-0.153552	-0.169727	-0.0615519	-0.134034	0.0331632	0.317383	0.0456796	-0.094072	0.23105	M30 steelblue|0.8325
3989	0|P01598	M30 steelblue	-0.0299956	0.053199	0.230569	0.112779	-0.553447	-0.108189	-0.371191	0.131267	0.41507	0.374332	0.20531	0.825071	0.429851	0.423332	0.279552	-0.253158	-0.0897227	0.144756	0.183515	-0.276691	-0.225499	-0.0619817	-0.113428	0.369785	-0.0362693	-0.33696	-0.440307	-0.167938	-0.23495	-0.119254	0.200374	0.0549703	-0.193865	0.214519	M30 steelblue|0.8251
3645	IGKC|A0A087X1V9	M30 steelblue	-0.121052	0.0917469	0.162194	0.0815179	-0.282431	-0.194502	-0.156435	-0.00443794	0.378013	0.161896	0.248333	0.823706	0.405357	0.0704462	0.262812	-0.0667967	-0.0369096	0.102408	0.0969306	-0.171185	-0.265655	-0.208352	-0.0703335	0.0599163	-0.0435006	-0.238318	-0.354063	-0.16795	-0.304172	0.16864	0.335051	-0.132478	-0.214321	0.104633	M30 steelblue|0.8237
2479	0|P01623	M30 steelblue	-0.0265439	-0.11175	0.0016777	-0.0874828	-0.199906	-0.0320012	-0.137283	-0.0183712	0.149601	0.0843763	-0.0133846	0.819275	0.58068	0.464304	0.272586	-0.186293	0.063454	0.0397385	0.00119846	-0.359803	-0.292439	-0.289316	-0.294626	-0.00325799	0.0285965	-0.142294	-0.150007	-0.0938814	-0.0878959	0.0452089	0.290402	0.0449765	-0.0112945	0.320363	M30 steelblue|0.8193
376	IGHG1|A0A087WYE1	M30 steelblue	-0.147799	-0.134657	-0.0730439	-0.148566	-0.139238	-0.235883	-0.206877	0.10634	0.231837	0.231897	0.169061	0.817929	0.669038	0.373699	0.207808	-0.202548	0.0927329	0.180578	0.0681209	-0.308474	-0.413136	-0.207555	-0.209853	0.0168974	0.0287721	-0.142689	-0.124859	0.029732	-0.221064	0.00979434	0.234477	0.0406617	-0.10949	0.0510846	M30 steelblue|0.8179
1643	IGHG4|P01861	M30 steelblue	-0.020545	-0.219061	0.0419861	-0.136105	-0.383354	-0.150383	-0.358487	-0.0599611	0.165178	0.0775808	0.0755418	0.814866	0.563408	0.476717	0.344355	-0.18453	0.0330671	-0.0206718	-0.025515	-0.407981	-0.247233	-0.178689	-0.0467119	0.299231	0.183553	-0.0628162	-0.0361259	-0.0523461	0.0684474	0.184999	0.485534	0.188787	0.0868071	0.242532	M30 steelblue|0.8149
3760	IGKV1-17|A0A087X0N5	M30 steelblue	0.148347	0.0440796	-0.0779786	-0.0256004	-0.373081	-0.468254	-0.500611	-0.0374278	0.162086	0.334583	0.226374	0.807983	0.348771	0.062861	0.161531	-0.192143	0.188492	0.0777448	-0.151504	-0.181765	-0.135252	-0.140186	-0.128167	0.14235	0.172038	0.0761315	-0.0487008	0.0649214	0.00998754	0.0117484	0.556141	0.124863	-0.158928	0.279514	M30 steelblue|0.808
2105	IGHG2|P01859	M30 steelblue	0.0181232	-0.149285	0.0929742	-0.0695403	-0.295033	-0.149777	-0.228763	-0.0301195	0.242885	0.082865	0.0578891	0.792492	0.448572	0.450036	0.360943	-0.125002	0.0393731	-0.0244271	-0.0432896	-0.35697	-0.270292	-0.272454	-0.0403441	0.21898	0.188379	-0.134648	-0.0916618	-0.0863156	0.0432317	0.240594	0.487342	0.160312	0.112341	0.12586	M30 steelblue|0.7925
3928	0|P01765	M30 steelblue	0.196268	0.164691	0.228706	0.233187	-0.425136	-0.0958586	-0.186556	-0.0714428	0.109142	0.0266998	-0.0351355	0.767773	0.278779	0.0645159	0.23832	-0.462335	0.234652	-0.144792	-0.0752697	-0.296901	-0.0308927	-0.146287	-0.112375	0.201283	-0.0262378	-0.158361	-0.346393	-0.293413	-0.0029651	-0.127282	0.371969	-0.174884	-0.239125	0.312138	M30 steelblue|0.7678
739	IGHA1|P01876	M30 steelblue	0.0256734	-0.0672973	0.0887283	-0.023271	-0.152923	-0.114534	-0.0850741	-0.0770043	0.14294	0.0214971	-0.0496669	0.7171	0.297536	0.242169	0.229768	-0.343378	0.245696	0.035314	-0.0172967	-0.366938	-0.148564	-0.0894813	-0.0696465	0.0342708	0.0239463	-0.148072	-0.177655	-0.130661	-0.0274269	0.0225297	0.462449	0.0288413	-0.0648378	0.198027	M30 steelblue|0.7171
1520	PNP|P00491	M30 steelblue	0.261735	-0.151329	0.270986	0.029693	-0.295346	0.10543	-0.00477833	0.241774	0.394683	0.140735	-0.0835988	0.710119	0.427075	0.547784	0.536107	-0.206834	0.0724336	0.0735271	0.186184	-0.515859	-0.462528	-0.311793	-0.490099	0.0276267	0.088722	-0.465436	-0.177995	-0.248607	-0.218667	-0.0860668	0.201179	-0.113383	-0.151968	0.342734	M30 steelblue|0.7101
3012	IGLL5|A0A087WYR4	M30 steelblue	-0.106045	-0.242161	-0.207601	-0.299308	-0.130934	-0.269042	-0.211258	-0.123494	-0.0609404	0.0411128	-0.181161	0.687996	0.665539	0.405259	0.0191071	-0.171694	0.406252	0.0517659	-0.116829	-0.398604	-0.208356	-0.0460838	-0.260138	-0.145426	-0.0739814	0.0140492	-0.0779531	-0.00610588	0.0326421	-0.116286	0.417777	0.145924	0.055212	0.250516	M30 steelblue|0.688
3532	LRG1|P02750	M30 steelblue	-0.161491	-0.291793	-0.0815572	-0.275024	-0.270163	-0.167243	-0.25395	0.0864796	0.223824	0.300449	0.118335	0.68394	0.58128	0.475922	0.233213	-0.00607963	0.0604448	0.270301	0.113138	-0.339945	-0.33241	-0.118524	-0.317308	-0.00309583	0.0109303	-0.198401	-0.155599	0.00288446	-0.183822	-0.0309627	0.315539	0.144943	-0.0352483	0.393668	M30 steelblue|0.6839
3237	POLR2H|C9JLU1	M30 steelblue	0.360065	0.240973	0.348071	0.292328	-0.296062	0.118868	0.0919377	0.151511	0.411005	0.018836	-0.0985035	0.681905	0.384843	0.207537	0.445477	-0.329692	0.0895344	-0.0866044	0.130635	-0.304315	-0.238658	-0.254977	-0.347652	0.044812	-0.10297	-0.34424	-0.267528	-0.296804	-0.214974	-0.22232	0.00874082	-0.295269	-0.336667	0.45034	M30 steelblue|0.6819
2895	CTNNA1|P35221	M30 steelblue	0.173876	-0.0356123	0.293356	0.153409	-0.195994	0.128674	0.0533321	0.173628	0.383599	0.0174342	0.0600073	0.660063	0.47329	0.50763	0.567674	0.012313	0.0332769	-0.111219	-0.0521463	-0.448029	-0.397247	-0.480246	-0.351339	-0.00674038	0.0121285	-0.407894	-0.263602	-0.28533	-0.139879	0.0654344	0.126954	-0.219949	-0.107688	0.196805	M30 steelblue|0.6601
997	APEH|P13798	M30 steelblue	0.11886	-0.114396	0.0964342	-0.00151743	-0.268031	-0.13503	-0.151114	-0.0777495	0.123998	0.0933804	0.00677331	0.607479	0.452818	0.325443	0.323978	-0.391421	0.214858	-0.133352	-0.251714	-0.40621	-0.166839	-0.164756	-0.0589963	0.187889	0.102295	-0.109094	-0.145505	-0.144007	0.183092	0.0674351	0.382116	0.071914	0.0251072	0.0560886	M30 steelblue|0.6075
4338	IGHG1|A0A087WYC5	M30 steelblue	-0.103206	-0.0820712	-0.0548693	-0.0238529	-0.128102	-0.0930235	-0.15492	-0.0315301	0.126459	0.265934	0.129359	0.600986	0.45127	0.288937	0.0594976	-0.251128	-0.056558	0.175013	0.0172785	-0.177059	-0.254197	-0.149046	-0.173353	0.077287	0.0753246	-0.175246	-0.206848	-0.0236674	-0.209485	-0.0234383	0.224466	0.114894	-0.138687	-0.0526969	M30 steelblue|0.601
2874	ARPC1B|O15143	M30 steelblue	0.221719	0.0622254	0.195254	0.136158	-0.366003	0.0565812	-0.0753835	-0.0639533	0.107432	-0.0957462	-0.249532	0.592075	0.361213	0.455725	0.280997	-0.24042	0.0603266	0.143194	0.303874	-0.361059	0.038596	0.172242	-0.134858	0.0887433	-0.313784	-0.143473	-0.383967	-0.227442	-0.114181	-0.165239	0.290624	0.102681	-0.0260998	0.394409	M30 steelblue|0.5921
3876	SWAP70|E7EMB1	M30 steelblue	0.0294814	-0.0418789	0.09193	-0.0472388	-0.139668	0.0254053	0.00307061	0.223417	0.276546	0.369778	-0.042835	0.586981	0.458202	0.22303	0.262742	-0.264053	0.112515	0.183159	0.0785328	-0.354703	-0.447593	-0.252357	-0.374816	-0.141032	0.1057	-0.395898	-0.212219	-0.147481	-0.0649691	-0.120806	0.145733	-0.0221281	-0.0362829	0.188169	M30 steelblue|0.587
3062	DYNC2H1|Q8NCM8	M30 steelblue	0.275911	-0.0856687	0.136859	0.00272145	-0.068316	-0.0612509	0.0151756	-0.00779281	0.194117	-0.0505798	-0.012392	0.564815	0.523986	0.289751	0.312085	-0.322533	0.0963245	-0.0798925	-0.0424559	-0.298053	-0.196692	-0.308447	-0.164011	-0.0667415	-0.00548573	-0.113774	-0.0181858	-0.112311	-0.0421089	0.0555586	0.352061	-0.102334	-0.0623104	0.23099	M30 steelblue|0.5648
3041	SEPT5|B4DJ62	M30 steelblue	0.370084	-0.00653601	0.0614426	0.0314817	-0.492017	-0.430626	-0.388528	0.0983389	0.0456092	0.102132	-0.23587	0.55908	0.24243	0.176994	0.153857	-0.274872	0.461443	-0.107998	-0.12235	-0.237642	-0.0169054	0.0640236	-0.0878729	0.201655	0.137674	0.0473046	0.0607314	0.020139	0.10357	-0.232626	0.37261	-0.00207052	-0.168726	0.211767	M30 steelblue|0.5591
2396	ZMPSTE24|O75844	M30 steelblue	0.263471	0.0704266	0.139222	0.0332155	-0.31654	-0.114479	-0.126029	0.101514	0.384124	0.323129	0.179412	0.527586	0.22978	0.223785	0.236058	-0.321592	0.0129181	0.28048	0.279354	-0.271537	-0.218681	0.0146659	-0.222657	-0.0448774	-0.135615	-0.279858	-0.329912	-0.100713	-0.325049	-0.164791	0.344774	-0.0926798	-0.201662	0.183683	M30 steelblue|0.5276
3920	SOD3|P08294	M30 steelblue	0.00355755	-0.085518	0.238486	0.0608755	-0.209026	-0.0266318	-0.11503	0.0859444	0.360313	0.154512	0.161184	0.502505	0.1223	0.311344	0.417925	-0.302371	-0.159447	0.0323018	0.176966	-0.302156	-0.228433	-0.223885	0.211726	0.39874	0.216302	-0.323379	-0.111588	-0.0913102	-0.0686002	0.246907	0.309839	0.0629387	-0.0785152	-0.110366	M30 steelblue|0.5025
2365	SPP1|P10451-4	M30 steelblue	0.113537	0.377447	0.323163	0.378049	-0.259707	0.184952	0.200307	0.0274849	0.269936	-0.0148803	-0.120621	0.4767	0.142812	0.119908	0.184	-0.237634	0.0628738	0.0183015	0.308862	-0.166643	-0.168317	-0.0674472	-0.298718	-0.0416526	-0.358538	-0.405794	-0.607421	-0.425655	-0.343707	-0.301273	-0.0666439	-0.258282	-0.279461	0.0637632	M30 steelblue|0.4767
1443	EIF2S1|P05198	M30 steelblue	0.366714	0.338126	0.388879	0.441714	-0.423195	0.0786868	-0.00752371	0.258735	0.246981	0.0641235	-0.264882	0.475528	0.125056	0.244877	0.345058	-0.208021	0.131942	-0.0275627	0.180353	-0.210754	-0.0524971	-0.0238891	-0.206166	0.0963751	-0.155525	-0.359349	-0.408232	-0.289093	-0.149349	-0.416684	-0.110459	-0.242308	-0.308432	0.230034	M30 steelblue|0.4755
2925	CRP|P02741	M30 steelblue	-0.10323	-0.0726771	-0.0267269	-0.15598	-0.309072	-0.169434	-0.210569	-0.140335	0.0561051	0.0916854	0.0226167	0.459018	0.326904	0.301247	0.0869391	0.033308	0.053061	0.120043	0.166889	-0.198108	-0.113723	0.0634133	-0.178079	0.0729549	-0.146313	-0.0587474	-0.205985	-0.0960905	-0.217617	-0.0968944	0.231274	0.0302367	-0.115936	-0.0174755	M30 steelblue|0.459
3686	SLC12A6|Q9UHW9-3	M30 steelblue	-0.284261	0.125754	-0.109704	-0.0522108	-0.153547	-0.246286	-0.133285	-0.161467	0.0167705	-0.0136999	0.0959915	0.430689	0.298238	0.00285379	-0.158783	-0.127532	0.0862058	0.087725	0.0794943	0.0453249	-0.0098281	0.0600322	-0.0306906	-0.103333	-0.254148	0.0709982	-0.19963	-0.0499788	-0.177713	-0.0816601	0.155067	0.0136699	-0.0802005	0.0959965	M30 steelblue|0.4307
4372	CNNM1|Q9NRU3-2	M30 steelblue	0.000479832	-0.0679095	-0.011466	-0.0313131	-0.442536	-0.150172	-0.433032	0.0118807	0.175974	0.0547893	-0.0103141	0.416568	0.287806	0.0982805	0.119374	0.134699	0.0526993	-0.00671852	-0.142003	-0.107236	0.0440973	-0.00124468	-0.123198	0.0203367	-0.0137825	0.0878472	0.0665982	0.00801303	0.0533892	-0.11618	0.200795	-0.0510889	-0.119113	0.637359	M30 steelblue|0.4166
4004	JMJD7|P0C870	M30 steelblue	-0.154713	0.0973244	0.264159	0.179842	-0.132076	0.239001	0.138258	-0.0114168	0.285146	-0.0370532	0.0804157	0.411125	0.269405	0.25126	0.292788	0.237856	-0.00967823	-0.116479	0.0367629	-0.235766	-0.263676	-0.31539	-0.202364	0.085298	-0.12696	-0.412788	-0.415726	-0.372554	-0.172549	0.0494184	-0.17605	-0.203063	-0.0697522	-0.112186	M30 steelblue|0.4111
4072	USP24|Q9UPU5	M30 steelblue	0.366837	0.161783	0.153544	0.151492	-0.455884	0.0145981	-0.333355	0.162024	0.144748	0.0802115	-0.135626	0.395826	0.285314	0.213673	0.162038	0.138356	0.22983	-0.110709	0.0406153	-0.188501	0.0417358	0.0571008	-0.151027	0.0960664	-0.0734571	-0.275533	-0.254518	-0.180434	0.0162186	-0.208645	-0.0609093	-0.174411	-0.0438655	0.118757	M30 steelblue|0.3958
4063	NIPA1|Q7RTP0	M30 steelblue	-0.461431	-0.0928107	0.00703136	-0.0428663	-0.0369437	-0.134001	-0.119072	0.106228	0.19689	0.170675	0.256203	0.375298	0.205256	-0.0268842	0.0283622	-0.199332	0.0441183	0.0604048	-0.116677	-0.048789	-0.247832	-0.0558691	0.134091	0.135147	0.111545	-0.0955776	-0.124553	-0.00703117	-0.0372399	0.0951983	0.0761408	-0.00370419	-0.0125419	-0.0449024	M30 steelblue|0.3753
1671	ARF6|P62330	M30 steelblue	0.0990917	-0.0777715	0.0228152	-0.0880992	-0.344442	-0.328591	-0.360983	0.466652	0.212559	0.319591	-0.022481	0.333687	0.0911698	0.216424	0.149774	-0.00964012	0.134236	0.33351	0.40839	-0.16721	-0.211577	0.12855	-0.150288	0.0859889	0.0338251	-0.177	-0.00027418	0.155774	-0.300277	-0.325991	0.000174567	-0.0468408	-0.310681	0.235173	M30 steelblue|0.3337
3139	AKR1C3|S4R3Z2	M30 steelblue	-0.132406	-0.0302947	0.000397011	-0.0539301	-0.129069	-0.188498	-0.220951	0.100877	0.207947	0.097625	0.234896	0.298427	0.307575	0.154129	0.07953	0.147471	-0.115992	0.268171	0.148922	-0.089589	-0.138141	0.093363	0.0556336	0.0365867	-0.133553	-0.0539738	-0.20952	0.0531711	-0.18895	0.127361	0.146424	0.0853512	0.0508975	0.191586	M30 steelblue|0.2984
3826	GCHFR|P30047-2	M28 skyblue	0.149252	-0.0253216	0.430252	0.320373	-0.353771	0.255661	-0.0361414	0.100738	0.34968	-0.160985	0.239527	-0.0558919	-0.194917	0.213584	0.463692	0.0950946	-0.213609	-0.382774	-0.0926297	-0.210245	0.0229288	-0.121256	0.375793	0.805553	0.147144	-0.252813	-0.215227	-0.298533	0.260603	0.419573	-0.0229539	0.0377783	0.219305	-0.321275	M28 skyblue|0.8056
1113	SYNCRIP|O60506-2	M28 skyblue	0.277078	0.0993257	0.451615	0.362545	-0.446563	0.106798	-0.120879	-0.0245148	0.450871	0.0438427	0.435172	0.177815	-0.0796057	0.22788	0.482121	-0.157826	-0.441205	-0.201389	0.0496584	-0.115166	0.0441265	-0.115473	0.408347	0.7504	0.0895615	-0.181688	-0.247288	-0.199224	0.0493641	0.350665	0.209842	0.0521566	0.0114666	-0.140395	M28 skyblue|0.7504
668	RPLP2|P05387	M28 skyblue	0.272146	0.0145477	0.448544	0.330054	-0.405408	0.109144	-0.115325	-0.10886	0.0219706	-0.362592	-0.103377	-0.107016	-0.310176	0.0438303	0.300244	0.0805638	0.156823	-0.468623	-0.192404	-0.203992	0.238954	0.116779	0.323944	0.707823	0.0434329	-0.0295846	-0.163434	-0.345679	0.371162	0.207803	0.145961	0.0210873	0.138616	-0.209159	M28 skyblue|0.7078
705	PSMD2|Q13200	M28 skyblue	0.301424	-0.0705169	0.422376	0.187891	-0.624066	-0.201435	-0.417042	0.45396	0.42589	0.251075	0.150636	0.306447	-0.117553	0.173371	0.467578	-0.136576	0.0345254	-0.0216473	0.194596	-0.21184	-0.113195	0.048163	0.15425	0.70627	0.263519	-0.260609	-0.0630731	-0.058314	-0.0522939	-0.0272696	0.0967244	-0.0525036	-0.236912	0.0789613	M28 skyblue|0.7063
1172	DDX3X|O00571-2	M28 skyblue	0.126129	-0.134393	0.194076	0.0771965	-0.454364	-0.204924	-0.366544	-0.0235775	0.26241	0.146693	0.359278	0.223352	0.0741348	0.19092	0.274433	-0.127399	-0.205293	-0.00175036	-0.0414582	-0.125159	0.0972287	0.110071	0.440317	0.697152	0.190029	0.0480581	-0.0410845	0.0501648	0.208212	0.267932	0.406175	0.312615	0.176719	0.0891535	M28 skyblue|0.6972
1640	NUCB1|Q02818	M28 skyblue	0.112634	-0.139791	0.298702	0.134886	-0.201818	-0.0308879	-0.12508	-0.00604864	0.152734	-0.132045	0.400415	-0.153823	-0.208258	-0.00219884	0.293466	0.0759024	-0.0553397	-0.504062	-0.453963	-0.0237008	0.119523	-0.135134	0.498893	0.693243	0.382977	0.049851	0.174897	-0.0949139	0.449546	0.431819	0.0830517	0.0139318	0.227374	-0.381215	M28 skyblue|0.6932
3538	MRPL46|Q9H2W6	M28 skyblue	-0.016244	-0.056225	0.0776227	0.0462675	-0.39002	-0.0834262	-0.423323	-0.281859	-0.0702216	-0.14595	0.269675	-0.150925	-0.147149	-0.110444	0.0451639	0.247446	-0.20737	-0.161817	-0.101769	0.0804194	0.38489	0.19389	0.542541	0.677048	0.0944553	0.299449	0.0837384	0.0434014	0.360679	0.363024	0.240292	0.318528	0.260409	0.0309087	M28 skyblue|0.677
4152	0|A0A087WTC8	M28 skyblue	0.165349	-0.103203	0.359489	0.205839	-0.215683	0.105471	0.00942539	-0.275464	0.285702	-0.271143	0.346588	0.126456	0.0446789	0.198067	0.461835	-0.116406	-0.317031	-0.439856	-0.263426	-0.142599	0.150655	-0.23865	0.600573	0.672554	0.170956	-0.0262648	-0.0265773	-0.215085	0.303195	0.668327	0.260216	0.0893959	0.216128	-0.15649	M28 skyblue|0.6726
2398	ANXA3|P12429	M28 skyblue	-0.0846248	-0.180416	0.291432	0.0871115	-0.419104	-0.108789	-0.287521	-0.0273355	0.321661	0.0157535	0.406497	0.301399	0.0684162	0.27692	0.391034	-0.004069	-0.135507	-0.300972	-0.318261	-0.149052	0.080364	-0.233413	0.460944	0.661009	0.244043	-0.077511	-0.0935518	-0.144893	0.3294	0.470307	0.342986	0.147244	0.236471	-0.0130769	M28 skyblue|0.661
4091	PBDC1|Q9BVG4	M28 skyblue	0.0521097	-0.0124695	0.117476	0.101673	-0.561288	-0.469721	-0.570428	0.110367	0.308546	0.426834	0.452346	0.25713	0.138025	0.0632075	0.133915	-0.00355606	-0.11171	0.0856544	0.0174055	0.0810101	0.0659231	0.125539	0.537651	0.65862	0.216535	-0.00627455	-0.0888331	0.168347	0.070244	0.0982434	0.2557	0.225655	0.0204943	-0.238669	M28 skyblue|0.6586
4140	MRPL4|K7ES61	M28 skyblue	0.0646807	-0.179931	0.163247	0.126025	-0.378645	-0.0824397	-0.250463	-0.226356	0.00143583	-0.172752	0.181971	0.0329571	-0.0882834	0.225114	0.219815	0.103001	0.0479934	-0.314184	-0.35871	-0.234461	0.186938	0.0215599	0.500593	0.657307	0.266827	0.0500552	-0.0333806	-0.116166	0.534831	0.390511	0.407569	0.259025	0.341314	-0.178466	M28 skyblue|0.6573
297	CTNNA2|P26232-2	M28 skyblue	0.295655	-0.269575	0.325012	0.0870363	-0.346669	0.174898	-0.14864	-0.00800408	0.106191	-0.248359	0.00855621	0.261159	0.227962	0.399147	0.533746	-0.161833	0.00445777	-0.366315	-0.147341	-0.469581	0.00978067	-0.106456	0.184214	0.641235	0.193864	-0.0171232	0.0759667	-0.172848	0.41472	0.276102	0.221458	0.128494	0.228525	0.249484	M28 skyblue|0.6412
3407	UBLCP1|Q8WVY7	M28 skyblue	0.0208915	0.142539	0.174957	0.167782	-0.564166	-0.269594	-0.539505	-0.0966423	0.0631297	0.025937	0.14606	0.125386	-0.11039	-0.105076	-0.00618206	0.146163	0.0180271	-0.0594549	0.0961499	0.120081	0.416958	0.318352	0.582888	0.62676	-0.0279777	0.0848174	-0.171892	-0.0347144	0.123437	0.0404623	0.198544	0.143992	-0.00132525	-0.164636	M28 skyblue|0.6268
4044	GRID1|G3V186	M28 skyblue	-0.115615	-0.114307	0.181835	0.0772285	-0.18418	-0.149457	-0.211313	0.00742368	0.273243	0.163917	0.568431	0.123694	0.0618678	0.0303802	0.26174	0.167332	-0.243018	-0.144689	-0.266085	-0.00277105	-0.0870162	-0.226906	0.43791	0.617767	0.358595	-0.0502872	-0.00646659	0.0216697	0.197593	0.504905	0.265173	0.172981	0.195295	-0.441924	M28 skyblue|0.6178
3238	CDIP1|Q9H305-3	M28 skyblue	-0.0124568	-0.250632	0.164372	-0.0333662	-0.201499	-0.0173919	-0.18475	0.252901	0.453569	0.301777	0.566579	-0.0439298	0.0544947	0.340401	0.372225	-0.265911	-0.565038	0.0823888	0.106427	-0.00915787	-0.151146	-0.053595	0.359642	0.609804	0.302743	-0.0831746	0.155568	0.145377	0.00306825	0.319296	0.116285	0.240614	0.125373	-0.137023	M28 skyblue|0.6098
3914	RECQL|P46063	M28 skyblue	0.0300817	-0.203733	0.227138	0.0533791	-0.273499	0.0351576	-0.198322	0.057807	0.0434567	-0.19474	-0.0142043	0.0419432	0.0631066	0.21608	0.293465	0.0896717	0.0933564	-0.261959	-0.103382	-0.268949	0.0113029	0.0889274	0.274812	0.602661	0.194287	-0.0171184	0.0181101	-0.111425	0.367999	0.206872	0.100575	0.188256	0.262709	-0.0547733	M28 skyblue|0.6027
1607	VPS16|Q9H269	M28 skyblue	0.381568	-0.200673	0.306656	0.109	-0.188111	-0.0212142	0.0142693	0.134312	0.417095	0.150689	0.365073	0.280618	0.0669311	0.23714	0.483858	-0.370799	-0.0681281	-0.207709	-0.12327	-0.351647	-0.263521	-0.277012	0.180946	0.600038	0.379951	-0.194767	0.073003	-0.0543085	0.193158	0.27215	0.281738	0.0647947	0.0805251	-0.0620417	M28 skyblue|0.6
3136	SLC15A2|Q16348-2	M28 skyblue	-0.0371383	-0.419948	0.141812	-0.126866	-0.313344	-0.0676446	-0.342034	0.162909	0.0950878	0.00418829	0.0823109	0.21013	0.314153	0.342716	0.315453	-0.124254	0.119652	-0.281603	-0.244069	-0.299675	-0.0736119	-0.0617683	0.249997	0.595055	0.385114	-0.0352797	0.211993	-0.0103276	0.416944	0.185228	0.153591	0.192341	0.23099	0.0279576	M28 skyblue|0.5951
2856	GGH|Q92820	M28 skyblue	-0.176607	-0.104268	0.134117	0.0261514	-0.319132	0.0550674	-0.301492	-0.0250233	0.168569	0.0158878	0.419762	-0.0824916	0.0521695	0.140684	0.185214	0.190681	-0.183716	-0.107693	-0.0813401	-0.152243	0.0305203	0.0712861	0.360885	0.593475	0.0445158	-0.0252823	-0.131646	-0.074794	0.290252	0.256978	0.0394109	0.211997	0.319622	-0.227754	M28 skyblue|0.5935
1783	DDX5|J3KTA4	M28 skyblue	-0.0239294	0.0282938	0.132289	0.0794863	-0.261436	-0.241277	-0.374992	0.0876577	0.143992	0.0626479	0.419444	-0.153089	-0.263617	-0.337506	-0.0305824	0.185373	-0.0135191	-0.0435687	0.0445387	0.133075	0.138312	0.215616	0.532236	0.592335	0.173074	0.0886275	0.0354062	0.0957095	0.130671	0.178227	0.0852278	0.0810367	0.0738891	-0.24512	M28 skyblue|0.5923
1616	GSTK1|Q9Y2Q3	M28 skyblue	-0.0131874	0.160868	0.177635	0.232466	-0.438535	-0.0595282	-0.397423	-0.10344	0.133478	0.014227	0.164127	0.307883	0.0499991	0.138649	0.182806	-0.209133	-0.318915	0.015275	0.170813	-0.00340768	0.271503	0.101019	0.527286	0.586635	-0.00669122	0.0422603	-0.195811	-0.0344683	0.1193	0.19301	0.277078	0.277417	0.0681608	-0.0279606	M28 skyblue|0.5866
2509	WDR26|Q9H7D7	M28 skyblue	-0.00965462	-0.431132	0.0979687	-0.18263	-0.143442	-0.328586	-0.264265	0.313389	0.200507	0.149418	0.276705	0.108908	0.0573323	0.323202	0.31996	0.0260861	0.0744421	-0.0597127	-0.101782	-0.217856	-0.163354	-0.0174928	0.307237	0.568086	0.409988	-0.0435736	0.27481	0.175511	0.151875	0.21733	0.121282	0.154495	0.0627857	-0.244231	M28 skyblue|0.5681
1295	PSMC4|P43686	M28 skyblue	0.111608	-0.0980828	0.263892	0.157156	-0.178888	-0.0928899	-0.171091	0.0917154	0.285066	0.0249937	0.300461	0.00844282	-0.130228	-0.010563	0.291989	-0.0326591	-0.0783776	-0.177835	-0.146706	-0.103794	0.0801821	-0.147346	0.533969	0.55231	0.280687	-0.100651	-0.0054958	-0.0509571	0.315381	0.422646	0.265318	0.164296	0.217224	-0.226714	M28 skyblue|0.5523
4324	PDGFRB|P09619-2	M28 skyblue	0.122381	-0.268943	0.202355	-0.0835141	-0.276423	-0.143313	-0.266725	0.314542	0.321602	0.125108	0.328416	0.00698024	-0.218332	0.43756	0.435792	0.340553	-0.0590937	-0.0227283	-0.011228	-0.214972	-0.186915	0.00493205	0.134144	0.543647	0.308211	-0.190575	0.103993	-0.00314726	0.107833	0.278439	-0.0349733	0.0812964	0.0995408	-0.199301	M28 skyblue|0.5436
2794	LDHD|Q86WU2-2	M28 skyblue	-0.336966	-0.296974	-0.04962	-0.17629	-0.111914	-0.123112	-0.259605	-0.228248	-0.066899	-0.0349728	0.226824	-0.114732	-0.0847772	0.0483364	0.00212416	0.0943575	-0.101703	-0.260539	-0.323909	0.0531934	0.141081	-0.014902	0.463544	0.539987	0.285723	0.209741	0.219038	0.0779451	0.337258	0.436194	0.169297	0.292363	0.233596	-0.350985	M28 skyblue|0.54
3345	RNF126|K7EIY6	M28 skyblue	-0.116374	-0.220632	-0.00676619	-0.0884944	-0.114554	-0.125592	-0.227441	0.00623022	0.0904962	0.115972	0.172588	-0.0371527	-0.046915	0.116744	0.0969662	-0.0842607	-0.178458	-0.214124	-0.278568	0.0169722	-0.0216108	-0.0906975	0.401526	0.538236	0.404093	0.135122	0.282294	0.190028	0.344168	0.324577	0.0772265	0.26228	0.21483	-0.0877937	M28 skyblue|0.5382
2271	ARHGAP5|A0A0A0MSK6	M28 skyblue	-0.215547	0.0495865	0.243776	0.195809	-0.0943452	0.1052	-0.00059955	-0.0237924	0.180497	-0.11285	0.403903	0.0788165	0.0798014	-0.0343774	0.182319	0.212936	-0.167168	-0.23145	-0.129817	-0.0242984	-0.0549564	-0.175782	0.345292	0.537982	0.0927878	-0.0623897	-0.189389	-0.156371	0.198631	0.3696	-0.00786662	0.0818368	0.272955	-0.246694	M28 skyblue|0.538
4166	ASNS|P08243-3	M28 skyblue	0.0201705	-0.142308	0.24151	0.0818454	-0.233011	0.201366	-0.0934671	-0.158768	0.0106431	-0.283723	0.200826	-0.390275	-0.228827	0.14194	0.234322	0.32761	-0.246332	-0.131685	0.0343007	-0.0889185	0.300824	0.166845	0.349598	0.520139	-0.13134	0.0833509	-0.114067	-0.144917	0.22663	0.385388	0.0300529	0.206027	0.315989	-0.050421	M28 skyblue|0.5201
1316	RPS19|P39019	M28 skyblue	0.154143	-0.0221636	0.195218	0.175133	-0.317466	0.141917	-0.248451	-0.180999	-0.0725035	-0.207417	0.0293798	-0.153945	-0.0449141	0.0769722	0.150189	-0.0974001	-0.232344	-0.174666	-0.0375479	-0.011558	0.488311	0.0954342	0.473543	0.505988	-0.0047995	0.138282	-0.0280118	-0.102216	0.408223	0.241496	0.242296	0.286268	0.296018	0.162154	M28 skyblue|0.506
3145	VAMP7|P51809	M28 skyblue	-0.0229525	-0.12173	0.0538084	-0.0079493	-0.231188	-0.212647	-0.273983	0.200299	0.245649	0.268804	0.225818	0.0923244	-0.00163629	0.213851	0.205358	-0.177486	-0.27341	0.172811	0.149511	0.0226944	-0.0544923	0.112674	0.306025	0.495632	0.196074	0.0289009	0.104394	0.234722	-0.00565515	0.137097	0.11257	0.320377	-0.0179057	-0.14538	M28 skyblue|0.4956
3414	CLCN6|P51797-6	M28 skyblue	-0.235241	-0.283529	0.0364567	-0.137264	-0.234965	0.0335276	-0.323752	-0.0443968	0.0741794	-0.0124442	0.266286	0.0273533	0.143156	0.20285	0.221195	0.0637798	-0.287807	-0.0674495	-0.0671111	-0.103691	0.136772	-0.0949036	0.420771	0.489218	0.156027	0.118953	0.0967678	0.058568	0.365262	0.463223	0.220627	0.360693	0.386759	0.16916	M28 skyblue|0.4892
2685	ACY1|Q03154	M28 skyblue	0.157104	0.0748571	0.247277	0.193881	-0.330695	-0.0766425	-0.159987	-0.236984	0.174254	-0.112739	0.190659	-0.0311226	-0.00543436	0.0193685	0.156506	-0.0330395	-0.0838059	-0.29518	-0.123968	-0.0158011	0.246715	-0.0246132	0.368862	0.487596	-0.0809791	-0.00522965	-0.156802	-0.182047	0.161961	0.249514	0.184069	0.0635277	0.0657821	-0.240385	M28 skyblue|0.4876
2722	RAB31|Q13636	M28 skyblue	0.0053044	0.0597648	0.270907	0.237875	-0.149175	0.214424	-0.0536825	-0.128985	0.192751	-0.184767	0.310313	-0.0455994	-0.0750256	-0.157294	0.250186	0.179537	-0.199193	-0.269506	-0.161854	-0.100803	0.0574101	-0.183025	0.338852	0.467339	0.0640953	-0.0630626	-0.153208	-0.217172	0.28524	0.47369	0.0591743	0.0374616	0.249287	-0.0352367	M28 skyblue|0.4673
4078	COMMD1|Q8N668-2	M28 skyblue	0.197697	-0.0285975	0.36521	0.205477	-0.323619	0.125006	-0.118966	0.267472	0.352323	-0.0250438	0.174507	0.0767127	-0.129015	0.081179	0.396064	0.230351	0.0172137	-0.141007	0.141049	-0.212825	-0.132716	-0.101561	-0.053053	0.447123	0.0878796	-0.268301	-0.0298189	-0.131653	-0.0950189	-0.0208942	-0.223176	-0.188997	-0.223708	0.126587	M28 skyblue|0.4471
830	AK3|Q9UIJ7	M28 skyblue	0.170091	-0.273896	0.30478	0.0140133	-0.254936	0.0449644	-0.165254	0.132671	0.279843	-0.00113125	0.138745	-0.10136	-0.201824	0.171257	0.451038	-0.134153	-0.129794	-0.358939	-0.264645	-0.158823	0.00321515	-0.230931	0.243855	0.446129	0.377394	-0.0921103	0.226711	-0.0757381	0.283693	0.398965	0.129952	-0.0270469	0.0557045	0.0298839	M28 skyblue|0.4461
4354	HECTD4|Q9Y4D8-5	M28 skyblue	0.023562	-0.230331	0.0679556	-0.0655555	-0.0518399	0.186766	-0.019303	-0.1347	-0.0876263	-0.0788928	-0.0076292	-0.205054	0.0275895	0.00540712	0.193031	-0.165436	-0.123453	-0.362953	-0.270519	-0.0943219	0.0368329	-0.205929	0.203655	0.429327	0.371667	0.12266	0.318976	0.035589	0.470849	0.282973	0.0834407	0.20503	0.226461	-0.00291694	M28 skyblue|0.4293
2927	ARVCF|C9JJX6	M28 skyblue	0.0905431	-0.203217	0.196185	0.0076156	-0.213397	-0.0196965	-0.128391	0.114338	0.16177	-0.0732776	0.109653	0.196878	-0.0106994	0.143386	0.247824	-0.21719	0.185889	-0.232519	0.00315882	-0.285007	-0.15675	0.0886802	0.0763383	0.424503	0.225518	-0.122789	0.142644	-0.0857499	0.0269493	0.037398	0.0164541	-0.131403	-0.14949	-0.156663	M28 skyblue|0.4245
2472	ACAD8|Q9UKU7	M28 skyblue	0.24185	-0.131551	0.349609	0.120017	-0.235552	0.0434616	-0.000537334	0.0396339	0.250178	0.00795952	-0.146383	0.179966	-0.0986261	0.268965	0.401747	-0.109483	0.149255	-0.28392	-0.240691	-0.323596	-0.108404	-0.177675	0.12529	0.397608	0.288181	-0.244853	-0.0907916	-0.2311	0.311966	0.238232	0.30666	0.080358	0.20831	-0.17063	M28 skyblue|0.3976
4129	COA5|B9A057	M28 skyblue	0.0410379	-0.0522351	-0.0156794	0.0677037	-0.098789	0.0112521	-0.163125	-0.105361	0.0270417	0.0855551	0.176833	0.164894	0.105356	0.0873209	0.173908	-0.665903	-0.352878	-0.119235	0.0301153	-0.0702441	0.110584	0.0169114	0.376399	0.393936	0.173987	0.177779	0.162573	0.139828	0.136006	0.266579	0.299134	0.212328	0.0161756	-0.00394645	M28 skyblue|0.3939
1507	MCCC1|Q96RQ3	M28 skyblue	0.0617995	-0.460854	0.205504	-0.132536	-0.0762551	-0.0256908	-0.141584	0.412585	0.301502	0.166919	0.182727	-0.126664	-0.0578374	0.200398	0.374429	0.0204924	-0.0735304	-0.051547	-0.0766876	-0.166457	-0.196419	-0.166768	0.151602	0.393783	0.44639	-0.191528	0.270231	0.0649896	0.141039	0.315515	0.0856247	0.0737888	0.113095	-0.0396411	M28 skyblue|0.3938
3652	EHD4|A0A087WUA5	M28 skyblue	0.269173	-0.238416	0.409454	0.151542	-0.146549	0.140822	0.0759259	0.240538	0.222329	-0.0636336	-0.0333045	0.0887345	0.00302036	0.316636	0.450496	-0.0174439	0.251658	-0.291002	-0.159107	-0.409366	-0.159045	-0.185444	-0.00657373	0.378194	0.228096	-0.412064	-0.0642219	-0.320628	0.15714	0.0406668	-0.0702315	-0.199807	-0.015889	-0.191899	M28 skyblue|0.3782
750	ACADVL|P49748	M28 skyblue	-0.0683729	-0.048452	0.132379	0.0376436	-0.207704	-0.255289	-0.220544	-0.0965024	0.257752	0.0813127	0.165618	0.300433	0.14681	0.0424529	0.14423	-0.200315	-0.0472954	0.0288371	0.0649946	-0.0819533	0.10107	-0.119483	0.428167	0.37302	-0.00393803	-0.0327644	-0.143102	-0.0284151	0.0619293	0.334372	0.435973	0.2508	0.115525	-0.142139	M28 skyblue|0.373
3942	MCF2L|O15068-5	M28 skyblue	0.115301	0.0517721	0.219922	0.168167	-0.286272	-0.0962165	-0.196379	0.394984	0.255848	0.0575987	0.304762	0.0598697	-0.175932	-0.0849827	0.186345	0.190253	-0.00448858	-0.0870665	0.0524306	0.0480915	-0.0892263	0.00214746	0.0439059	0.367323	0.115063	-0.142674	0.030746	0.00179507	-0.0806771	-0.0402555	-0.330607	-0.223894	-0.230942	0.145464	M28 skyblue|0.3673
3901	HTATSF1|O43719	M28 skyblue	0.0983958	-0.120219	0.394389	0.212762	-0.0749066	0.28606	0.16389	0.173221	0.157974	-0.1501	-0.125912	-0.116983	-0.165067	0.0472391	0.311985	0.0860313	0.248459	-0.381614	-0.207382	-0.285801	-0.205726	-0.142993	-0.123515	0.358841	0.208314	-0.30793	-0.0474558	-0.299727	0.154337	-0.034528	-0.302399	-0.243116	-0.0675402	-0.0314093	M28 skyblue|0.3588
887	PSMA5|P28066	M28 skyblue	0.362226	0.0314191	0.360731	0.236341	-0.186444	-0.096587	-0.0473177	0.181589	0.239766	-0.0333695	0.00281775	-0.017289	-0.419506	-0.087869	0.269658	0.013013	0.195445	-0.33513	-0.208717	-0.0384179	0.0269327	-0.102741	0.226439	0.347953	0.325451	-0.17278	0.093189	-0.137684	0.137401	0.110993	0.0510287	-0.217875	-0.124528	-0.299797	M28 skyblue|0.348
1708	MYCBP2|O75592-2	M28 skyblue	0.112342	-0.233099	-0.089425	-0.143661	-0.0910132	-0.371906	-0.298647	0.216563	-0.0146073	0.130815	0.160241	-0.0203769	-0.0116206	-0.00713517	-0.0089527	0.0563914	0.126691	0.0181337	-0.0967757	-0.0174406	-0.0902935	0.153369	0.20494	0.335547	0.350091	0.162085	0.301657	0.262841	0.165483	0.0913417	0.163351	0.188923	0.109344	-0.126174	M28 skyblue|0.3355
3728	SERBP1|Q8NC51-4	M28 skyblue	0.179512	0.0578033	0.354176	0.260979	-0.208713	0.259406	0.0867163	0.0173476	0.0199142	-0.320096	-0.180891	-0.0399607	-0.0796193	0.081248	0.292067	0.0168605	0.132751	-0.313825	0.0540157	-0.274963	0.0350851	-0.103321	-0.0597851	0.320967	-0.139903	-0.163673	-0.166752	-0.35048	0.117429	-0.0419157	-0.175183	-0.14411	-0.0344306	-0.0621018	M28 skyblue|0.321
1974	KPNA4|O00629	M28 skyblue	0.2242	-0.164117	0.315871	0.0606297	-0.226899	-0.0923173	-0.177096	0.166358	0.229498	0.0177193	0.181866	-0.159079	-0.265253	0.0406593	0.340318	0.0537538	-0.0436153	-0.20632	-0.148056	-0.00648443	0.169399	-0.120701	0.311945	0.320875	0.273221	-0.103167	0.167008	-0.0702254	0.138933	0.275179	0.201762	-0.0836803	-0.023822	-0.211553	M28 skyblue|0.3209
3790	WDR54|Q9H977	M28 skyblue	0.110517	0.0342709	0.0299338	0.0398308	-0.223085	-0.162546	-0.276058	0.13647	0.206257	0.167064	0.281203	0.118661	0.0210383	0.190162	0.143576	-0.117191	-0.306676	0.202971	0.282666	0.0232179	0.0863851	0.112249	0.272558	0.31864	-0.0101918	0.0670221	0.0413298	0.251096	-0.0220988	0.010853	0.0369636	0.198537	-0.00455377	0.168159	M28 skyblue|0.3186
2696	REPS2|Q8NFH8-4	M28 skyblue	0.155369	-0.00839776	0.167002	0.116647	-0.201706	0.0942144	-0.127936	-0.164444	-0.0942776	-0.194058	-0.185906	0.000466883	0.00152954	0.0318198	0.1413	-0.212776	-0.0941428	-0.23706	-0.0256598	-0.0350604	0.358131	-0.0740464	0.346508	0.292225	0.0631936	0.0786464	0.0657894	-0.111272	0.317301	0.181467	0.150089	0.129677	0.145859	0.0202104	M28 skyblue|0.2922
3977	COA7|Q96BR5	M28 skyblue	-0.326796	-0.19612	-0.312535	-0.228889	0.1131	-0.0117768	-0.0581205	-0.298001	-0.234608	-0.0520595	0.0435996	-0.162332	0.0589536	0.0903599	-0.222502	0.151378	-0.134653	-0.0914153	-0.185038	0.0581021	0.0118079	-0.0196391	0.228176	0.272336	0.139508	0.269723	0.179866	0.172588	0.313212	0.258707	0.0819731	0.44665	0.40375	-0.30042	M28 skyblue|0.2723
622	CAPN1|P07384	M13 salmon	0.0997462	0.308569	0.556919	0.467214	-0.43889	0.0720281	-0.0740342	0.504606	0.839771	0.40555	0.402794	0.316817	-0.196073	0.087975	0.408563	-0.284215	-0.452451	0.211026	0.475911	0.0917147	-0.117174	-0.0883877	0.193663	0.35787	-0.0464905	-0.570231	-0.451337	-0.170109	-0.498616	-0.0998414	-0.156382	-0.282921	-0.420973	0.195133	M13 salmon|0.8398
2488	NT5C2|P49902	M13 salmon	0.184176	0.00102839	0.573114	0.338673	-0.196217	0.213654	0.182282	0.455284	0.831555	0.338681	0.661781	0.188217	-0.191026	0.112086	0.635261	-0.0465313	-0.304794	-0.0957904	-0.00161098	-0.191862	-0.448351	-0.479375	0.00384914	0.384062	0.299282	-0.64267	-0.237888	-0.256027	-0.2209	0.199221	-0.110146	-0.389816	-0.234276	-0.0462922	M13 salmon|0.8316
423	KPNB1|Q14974	M13 salmon	0.064997	0.0611812	0.414011	0.255382	-0.234471	-0.0400778	-0.0551156	0.662615	0.820455	0.516949	0.557999	0.325918	-0.127255	0.0409104	0.482459	-0.162292	-0.412603	0.325855	0.388333	0.0145189	-0.346604	-0.253786	0.0513796	0.240058	0.203929	-0.541333	-0.178784	0.0256068	-0.505477	0.0266084	-0.130807	-0.274241	-0.444978	0.33245	M13 salmon|0.8205
974	ARRB1|P49407-2	M13 salmon	0.212172	-0.0546618	0.509781	0.273203	-0.137746	0.197661	0.155908	0.736329	0.808314	0.419222	0.482865	0.118658	-0.194297	0.163451	0.565196	-0.0961608	-0.291635	0.107479	0.276054	-0.149375	-0.518811	-0.349858	-0.150628	0.293106	0.325449	-0.695687	-0.110327	-0.123251	-0.393245	-0.0384763	-0.316468	-0.371983	-0.355013	0.075177	M13 salmon|0.8083
3057	LGI4|Q8N135	M13 salmon	0.108759	0.0356063	0.554397	0.365143	-0.105305	0.205139	0.2979	0.468596	0.805848	0.312818	0.406287	0.423354	0.0643349	0.223413	0.598799	-0.0711934	-0.164663	-0.0773726	-0.0387124	-0.251626	-0.514397	-0.58572	-0.106699	0.20431	0.204174	-0.736815	-0.400388	-0.331447	-0.238384	0.134288	-0.102057	-0.389389	-0.181672	0.0829939	M13 salmon|0.8058
412	ESD|P10768	M13 salmon	0.270559	-0.00382885	0.502848	0.242195	-0.188142	0.159452	0.167199	0.747199	0.790291	0.482248	0.302651	0.164152	-0.337327	0.156825	0.522892	-0.211704	-0.195033	0.214159	0.423611	-0.147867	-0.476591	-0.266537	-0.28702	0.11149	0.22412	-0.742377	-0.179618	-0.159833	-0.549035	-0.200565	-0.290324	-0.453665	-0.513142	0.138584	M13 salmon|0.7903
3188	NCBP1|Q09161	M13 salmon	0.176495	0.125452	0.301456	0.267449	-0.142176	-0.0720359	-0.0275143	0.460742	0.78057	0.525627	0.637546	0.262453	-0.153681	-0.0190296	0.372017	-0.0837764	-0.444417	0.327737	0.306212	0.0659389	-0.280067	-0.292767	0.137898	0.161598	0.157173	-0.482698	-0.211641	0.0133775	-0.498417	0.131316	0.0476728	-0.256851	-0.354633	0.111218	M13 salmon|0.7806
765	PAFAH1B3|Q15102	M13 salmon	0.297069	-0.239002	0.533447	0.162505	-0.197559	0.145632	0.129051	0.695107	0.773209	0.491285	0.317231	0.296977	-0.205744	0.224712	0.689984	-0.235906	-0.0566943	-0.0465621	-0.0161119	-0.337222	-0.642921	-0.4783	-0.285953	0.317583	0.579315	-0.704336	-0.00624712	-0.168669	-0.224823	0.0417492	-0.0857488	-0.391018	-0.339602	0.16071	M13 salmon|0.7732
986	ALAD|P13716	M13 salmon	0.217602	0.395547	0.610529	0.587487	-0.260272	0.305121	0.230273	0.433786	0.771764	0.287348	0.218243	0.267959	-0.0475707	0.120984	0.434979	-0.292558	-0.411457	0.0707689	0.364485	0.0259515	-0.108839	-0.311874	0.0137851	0.179827	-0.17377	-0.670909	-0.59602	-0.345942	-0.425427	-0.0983698	-0.282544	-0.351266	-0.320548	0.221308	M13 salmon|0.7718
631	IMPA1|P29218	M13 salmon	0.0588101	0.230783	0.503743	0.407601	-0.173551	0.127814	0.194357	0.582789	0.767063	0.401062	0.275918	0.235634	-0.258122	0.0654605	0.339301	-0.21498	-0.199768	0.163693	0.331059	0.0204706	-0.245609	-0.25955	-0.0174408	0.143675	0.00318191	-0.68521	-0.461139	-0.224784	-0.438975	-0.154331	-0.282473	-0.345923	-0.347317	0.0912159	M13 salmon|0.7671
3590	VPS41|P49754-2	M13 salmon	0.163683	-0.0218317	0.426889	0.284987	-0.245235	-0.0718906	-0.0543957	0.451128	0.7656	0.497667	0.654569	0.3076	0.00406293	0.0446125	0.490566	-0.204352	-0.256512	0.00630601	-0.00600296	-0.110559	-0.367046	-0.431236	0.19245	0.503209	0.378279	-0.508773	-0.155992	-0.0629044	-0.164505	0.191273	0.063189	-0.176216	-0.223654	-0.088939	M13 salmon|0.7656
1599	IQGAP1|P46940	M13 salmon	0.296046	0.13592	0.682334	0.472142	-0.472198	0.312499	0.142153	0.279355	0.759149	0.148854	0.221712	0.514644	0.0124966	0.427714	0.681531	-0.282298	-0.245889	-0.157628	0.150608	-0.325177	-0.311652	-0.332225	-0.109224	0.397393	0.00847095	-0.6741	-0.523703	-0.50013	-0.264423	0.027848	0.00176211	-0.346686	-0.2465	0.121619	M13 salmon|0.7591
657	PAICS|P22234	M13 salmon	0.207436	0.215914	0.641721	0.511715	-0.108035	0.404603	0.318579	0.510422	0.75472	0.223048	0.248031	0.166889	-0.296179	0.032631	0.511995	-0.264926	-0.359227	0.114954	0.454318	-0.0671871	-0.278409	-0.301178	-0.137201	0.153225	-0.00942244	-0.747767	-0.423421	-0.344213	-0.588839	-0.0841586	-0.307333	-0.493736	-0.541628	0.164835	M13 salmon|0.7547
774	CAB39|Q9Y376	M13 salmon	0.0809314	0.116727	0.312049	0.270459	-0.154512	-0.0178165	0.0223531	0.297832	0.7541	0.553595	0.558038	0.331558	0.0708124	0.0797652	0.368284	-0.407916	-0.542478	0.229819	0.157347	0.0674961	-0.18952	-0.368945	0.265996	0.232343	0.175607	-0.43123	-0.258229	0.00431474	-0.25458	0.216986	0.164887	-0.0143501	-0.14576	0.12066	M13 salmon|0.7541
2076	PRKAA1|Q13131	M13 salmon	0.0893706	0.0727002	0.454076	0.251929	-0.182768	0.113598	0.120073	0.611273	0.750459	0.318428	0.251821	0.179468	-0.139734	0.182134	0.452341	-0.0861293	-0.170576	0.168239	0.330936	-0.134689	-0.327451	-0.248757	-0.161722	-0.0225901	-0.0630188	-0.653391	-0.322602	-0.20543	-0.503438	-0.139422	-0.304716	-0.468376	-0.428362	0.12708	M13 salmon|0.7505
935	UBE2L3|P68036	M13 salmon	0.281861	0.292496	0.65138	0.555576	-0.174894	0.348544	0.404347	0.342481	0.740389	0.193064	0.437833	0.169586	-0.298413	0.0070604	0.495277	0.0133586	-0.163055	-0.230087	0.0379666	-0.110762	-0.338958	-0.521898	-0.177661	0.195467	0.0486795	-0.751203	-0.494978	-0.496347	-0.349625	-0.0280884	-0.320908	-0.619924	-0.374222	-0.144818	M13 salmon|0.7404
650	LTA4H|P09960	M13 salmon	0.256182	-0.092181	0.457287	0.175943	-0.174308	0.110741	0.173249	0.612704	0.738298	0.424404	0.183008	0.35654	-0.103304	0.357453	0.612914	-0.19827	-0.0435663	0.0723616	0.110588	-0.319576	-0.582361	-0.359031	-0.364807	0.0258768	0.252579	-0.707	-0.184987	-0.194938	-0.400184	-0.134989	-0.134798	-0.457143	-0.435383	0.122629	M13 salmon|0.7383
1395	BDH2|Q9BUT1	M13 salmon	0.25806	0.22834	0.600499	0.447961	-0.263952	0.277961	0.160194	0.426778	0.737906	0.262132	0.205591	0.131148	-0.338314	0.0650866	0.470487	-0.197241	-0.302039	0.0743776	0.412078	-0.0668445	-0.160872	-0.258552	-0.0266206	0.220603	-0.0640903	-0.667397	-0.461342	-0.333809	-0.459108	-0.0153866	-0.175784	-0.386157	-0.399352	0.0536994	M13 salmon|0.7379
109	UBA1|P22314-2	M13 salmon	0.371497	0.165011	0.612415	0.466641	-0.119409	0.176611	0.29879	0.66523	0.732677	0.38662	0.290811	0.16613	-0.350913	-0.129398	0.518114	-0.362399	-0.0291432	-0.130217	-0.0197448	-0.0866642	-0.418579	-0.502279	-0.207415	0.121822	0.330386	-0.699352	-0.201958	-0.284328	-0.29146	-0.108293	-0.236936	-0.60571	-0.492742	0.0471337	M13 salmon|0.7327
1757	CARHSP1|Q9Y2V2	M13 salmon	0.255147	0.0806225	0.601411	0.411997	0.00719439	0.368193	0.417585	0.537083	0.730762	0.176076	0.250844	0.137912	-0.236723	0.220117	0.554515	-0.0528204	-0.217265	0.0293466	0.280192	-0.225871	-0.434268	-0.421271	-0.230796	0.0753738	0.0898343	-0.806643	-0.373859	-0.380642	-0.456603	-0.0324749	-0.291548	-0.50308	-0.332927	-0.023948	M13 salmon|0.7308
466	ADH5|P11766	M13 salmon	0.230624	0.0489516	0.528668	0.298892	-0.319046	0.253628	0.138118	0.488117	0.729318	0.424362	0.183814	0.369473	-0.104159	0.300355	0.559042	-0.380965	-0.243173	0.0987295	0.282782	-0.253601	-0.46322	-0.224159	-0.268182	0.250211	0.141074	-0.689352	-0.362891	-0.288089	-0.420688	-0.122886	-0.123813	-0.331952	-0.386062	0.14095	M13 salmon|0.7293
4092	DOCK1|Q14185	M13 salmon	0.170121	0.406083	0.529806	0.503703	-0.334207	0.215218	0.114245	0.446574	0.726819	0.268735	0.351941	0.178392	-0.212667	0.0801135	0.384291	0.0138794	-0.424038	0.0178196	0.296092	0.132596	-0.0617402	-0.382762	-0.0257802	0.0285833	-0.145564	-0.620927	-0.463444	-0.327722	-0.467763	-0.0751965	-0.385477	-0.526917	-0.449108	0.205008	M13 salmon|0.7268
1346	CUTA|O60888-3	M13 salmon	-0.00112069	0.0143502	0.372722	0.222063	-0.120044	0.052079	0.143208	0.266456	0.726089	0.348097	0.680472	0.254271	-0.0712418	0.023396	0.395944	-0.0471032	-0.304511	0.0779873	0.122214	-0.106752	-0.448074	-0.401871	-0.0440884	0.279454	0.114586	-0.517182	-0.290752	-0.189563	-0.409513	0.209063	0.00239807	-0.274536	-0.275058	-0.139909	M13 salmon|0.7261
751	PTPLAD1|Q9P035	M13 salmon	0.220713	0.0135554	0.520216	0.32247	-0.299692	0.0644701	-0.0199665	0.524609	0.721355	0.413692	0.516718	0.251679	-0.13251	0.0176897	0.52265	-0.0352386	-0.108224	-0.0769163	0.00184628	-0.202269	-0.404472	-0.403377	0.0417954	0.511219	0.363395	-0.576531	-0.220931	-0.174207	-0.12076	0.0972056	-0.0586948	-0.296981	-0.196654	0.0136375	M13 salmon|0.7214
3776	GGPS1|O95749	M13 salmon	-0.0864879	-0.00315315	0.366354	0.151888	-0.266326	-0.0140194	-0.146316	0.661464	0.717621	0.508926	0.387296	0.267328	0.0874501	0.118846	0.35506	-0.234686	-0.268691	0.163688	0.302304	-0.0311195	-0.326534	-0.184757	0.0603652	0.353014	0.190767	-0.495115	-0.195416	-0.018479	-0.332767	-0.0525662	-0.217447	-0.172579	-0.242902	0.144831	M13 salmon|0.7176
301	AKR1B1|P15121	M13 salmon	-0.064718	0.305096	0.407995	0.363435	-0.266217	0.0282594	0.0299519	0.339878	0.715991	0.364914	0.434089	0.321795	-0.170281	0.0260897	0.270194	-0.0559491	-0.290615	0.304458	0.499454	0.0199739	-0.20565	-0.126382	0.0633748	0.157535	-0.210414	-0.60303	-0.614915	-0.233512	-0.604938	-0.0656173	-0.0718008	-0.27565	-0.408987	-0.122127	M13 salmon|0.716
334	LANCL1|O43813	M13 salmon	0.136091	0.283316	0.370867	0.334651	-0.157031	0.151039	0.221933	0.492796	0.715653	0.55357	0.296638	0.303562	-0.116828	-0.0496866	0.208378	-0.291593	-0.184564	0.294616	0.429241	0.0213886	-0.385988	-0.219911	-0.301984	-0.0631098	-0.0659691	-0.675194	-0.474564	-0.192083	-0.637056	-0.338161	-0.239259	-0.41841	-0.505594	0.161442	M13 salmon|0.7157
3512	MTM1|Q13496	M13 salmon	0.157143	0.15623	0.572868	0.398029	-0.273618	0.272416	0.163378	0.306599	0.714716	0.104224	0.305208	0.172742	-0.165086	0.0792609	0.499747	0.0604101	-0.18918	-0.0584208	0.242918	-0.187337	-0.257938	-0.271267	0.00580351	0.331903	-0.0561796	-0.580665	-0.420626	-0.350851	-0.242578	0.0816752	-0.179261	-0.301997	-0.173081	0.0681462	M13 salmon|0.7147
4102	DCTN1|Q14203-3	M13 salmon	-0.00938054	0.250784	0.551102	0.532928	-0.219923	0.379535	0.128359	0.337982	0.710399	0.222597	0.401294	0.251961	-0.137603	-0.0539899	0.468633	-0.222394	-0.452329	0.000963877	0.190665	0.0258222	-0.190405	-0.469214	0.257735	0.326711	0.0212962	-0.546665	-0.438633	-0.338106	-0.168779	0.1729	-0.237706	-0.247233	-0.150092	0.325114	M13 salmon|0.7104
992	METTL7A|H0YI09	M13 salmon	0.227332	0.163634	0.435445	0.334632	-0.309292	0.148539	0.0194765	0.494521	0.710185	0.391799	0.197668	0.320538	-0.0302546	0.35922	0.509952	-0.272537	-0.515484	0.333987	0.544277	-0.0449893	-0.186607	-0.143505	-0.000981436	0.192422	-0.0171219	-0.539539	-0.305452	-0.0750102	-0.470858	-0.115169	-0.11707	-0.128934	-0.345721	0.291396	M13 salmon|0.7102
1957	INPP1|P49441	M13 salmon	0.123126	0.455126	0.51556	0.565679	-0.27868	0.0597956	0.0359737	0.318326	0.709753	0.258901	0.57795	0.0176949	-0.38101	-0.25107	0.28049	-0.0923087	-0.554866	0.101299	0.333644	0.33675	0.109887	-0.127306	0.419509	0.349885	-0.0804996	-0.397317	-0.38983	-0.136761	-0.391474	0.0877949	-0.217801	-0.295902	-0.374821	-0.0110156	M13 salmon|0.7098
224	GNB2|P62879	M13 salmon	0.17678	-0.162951	0.222827	-0.0356788	-0.30693	-0.160647	-0.190783	0.661558	0.706938	0.651626	0.47533	0.394069	0.0318228	0.193808	0.412615	-0.0896839	-0.143343	0.308687	0.307761	-0.15991	-0.59345	-0.202936	-0.269021	0.210329	0.359866	-0.484818	0.0147204	0.109939	-0.458011	-0.112768	-0.0586682	-0.223165	-0.384188	0.184155	M13 salmon|0.7069
1628	PSME1|Q06323	M13 salmon	0.25223	-0.0297688	0.448282	0.221575	-0.145515	0.132515	0.143858	0.652999	0.706261	0.35459	0.252588	0.286744	-0.0786403	0.241492	0.565684	-0.289204	-0.217428	0.172646	0.353566	-0.173081	-0.4758	-0.240404	-0.264375	0.115987	0.191053	-0.592517	-0.0839508	-0.106911	-0.506833	-0.143065	-0.262923	-0.387932	-0.49995	0.126361	M13 salmon|0.7063
155	NPEPPS|E9PLK3	M13 salmon	0.17703	0.114682	0.495088	0.351353	-0.329899	0.0696002	0.0391272	0.621714	0.703991	0.487479	0.293678	0.201435	-0.171245	0.0725445	0.432406	-0.338326	-0.250297	-0.0411046	0.000581699	0.0748309	-0.261282	-0.303231	0.00717742	0.252034	0.323762	-0.518071	-0.147211	-0.116327	-0.179291	-0.110866	-0.189562	-0.331927	-0.30659	0.244125	M13 salmon|0.704
849	NUTF2|P61970	M13 salmon	0.210047	0.357996	0.55678	0.543112	-0.108828	0.221027	0.262366	0.50644	0.702061	0.221742	0.37197	0.163719	-0.267437	-0.116606	0.424558	-0.0235339	-0.325591	0.00272579	0.282695	0.11542	-0.264221	-0.327107	-0.00999826	0.13071	0.0470134	-0.580652	-0.319234	-0.233286	-0.512429	-0.074397	-0.440607	-0.577158	-0.532016	-0.0354	M13 salmon|0.7021
917	C14orf166|Q9Y224	M13 salmon	0.356507	0.186474	0.555934	0.449816	-0.297021	0.173489	0.136406	0.282003	0.697582	0.293429	0.370288	0.307319	-0.0922474	0.093171	0.575834	-0.40638	-0.303354	-0.142508	-0.0470524	-0.148467	-0.208254	-0.471603	0.0710178	0.314933	0.173998	-0.50864	-0.315979	-0.284767	-0.0826737	0.154031	0.0784729	-0.292265	-0.195033	0.161718	M13 salmon|0.6976
2200	ADK|P55263	M13 salmon	0.193768	0.184542	0.512996	0.362509	-0.27868	0.18752	0.09845	0.315327	0.694968	0.300814	0.346329	0.16611	-0.105137	0.1136	0.426516	-0.151311	-0.412782	0.0496841	0.320207	0.03762	-0.0758798	-0.24133	0.142656	0.296924	0.0155247	-0.522956	-0.356099	-0.204537	-0.318523	0.053884	-0.113607	-0.21799	-0.229516	0.133979	M13 salmon|0.695
3465	TRIM25|Q14258	M13 salmon	0.278575	-0.163453	0.509487	0.251157	-0.232184	0.229043	0.148662	0.255974	0.691973	0.23683	0.435286	0.186149	-0.0766614	0.282643	0.581065	-0.114794	-0.197249	-0.257898	-0.203979	-0.299034	-0.36229	-0.460868	0.0261099	0.489355	0.381265	-0.525294	-0.142215	-0.274721	0.0661603	0.284424	0.100806	-0.151265	0.0474301	0.00436584	M13 salmon|0.692
404	KBTBD11|O94819	M13 salmon	0.3727	0.255747	0.624585	0.477365	-0.438701	0.157458	0.0610387	0.446524	0.690594	0.243119	0.195184	0.250871	-0.283574	0.109204	0.499811	-0.182698	-0.169895	-0.00213057	0.330653	-0.0660358	-0.087606	-0.218695	-0.00333806	0.370999	0.0131777	-0.552618	-0.343822	-0.275976	-0.295201	-0.14607	-0.135447	-0.307482	-0.348335	0.129595	M13 salmon|0.6906
674	PREPL|Q4J6C6-4	M13 salmon	0.0572709	-0.100775	0.347293	0.140848	0.0393582	0.072128	0.178248	0.345782	0.688747	0.485845	0.520642	0.198591	-0.00199352	-0.0090466	0.405439	-0.303497	-0.253513	-0.012359	-0.11335	-0.100227	-0.37109	-0.601774	0.129229	0.23533	0.390871	-0.497211	-0.147817	-0.103665	-0.0559389	0.393601	0.173269	-0.09823	0.0297351	-0.0981514	M13 salmon|0.6887
752	GNPDA1|P46926	M13 salmon	0.430522	0.116827	0.542052	0.379036	-0.148042	0.162897	0.316256	0.553589	0.681728	0.309627	0.133082	0.43527	-0.00146501	0.319676	0.587065	-0.356318	-0.0386353	-0.00758567	0.144214	-0.252332	-0.425712	-0.371485	-0.290924	0.038311	0.127194	-0.691743	-0.302972	-0.289662	-0.380752	-0.224472	-0.166315	-0.49083	-0.428692	0.0485789	M13 salmon|0.6817
1139	PSMB1|P20618	M13 salmon	-0.112028	-0.175124	0.223991	0.0100001	-0.0981808	-0.0224605	0.0163104	0.369404	0.677762	0.46742	0.415299	0.174652	-0.0216575	0.436874	0.376145	-0.351948	-0.585823	0.267219	0.230885	0.00261932	-0.260676	-0.165195	0.254659	0.312393	0.196868	-0.342985	-0.0888447	0.10315	-0.252298	0.262326	0.0870759	0.138754	-0.0168945	0.00533278	M13 salmon|0.6778
1955	IAH1|Q2TAA2	M13 salmon	-0.121921	-0.200707	0.291947	0.0554536	0.146949	0.188051	0.331917	0.401587	0.677188	0.428469	0.602866	0.0880966	-0.170285	0.0767493	0.424373	-0.0331906	-0.236899	-0.0589657	-0.179038	-0.169217	-0.648739	-0.649895	-0.120655	0.173285	0.47676	-0.572862	-0.0772974	-0.134842	-0.104539	0.365927	-0.0612299	-0.18773	0.0073583	-0.219813	M13 salmon|0.6772
1452	APEX1|P27695	M13 salmon	0.423648	0.192954	0.633966	0.479238	-0.195832	0.249359	0.33222	0.469517	0.674928	0.159024	0.104437	0.146025	-0.398881	0.100489	0.51592	-0.0655226	-0.0436283	0.0462376	0.327732	-0.194262	-0.25592	-0.252251	-0.321308	0.0459434	-0.116437	-0.714012	-0.449551	-0.397702	-0.563228	-0.216424	-0.249083	-0.601481	-0.585327	0.147921	M13 salmon|0.6749
4340	TBC1D7|Q5SZM1	M13 salmon	-0.0955727	0.263024	0.435425	0.493341	-0.246675	-0.0302124	-0.12486	0.414647	0.674015	0.310669	0.723996	0.026291	-0.22956	-0.240868	0.341805	0.180092	-0.56036	0.142625	0.190782	0.3301	-0.137653	-0.161515	0.380005	0.474763	0.111714	-0.27088	-0.239131	0.0659782	-0.241604	0.169515	-0.241393	-0.189586	-0.293494	-0.0865433	M13 salmon|0.674
843	PSMA4|P25789	M13 salmon	0.121694	-0.140639	0.379454	0.114337	-0.163661	-0.0607643	0.065166	0.490545	0.673315	0.313409	0.320905	0.19501	-0.157881	0.306976	0.48147	-0.134992	-0.15175	0.0904057	0.194888	-0.161861	-0.358901	-0.221627	-0.0163056	0.262394	0.156683	-0.480061	-0.111137	-0.0864303	-0.353469	0.0865071	-0.048071	-0.206861	-0.291283	-0.150868	M13 salmon|0.6733
564	AHCY|P23526	M13 salmon	0.308539	0.232304	0.470876	0.391349	-0.220902	-0.0217836	0.119553	0.679247	0.668676	0.43707	0.246492	0.157683	-0.381696	-0.059986	0.317949	-0.146313	-0.0079398	0.192797	0.298237	0.0348837	-0.300486	-0.108812	-0.219393	0.0487138	0.111961	-0.629154	-0.256329	-0.138751	-0.542125	-0.402386	-0.302574	-0.517233	-0.613013	0.0367145	M13 salmon|0.6687
3437	SRSF10|O75494-5	M13 salmon	0.0756211	-0.0857688	0.462056	0.251923	0.0504524	0.212377	0.377836	0.331091	0.666125	0.235025	0.544095	0.119327	-0.189445	0.0481818	0.522651	-0.197009	-0.160031	-0.253115	-0.193702	-0.195938	-0.501291	-0.590993	-0.0521517	0.257092	0.332141	-0.592133	-0.194165	-0.319641	-0.151222	0.293266	-0.0548424	-0.404408	-0.163921	-0.22302	M13 salmon|0.6661
2626	BAG5|Q9UL15	M13 salmon	0.0765873	-0.131985	0.415697	0.224261	-0.197454	0.147171	-0.00763657	0.299736	0.664738	0.266868	0.638236	0.174961	0.0454418	0.240046	0.538339	-0.201828	-0.437593	-0.188084	-0.136091	-0.150354	-0.266779	-0.419732	0.316265	0.578602	0.385062	-0.405735	-0.069992	-0.125226	0.0631963	0.394424	0.0311875	-0.0775238	0.0404795	-0.0781781	M13 salmon|0.6647
1283	NANS|Q9NR45	M13 salmon	0.201177	-0.0322158	0.479161	0.300716	-0.187047	0.10911	0.0647476	0.412174	0.664127	0.220639	0.494034	0.0994789	-0.126172	0.279237	0.538538	-0.369339	-0.450671	-0.0283731	0.159568	-0.0959066	-0.115945	-0.283977	0.314481	0.51467	0.189665	-0.425539	-0.15174	-0.115375	-0.106122	0.251882	0.00306654	-0.0688705	-0.0871386	-0.0374787	M13 salmon|0.6641
1324	TARS|P26639	M13 salmon	0.299476	0.0730359	0.453846	0.251902	-0.345846	-0.0976708	-0.0769668	0.55968	0.660041	0.438656	0.394521	0.313876	-0.0913772	0.046428	0.448827	-0.315524	-0.0905003	0.153788	0.336607	-0.141536	-0.285099	-0.127764	-0.0539507	0.332366	0.101161	-0.477364	-0.238092	-0.101235	-0.439985	-0.134903	-0.0631523	-0.341125	-0.465111	0.0792633	M13 salmon|0.66
1294	PSMB3|P49720	M13 salmon	0.114417	0.147768	0.416141	0.342883	-0.253921	-0.063955	0.0482444	0.246691	0.657478	0.235106	0.424457	0.275423	-0.0257404	0.143675	0.339297	-0.0888609	-0.183202	-0.0838238	0.0110042	-0.0262972	-0.190865	-0.208418	0.22354	0.4054	0.0346035	-0.393176	-0.342825	-0.172344	-0.183494	0.126085	0.00216503	-0.164476	-0.131957	-0.181574	M13 salmon|0.6575
394	CAMK2G|Q13555-6	M13 salmon	0.0772448	-0.184611	0.397528	0.122056	-0.136055	0.0255938	0.0616483	0.292776	0.655406	0.386959	0.390045	0.288255	-0.0404952	0.123412	0.457264	-0.23466	-0.0805871	-0.0864112	-0.0867303	-0.280027	-0.355745	-0.51408	0.127053	0.354338	0.379219	-0.559678	-0.190988	-0.203847	-0.0318815	0.324572	0.238991	-0.115737	-0.0258936	-0.162505	M13 salmon|0.6554
806	PSMA1|P25786	M13 salmon	0.326378	-0.120572	0.499905	0.247206	-0.385662	0.00541946	-0.115683	0.447306	0.652183	0.322223	0.334269	0.131543	-0.242612	0.159134	0.573158	-0.0887967	-0.158638	-0.165613	-0.118042	-0.158625	-0.212138	-0.305466	0.186832	0.542978	0.430918	-0.41428	-0.0345918	-0.132787	0.0626052	0.254333	0.0903236	-0.140774	-0.0712148	0.0127561	M13 salmon|0.6522
1951	CYFIP1|Q7L576	M13 salmon	0.0553315	0.132372	0.292411	0.211607	-0.249737	-0.153581	-0.110987	0.673447	0.652131	0.597895	0.4566	0.32364	-0.14868	-0.165343	0.247517	-0.250234	-0.115015	0.293806	0.289171	0.0627543	-0.403672	-0.0938111	-0.0596103	0.199161	0.267978	-0.445055	-0.105072	0.0950441	-0.44627	-0.282058	-0.221839	-0.339789	-0.520184	0.231165	M13 salmon|0.6521
690	ACAT2|Q9BWD1	M13 salmon	-0.207121	0.176969	0.333366	0.309362	-0.109407	0.106609	0.134037	0.244122	0.646683	0.286418	0.410068	0.29641	0.0912017	0.202724	0.331793	-0.0441197	-0.481075	0.0800418	0.109024	0.104073	-0.201409	-0.360745	0.181694	0.198425	-0.00550663	-0.468067	-0.419632	-0.168708	-0.266499	0.232284	-0.121511	-0.0686034	-0.0786161	-0.0708041	M13 salmon|0.6467
1768	UBA3|Q8TBC4	M13 salmon	0.0526764	0.164238	0.357064	0.314018	-0.163626	-0.035048	0.0423199	0.525274	0.629686	0.433452	0.334611	-0.0456362	-0.394212	-0.0113356	0.214649	-0.136061	-0.425594	0.181172	0.225052	0.293168	-0.0686401	-0.0994563	0.212096	0.24863	0.128814	-0.376144	-0.171476	0.0329741	-0.366643	-0.0121872	-0.253177	-0.190977	-0.310075	0.017461	M13 salmon|0.6297
1094	BLVRA|P53004	M13 salmon	0.214409	-0.198517	0.463646	0.14058	-0.266128	0.206875	-0.00761881	0.482948	0.629124	0.279186	0.357737	0.0272954	-0.199842	0.101206	0.522708	0.0046557	-0.0848372	-0.0986827	0.0362231	-0.268258	-0.423061	-0.315739	-0.175381	0.330875	0.352257	-0.552831	-0.0451625	-0.221154	-0.140385	0.0837526	-0.113897	-0.324663	-0.190514	0.0658746	M13 salmon|0.6291
3721	COMMD4|A0A0B4J287	M13 salmon	-0.151105	-0.106465	0.342416	0.13804	-0.0250178	0.195756	0.208624	0.370414	0.624496	0.348454	0.585742	-0.0479248	-0.297064	0.0651423	0.391836	0.0578992	-0.339071	-0.00747213	-0.0329436	-0.0700409	-0.442253	-0.394533	0.0189585	0.293722	0.295675	-0.484852	-0.156365	-0.126414	-0.148544	0.264897	-0.120232	-0.177591	-0.067117	-0.137555	M13 salmon|0.6245
1555	SEC14L2|O76054	M13 salmon	0.177987	0.0845979	0.442291	0.250375	-0.251008	0.0526751	0.0311056	0.390703	0.623331	0.306462	0.231222	0.482354	0.108695	0.217037	0.475975	-0.453146	-0.176587	0.212761	0.42993	-0.212042	-0.177088	-0.237938	0.0255603	0.193193	-0.054005	-0.529301	-0.389079	-0.219461	-0.370048	0.00836461	0.143625	-0.148085	-0.26208	0.0381451	M13 salmon|0.6233
1934	IPO9|Q96P70	M13 salmon	0.174094	-0.038698	0.270505	0.139787	-0.108871	0.179927	0.0644435	0.353295	0.621574	0.442617	0.549406	0.208876	0.101603	0.147347	0.453787	0.0604676	-0.38192	0.0708836	-0.00847722	-0.126377	-0.422157	-0.453444	-0.0971781	0.219641	0.332553	-0.436882	-0.0973385	-0.0253007	-0.102342	0.210643	-0.0425904	-0.0988463	0.00582049	0.185673	M13 salmon|0.6216
1337	SMS|P52788	M13 salmon	0.234219	-0.149343	0.218104	-0.00379261	-0.189127	-0.0153018	-0.0721117	0.438105	0.614772	0.483963	0.316581	0.332859	0.00673692	0.327855	0.473597	-0.436159	-0.376711	0.288341	0.320887	-0.168554	-0.272979	-0.24894	-0.037733	0.103324	0.210649	-0.357918	0.0129096	0.109049	-0.324379	0.0549585	0.117447	-0.088542	-0.273381	0.384771	M13 salmon|0.6148
1818	TUBAL3|A6NHL2-2	M13 salmon	0.0456482	0.434715	0.332358	0.417447	-0.112802	0.121003	0.10415	0.288872	0.61404	0.422052	0.497117	-0.0851726	-0.403706	-0.342352	0.0853655	-0.0217804	-0.526769	0.203785	0.356199	0.365141	-0.051576	-0.15231	0.188922	0.108941	-0.0176942	-0.431334	-0.356905	-0.0707164	-0.476826	-0.031015	-0.309283	-0.331321	-0.375798	0.0363745	M13 salmon|0.614
85	PPIA|P62937	M13 salmon	0.297934	0.367399	0.443783	0.478205	-0.198529	0.064546	0.0535602	0.48906	0.611241	0.429479	0.307838	0.00384365	-0.210792	-0.255181	0.211488	-0.265739	-0.298206	0.0595418	0.262406	0.229121	-0.0153089	-0.215922	0.198437	0.188597	0.082485	-0.46129	-0.274145	-0.0887096	-0.295657	-0.136778	-0.263425	-0.337259	-0.349315	0.0778947	M13 salmon|0.6112
3675	RPRD1A|Q96P16-3	M13 salmon	0.0927998	0.0540917	0.254517	0.21894	0.164998	0.0604369	0.24169	0.387509	0.610542	0.330381	0.439802	0.116935	-0.110597	-0.0582443	0.262033	-0.322092	-0.379809	0.282226	0.312436	0.0194159	-0.335272	-0.250591	-0.00329394	0.0522734	0.0687971	-0.406389	-0.15277	0.0335085	-0.506324	0.0935257	-0.0952218	-0.225044	-0.367282	0.117205	M13 salmon|0.6105
1010	APOA1BP|Q8NCW5-2	M13 salmon	-0.0537178	0.314667	0.36791	0.405481	-0.0931677	0.223871	0.193377	0.1813	0.601828	0.209194	0.306958	0.156197	-0.076806	-0.0669894	0.214629	-0.287002	-0.505371	0.0227741	0.152324	0.200888	-0.151775	-0.225294	0.146423	0.156702	-0.00374022	-0.373536	-0.324879	-0.166037	-0.274687	0.100759	-0.185	-0.179202	-0.168305	0.15123	M13 salmon|0.6018
3045	MT1F|P04733	M13 salmon	0.367388	0.0139153	0.460523	0.27732	-0.235058	0.18528	0.164653	0.615954	0.596732	0.406791	0.159012	0.32493	-0.0977777	0.031312	0.490305	-0.233878	0.0744632	-0.0467678	-0.00188163	-0.229662	-0.472634	-0.427287	-0.389043	0.117921	0.368151	-0.592963	-0.116	-0.192792	-0.131882	-0.202159	-0.157659	-0.391129	-0.286759	0.457654	M13 salmon|0.5967
2793	COPS7B|J3KQ34	M13 salmon	0.166755	0.203786	0.352368	0.317059	-0.295507	-0.0449982	-0.0109395	0.411055	0.590158	0.298272	0.404307	0.237229	-0.0881977	0.0547797	0.35885	0.0497331	-0.187943	0.177585	0.240938	-0.027179	-0.191282	-0.142923	-0.0157279	0.159524	-0.0234181	-0.428672	-0.291112	-0.100858	-0.322219	-0.136002	-0.211345	-0.298794	-0.338619	0.235213	M13 salmon|0.5902
1141	CTSB|P07858	M13 salmon	-0.213185	-0.137229	0.119249	-0.00948492	-0.0442339	-0.137969	0.0032828	0.395403	0.587535	0.436522	0.446015	0.408974	0.175648	0.261582	0.265704	-0.33185	-0.365733	0.388893	0.269972	-0.0171778	-0.403018	-0.0849089	0.0740104	0.153752	0.119209	-0.264472	-0.0842789	0.162925	-0.39943	0.0567101	0.0742733	0.0283128	-0.202038	0.192645	M13 salmon|0.5875
1072	PTGR1|Q14914	M13 salmon	0.106377	0.0660139	0.361755	0.222456	0.00907693	0.119881	0.244621	0.591408	0.58524	0.325961	0.160881	0.328409	-0.0832011	0.149301	0.409046	-0.237491	-0.120668	0.128821	0.226707	-0.112664	-0.47498	-0.380051	-0.268097	-0.0706299	0.199515	-0.532114	-0.12598	-0.0920226	-0.414125	-0.139992	-0.200067	-0.376121	-0.368204	0.130114	M13 salmon|0.5852
295	PDXK|O00764	M13 salmon	0.288119	-0.0292693	0.428054	0.200363	-0.302166	0.217122	0.0264193	0.265201	0.581545	0.301023	0.271414	0.150825	-0.163111	0.232568	0.459562	-0.113598	-0.184511	-0.121961	0.025469	-0.17858	-0.172293	-0.402231	-0.0806755	0.282353	0.239654	-0.528285	-0.172836	-0.252788	-0.081291	0.0976242	0.0179382	-0.185788	-0.0999076	0.0132923	M13 salmon|0.5815
3271	SKIV2L|Q15477	M13 salmon	0.207138	0.0969137	0.33238	0.30764	-0.10546	-0.140299	-0.0293069	0.483588	0.581369	0.371168	0.439356	0.120116	-0.067755	-0.160512	0.267417	-0.106979	-0.191578	0.0128134	0.0778596	0.12951	-0.231925	-0.277306	0.209742	0.343652	0.294101	-0.320295	0.0219973	0.0754103	-0.265936	0.0175905	-0.16596	-0.276884	-0.364621	-0.110878	M13 salmon|0.5814
1676	AKR1C1|Q04828	M13 salmon	0.139679	-0.172604	0.489546	0.177489	-0.371317	0.200413	0.0105452	0.287605	0.581047	0.119085	0.139124	0.451296	0.217585	0.525234	0.633918	-0.126427	-0.0170927	-0.184936	-0.0663761	-0.517055	-0.377194	-0.378952	-0.112035	0.350185	0.108209	-0.595041	-0.415388	-0.444572	0.0319497	0.216999	0.150429	-0.151913	0.0970082	0.0778154	M13 salmon|0.581
1711	MTURN|Q8N3F0	M13 salmon	0.176274	0.20109	0.368698	0.371651	0.0582213	0.167052	0.250746	0.544278	0.580325	0.371663	0.221942	0.0563084	-0.124933	-0.0277795	0.281045	-0.320605	-0.415662	0.0564735	0.229041	0.206775	-0.180925	-0.439554	0.109803	0.0827856	0.238945	-0.46483	-0.0781157	-0.00290655	-0.283765	-0.0349206	-0.317082	-0.268563	-0.281063	0.0975948	M13 salmon|0.5803
2307	PRPF8|Q6P2Q9	M13 salmon	0.439012	0.090784	0.347284	0.273581	-0.221294	-0.0661314	-0.0477629	0.423662	0.578961	0.27214	0.453546	0.128239	-0.135939	0.0749245	0.346556	0.139642	-0.126785	0.0521685	0.139276	-0.0445375	-0.20159	-0.157851	-0.0156133	0.254196	0.126224	-0.393002	-0.116925	-0.0549685	-0.317011	-0.0454189	-0.143622	-0.337296	-0.302595	-0.0792304	M13 salmon|0.579
2629	EIF1AX|P47813	M13 salmon	0.114117	0.0453814	0.338592	0.247863	-0.0998853	0.244924	0.251936	0.207969	0.576306	0.31693	0.408993	0.206796	-0.0170516	0.194704	0.358825	-0.224661	-0.362488	0.0656106	0.0408489	-0.135742	-0.346445	-0.363778	-0.19962	0.145231	0.0341868	-0.47426	-0.381269	-0.236559	-0.27108	0.135952	0.0449289	-0.171634	-0.104467	0.16947	M13 salmon|0.5763
1853	GNAI3|P08754	M13 salmon	0.190644	0.232876	0.561823	0.404505	-0.414902	0.379442	0.0970549	0.293727	0.573678	0.0385715	0.0411325	0.215839	-0.091425	0.2102	0.42579	-0.0206942	-0.192725	0.0215734	0.41413	-0.175778	-0.143698	-0.12043	-0.236852	0.138725	-0.243943	-0.589682	-0.524991	-0.463595	-0.365146	-0.160293	-0.209937	-0.342193	-0.234528	0.26399	M13 salmon|0.5737
2193	CAMK2G|Q13555-5	M13 salmon	0.289175	0.0327636	0.58318	0.412273	-0.285508	0.304186	0.141708	0.186179	0.568326	0.112868	0.231877	0.156066	-0.153108	0.180833	0.557929	-0.16292	-0.197881	-0.276548	-0.18489	-0.249067	-0.0569112	-0.491474	0.140225	0.414224	0.158717	-0.515556	-0.39193	-0.43046	0.15518	0.352897	0.152156	-0.146307	0.108007	0.0288279	M13 salmon|0.5683
3984	RTN4|Q9NQC3-2	M13 salmon	0.150748	0.0764669	0.333925	0.189409	-0.323284	0.012044	0.0101049	0.177688	0.566091	0.276253	0.226825	0.50429	0.0925979	0.353236	0.382283	-0.257648	-0.200785	0.202664	0.271703	-0.242366	-0.326121	-0.0613536	-0.156158	0.136994	-0.14389	-0.405104	-0.443774	-0.159096	-0.453055	-0.0320862	0.196152	-0.174252	-0.286347	0.0512327	M13 salmon|0.5661
239	SOD1|P00441	M13 salmon	0.137723	0.132635	0.274436	0.257418	0.0735961	0.085046	0.177345	0.571569	0.564476	0.487054	0.233561	0.0742971	-0.204956	-0.179289	0.240261	-0.0620472	-0.216472	0.186618	0.187835	0.13464	-0.324829	-0.441875	-0.147965	-0.140225	0.263408	-0.521709	-0.0802827	0.0164158	-0.421765	-0.102689	-0.296782	-0.404858	-0.441908	0.194224	M13 salmon|0.5645
4016	GBA|P04062-4	M13 salmon	-0.123877	-0.316353	0.13878	-0.0985425	-0.0489459	0.0678802	0.0905213	0.252974	0.560293	0.376042	0.59094	0.168991	0.056038	0.211644	0.382066	0.0847846	-0.175525	-0.0317965	-0.205251	-0.215033	-0.624657	-0.401196	-0.111627	0.309779	0.450953	-0.377631	0.0773781	0.0435324	0.0128766	0.338444	0.00424454	0.0203408	0.128574	-0.0729323	M13 salmon|0.5603
1791	DHX15|O43143	M13 salmon	0.397084	0.242657	0.315604	0.347059	-0.386081	-0.081701	-0.129357	0.227667	0.559429	0.367614	0.376742	0.32868	-0.0180295	-0.00813631	0.335811	-0.193295	-0.227905	0.150676	0.186411	-0.0274512	-0.100065	-0.10248	0.0180157	0.258594	0.00228682	-0.288561	-0.23142	-0.032223	-0.302993	-0.112508	0.0219141	-0.204009	-0.387035	0.226723	M13 salmon|0.5594
1302	PSMD12|O00232	M13 salmon	0.0405466	-0.0541237	0.353773	0.12094	-0.503844	-0.143964	-0.392149	0.482748	0.556774	0.346504	0.402786	0.25832	-0.0203528	0.179111	0.399566	0.0486861	-0.239305	0.170266	0.390332	-0.0758678	-0.15678	0.0175898	0.236093	0.586683	0.150267	-0.346702	-0.167865	-0.01852	-0.266509	0.061845	-0.0475178	-0.0697389	-0.211131	-0.0132087	M13 salmon|0.5568
1815	C11orf54|Q9H0W9-2	M13 salmon	0.0456712	0.342232	0.229061	0.319807	-0.105998	-0.0676929	0.0633567	0.288191	0.556271	0.342997	0.243291	0.386569	0.0372213	-0.0700954	0.120611	-0.417789	-0.240993	0.293403	0.442727	0.0871846	-0.127611	-0.151594	0.124352	0.0112079	-0.177186	-0.391804	-0.415458	-0.0532528	-0.446153	-0.103984	0.00597019	-0.132845	-0.332458	0.0913853	M13 salmon|0.5563
993	CUL5|Q93034	M13 salmon	0.098302	0.240394	0.400844	0.421698	-0.122443	0.235415	0.0781823	0.545154	0.553139	0.242753	0.227007	-0.0602037	-0.133239	-0.04259	0.295122	-0.0138918	-0.459744	0.0392796	0.248773	0.251701	0.010308	-0.249617	0.189133	0.169165	0.0681756	-0.408502	-0.137518	-0.0427795	-0.230132	-0.0524529	-0.532462	-0.276357	-0.258888	0.256353	M13 salmon|0.5531
3522	CAMK2A|Q9UQM7-2	M13 salmon	0.135879	-0.0409399	0.344191	0.199828	-0.0677686	0.179141	0.202513	-0.0780227	0.5523	0.167271	0.402249	0.264561	0.0528552	0.13022	0.433676	-0.25163	-0.26223	-0.149176	-0.21032	-0.209978	-0.108095	-0.486655	0.188729	0.181503	0.114828	-0.356927	-0.253642	-0.242468	0.0624915	0.417705	0.317113	-0.0749993	0.0749199	0.10049	M13 salmon|0.5523
3203	COMMD3|Q9UBI1	M13 salmon	0.293745	0.186252	0.411483	0.339394	-0.312763	0.03647	-0.164808	0.397048	0.551712	0.189553	0.438363	-0.00351061	-0.188214	-0.0433089	0.328885	0.145492	-0.284298	0.110831	0.37746	0.0287795	-0.00904519	-0.104098	0.146158	0.334025	-0.025091	-0.377143	-0.229	-0.0937881	-0.33333	0.00158752	-0.165463	-0.270915	-0.287851	0.0420122	M13 salmon|0.5517
1126	ASS1|P00966	M13 salmon	0.224467	0.122225	0.545943	0.348362	-0.328309	0.156998	0.0661335	0.408839	0.551292	0.196466	0.0907479	0.0940859	-0.438099	0.110409	0.44821	-0.122004	-0.0311619	-0.109255	0.10106	-0.134641	-0.171979	-0.204995	-0.0435607	0.238227	0.157983	-0.545018	-0.237259	-0.306713	-0.178967	-0.124591	-0.122196	-0.384369	-0.306588	-0.0569913	M13 salmon|0.5513
2474	MGST1|P10620	M13 salmon	-0.0175259	0.21639	0.350043	0.322568	-0.312803	0.103011	-0.0708263	0.56391	0.548787	0.35658	0.128542	0.346887	0.130456	0.177507	0.337402	-0.181372	-0.325441	0.28194	0.458879	0.000115064	-0.233828	-0.0492609	-0.012793	0.184297	-0.0253305	-0.458347	-0.343324	-0.0650831	-0.359434	-0.243169	-0.316498	-0.153592	-0.279084	0.365283	M13 salmon|0.5488
908	PSMA7|O14818	M13 salmon	0.383442	-0.106824	0.527991	0.283851	-0.195162	0.150429	0.143035	0.30409	0.543488	0.127153	0.151489	0.135014	-0.205563	0.254086	0.593493	-0.148513	-0.0739997	-0.350432	-0.234916	-0.250186	-0.339024	-0.382615	0.00335337	0.440702	0.441859	-0.468823	-0.056512	-0.285752	0.0522562	0.254035	0.0247421	-0.244393	-0.0747229	-0.214939	M13 salmon|0.5435
1476	ACAA1|P09110	M13 salmon	-0.0132999	0.175463	0.324699	0.283251	-0.144446	0.188866	0.0984165	0.136443	0.532664	0.195368	0.35268	0.208152	-0.0950289	0.187489	0.266086	-0.126358	-0.497353	0.289443	0.532947	-0.0105964	-0.084224	-0.0919766	0.0422634	0.177728	-0.237287	-0.434856	-0.455659	-0.176524	-0.578804	0.0315561	-0.0427506	-0.139632	-0.334794	0.0332921	M13 salmon|0.5327
2364	ATG4B|Q9Y4P1-6	M13 salmon	-0.0746405	-0.108539	0.182688	0.0344876	-0.0547003	-0.0250293	0.0410232	0.313883	0.524352	0.402557	0.501277	0.256103	0.114983	0.150273	0.338279	-0.102726	-0.343227	0.0190202	-0.0629664	-0.0489159	-0.441383	-0.475605	0.00685455	0.222082	0.379029	-0.35413	-0.0535979	-0.00335595	-0.104956	0.319027	0.075211	-0.0294361	0.00951524	0.0215014	M13 salmon|0.5244
3953	ANP32E|E9PPH5	M13 salmon	0.377609	0.14754	0.522407	0.436428	-0.294023	0.191932	0.051899	0.206448	0.516055	-0.0122951	0.320471	0.221021	-0.12303	0.192444	0.572384	-0.0642403	-0.183993	-0.395725	-0.129859	-0.245416	-0.137237	-0.41009	0.216226	0.592951	0.195023	-0.413934	-0.262847	-0.378886	0.103275	0.226352	0.011137	-0.20836	-0.00721369	-0.144136	M13 salmon|0.5161
3787	AKT1|P31749-2	M13 salmon	0.160853	0.0740996	0.278089	0.182016	-0.3017	0.0871046	-0.147874	0.139347	0.51549	0.303067	0.454015	0.188944	-0.0249979	0.036432	0.301078	-0.150895	-0.318953	-0.0138125	0.0206942	-0.0771261	-0.0892304	-0.205597	0.208595	0.367868	0.139405	-0.286639	-0.238862	-0.094821	0.0136669	0.239949	0.137411	-0.0392459	0.0512142	0.184586	M13 salmon|0.5155
3845	UROD|P06132	M13 salmon	0.212239	0.025	0.337451	0.193876	-0.224521	-0.00268866	-0.031029	0.272191	0.513747	0.331934	0.502273	0.0921017	-0.257685	0.0184095	0.343046	-0.275635	-0.208927	0.056558	0.16267	-0.114168	-0.172792	-0.126936	0.120111	0.426978	0.161733	-0.287395	-0.120055	-0.0622339	-0.193634	0.0640669	0.11675	-0.128273	-0.18045	-0.136681	M13 salmon|0.5137
2333	RAB9A|P51151	M13 salmon	-0.0395697	0.104263	0.324962	0.262252	-0.103598	0.0425631	0.0820507	0.300655	0.512994	0.273632	0.468781	-0.0479365	-0.267031	-0.167692	0.225682	-0.00352018	-0.235092	-0.184897	-0.223658	0.146878	-0.146489	-0.317732	0.306798	0.293559	0.334519	-0.310425	-0.0800698	-0.0737292	0.10144	0.193006	-0.14643	-0.19156	0.0149423	-0.0207003	M13 salmon|0.513
3980	COPG2|Q9UBF2	M13 salmon	0.13726	0.246142	0.172846	0.259068	-0.0730634	-0.107106	-0.00302076	0.17147	0.508105	0.33735	0.59066	0.135247	-0.0174279	-0.151786	0.129428	-0.208805	-0.429006	0.318322	0.32316	0.178583	-0.157206	-0.0722592	0.0565494	0.0301242	-0.12145	-0.229806	-0.238712	0.0680003	-0.558302	-0.0163825	-0.00530106	-0.240926	-0.434092	-0.0510788	M13 salmon|0.5081
1052	CHGA|P10645	M13 salmon	0.0906649	-0.21852	0.197337	-0.016777	0.257285	0.112373	0.436301	0.26269	0.499868	0.401177	0.329586	0.227747	-0.0469734	0.0502155	0.352948	-0.192794	0.107673	-0.0990204	-0.28709	-0.309382	-0.750226	-0.642011	-0.39971	-0.0529875	0.491926	-0.507487	0.00469679	-0.13645	-0.110998	0.167707	0.0688139	-0.259781	-0.087383	-0.266411	M13 salmon|0.4999
2657	SNRPE|P62304	M13 salmon	0.254496	0.17157	0.138451	0.171948	-0.19262	-0.0811466	-0.0624309	0.188825	0.498222	0.304523	0.434457	0.258787	0.0845765	0.302247	0.277818	-0.261706	-0.576032	0.309823	0.385605	0.0681214	-0.129468	-0.0113289	0.0853267	0.120118	-0.0657701	-0.150973	-0.087599	0.125899	-0.440772	-0.0312905	0.0199568	-0.05441	-0.273545	0.0315786	M13 salmon|0.4982
3987	SUMF2|Q8NBJ7-2	M13 salmon	0.18721	0.0907505	0.329199	0.271717	-0.384553	-0.00496423	-0.296196	0.43734	0.497426	0.248279	0.349503	0.0827707	-0.0644874	0.0556835	0.304873	-0.0486664	-0.3804	0.0292634	0.197405	0.145215	0.0942073	-0.0876375	0.356694	0.44007	0.213467	-0.229276	0.0478561	0.0565359	-0.0760141	0.0399365	-0.125764	-0.10626	-0.149464	0.183589	M13 salmon|0.4974
2819	ISYNA1|Q9NPH2-2	M13 salmon	0.248345	-0.0827934	0.126858	0.0249642	-0.19695	-0.230044	-0.0795289	0.237773	0.487446	0.33979	0.470123	0.240932	-0.00389671	0.314808	0.265361	-0.10649	-0.199944	0.276961	0.170697	-0.115395	-0.169948	-0.0511988	-0.00623058	0.151993	-0.00267453	-0.180804	-0.0894808	0.0869525	-0.30497	0.0144077	0.220417	-0.0186038	-0.144191	0.0116091	M13 salmon|0.4874
1202	MAT2B|Q9NZL9	M13 salmon	0.0502925	0.0428137	0.244265	0.178557	-0.231065	0.0256847	-0.12356	0.121404	0.47954	0.304795	0.386955	0.108962	-0.0128793	0.0750076	0.191766	-0.149324	-0.402341	0.0458106	0.027857	0.130613	0.0441351	-0.142297	0.23205	0.229939	0.07782	-0.228516	-0.149387	-0.0328453	-0.187947	0.121297	0.0394188	-0.119985	-0.144691	0.150082	M13 salmon|0.4795
3427	LSM2|Q9Y333	M13 salmon	0.238437	0.121423	0.249537	0.171965	-0.114634	0.041804	0.135708	0.229492	0.479321	0.258679	0.0110848	0.456243	0.0879925	0.207703	0.343615	-0.299074	-0.107808	0.314599	0.417385	-0.216423	-0.309603	-0.158695	-0.299371	-0.1699	-0.158417	-0.447144	-0.333445	-0.164852	-0.53102	-0.129417	0.112475	-0.220897	-0.398269	0.122948	M13 salmon|0.4793
3940	SERINC3|Q13530-2	M13 salmon	-0.0229102	-0.0728406	0.0808892	-0.0323183	-0.165431	-0.190413	-0.077812	0.406936	0.471456	0.357947	0.165144	0.387222	-0.0784258	0.217577	0.257622	-0.0625657	-0.0390487	0.281323	0.197016	-0.0479289	-0.337891	-0.0346327	-0.229267	-0.123845	0.169788	-0.3306	0.0433246	0.0915208	-0.476339	-0.172267	-0.141701	-0.224182	-0.483131	0.260377	M13 salmon|0.4715
4247	FBXL20|Q96IG2	M13 salmon	-0.287995	0.0819587	0.195006	0.0953037	-0.242464	-0.11866	-0.193892	0.00322843	0.447649	0.261062	0.4877	0.39645	0.117888	-0.129847	0.156033	0.0774489	-0.163882	0.322185	0.146464	0.0528933	-0.191219	-0.146104	0.128618	0.184152	-0.00896455	-0.218317	-0.322259	-0.205923	-0.269815	0.255735	0.222644	-0.0581484	-0.00495242	0.0641765	M13 salmon|0.4476
3169	C9orf64|Q5T6V5	M13 salmon	0.0162745	-0.0452402	0.166546	0.023096	-0.0878507	0.0291061	0.0738304	0.241199	0.436613	0.143877	0.24885	0.127895	-0.191677	0.276547	0.26048	0.0113098	-0.194458	0.181897	0.283529	-0.101141	-0.183448	-0.0386111	-0.111866	-0.0414984	-0.0623147	-0.328603	-0.129825	-0.0522604	-0.389552	-0.0560801	-0.151019	-0.207985	-0.271206	0.129647	M13 salmon|0.4366
4081	ABCF3|Q9NUQ8-2	M13 salmon	-0.00910712	-0.183559	0.20078	-0.0128944	-0.232083	-0.0809047	-0.0623046	0.114864	0.427568	0.235987	0.559267	0.000722486	-0.0755944	0.148001	0.251201	0.0783335	-0.175689	-0.15974	-0.198966	0.0192449	-0.181627	-0.17837	0.203053	0.457692	0.290885	-0.158547	-0.0476082	-0.0636865	0.0177107	0.426807	0.192013	-0.00238251	0.118165	-0.262161	M13 salmon|0.4276
2048	FIS1|Q9Y3D6	M13 salmon	-0.28504	-0.0483765	0.07975	0.0063373	0.257881	0.108549	0.293987	0.101508	0.421935	0.299338	0.455716	0.0658733	-0.011197	-0.120702	0.128561	-0.0783439	-0.208831	0.106672	-0.0694759	-0.0660644	-0.453337	-0.467762	-0.126183	-0.10419	0.120368	-0.382563	-0.205714	-0.0934086	-0.220015	0.265343	-0.00139218	-0.15287	-0.0613138	-0.0685451	M13 salmon|0.4219
527	HAGH|Q16775-2	M13 salmon	0.0936028	0.0677505	0.237725	0.127159	-0.174421	-0.0434054	-0.0169211	0.437429	0.404703	0.492767	0.238371	0.0133095	-0.238854	-0.198058	0.0841815	0.0348608	-0.017501	0.0774996	0.0202667	0.210003	-0.185566	-0.185069	-0.108446	0.0519258	0.333391	-0.398693	-0.0693522	-0.0432677	-0.193655	-0.134912	-0.100588	-0.224272	-0.21164	-0.0189001	M13 salmon|0.4047
4075	VPS37A|Q8NEZ2-3	M13 salmon	-0.216453	-0.0250394	0.164977	0.0935211	0.0403276	0.128875	0.146502	0.0161972	0.36842	0.203173	0.334782	0.105064	-0.000337116	0.0216965	0.232741	0.0981732	-0.222522	0.0382269	-0.0786401	-0.131153	-0.356127	-0.34666	-0.0791077	0.144459	0.0856373	-0.323225	-0.253225	-0.148771	-0.145815	0.276758	0.00349216	-0.0569476	-0.0247966	-0.11342	M13 salmon|0.3684
1844	TTLL12|Q14166	M13 salmon	0.131742	0.0780345	0.185287	0.148382	-0.337706	-0.172359	-0.249778	0.145563	0.346783	0.2544	0.343436	0.0510367	-0.198084	-0.108341	0.138565	0.0407501	-0.0434469	-0.118723	-0.151228	0.135044	0.00892697	-0.124831	0.0918387	0.174843	0.178023	-0.158181	0.00467863	-0.0397453	-0.102408	0.0134327	0.0246154	-0.225848	-0.286929	-0.147013	M13 salmon|0.3468
818	ADAM22|Q9P0K1-5	M13 salmon	-0.0943032	0.0616163	0.0198209	-0.000519357	-0.137417	-0.192056	-0.116336	-0.025595	0.343047	0.449613	0.25293	0.355945	0.124453	0.0333655	0.0364705	-0.165434	-0.181402	0.283146	0.0917804	0.0337409	-0.0790881	-0.180481	0.102949	-0.0718651	0.012718	-0.251236	-0.320789	-0.0175773	-0.22124	0.13088	0.418576	0.0728417	-0.0555896	0.00807489	M13 salmon|0.343
3226	OGFRL1|Q5TC84	M13 salmon	0.126125	0.0450895	0.151875	0.128944	-0.216766	-0.230037	-0.168716	0.317377	0.332831	0.184253	0.279936	0.105252	0.0234941	0.00501176	0.0758224	-0.0461863	-0.105211	0.112604	0.266222	0.138811	-0.0738343	0.0909525	0.0724871	0.262384	0.00697611	-0.0925915	0.0564357	0.123611	-0.373744	-0.208634	-0.202888	-0.183764	-0.390892	0.0143184	M13 salmon|0.3328
2934	FUNDC2|Q9BWH2	M13 salmon	0.061909	0.145716	0.138753	0.117953	-0.198066	0.0277654	-0.0495807	0.214787	0.332333	0.277229	0.122918	-0.0645292	-0.091642	0.158562	0.0681241	0.0504919	-0.331054	0.245501	0.277845	0.153579	0.0965224	0.0781114	0.143147	0.115932	-0.120645	-0.157141	-0.235	0.0511666	-0.108926	-0.0555081	-0.122365	0.0946399	0.0977613	0.231149	M13 salmon|0.3323
3926	COMTD1|Q86VU5	M13 salmon	0.122852	0.00340968	0.117702	0.00793085	0.0027349	0.15281	0.199404	0.312359	0.329286	0.322436	0.0950077	0.335732	0.137997	0.231737	0.191594	-0.175787	-0.110501	0.267416	0.338694	-0.145399	-0.439323	-0.218016	-0.558188	-0.17253	0.0124318	-0.397838	-0.169883	-0.0831279	-0.496191	-0.211492	-0.0863378	-0.191307	-0.275395	0.176929	M13 salmon|0.3293
2812	PFDN4|Q9NQP4	M13 salmon	-0.13063	0.0456976	0.110377	0.127298	0.195417	0.176109	0.265138	-0.0766547	0.328002	0.0139185	0.447032	0.0807065	0.200085	0.0935495	0.183027	0.107036	-0.512647	-0.106138	-0.062422	0.0840822	-0.275638	-0.391773	0.157284	0.214017	0.127016	-0.115795	-0.0751931	-0.0254521	-0.0569119	0.460087	-0.0759115	0.051725	0.188746	-0.155893	M13 salmon|0.328
4225	CNNM2|Q9H8M5-2	M13 salmon	-0.0268352	-0.066464	0.142849	0.00280838	0.0425565	-0.0433493	0.151732	0.295418	0.318077	0.142417	0.257534	0.00598605	-0.0627708	0.065352	0.189078	0.443884	-0.0122127	0.00983655	-0.0234361	0.0201412	-0.383922	-0.195811	-0.27426	-0.0641051	0.147346	-0.253181	-0.0122263	-0.0308693	-0.272691	0.0733148	-0.260951	-0.246713	-0.135052	-0.0015583	M13 salmon|0.3181
2898	PTP4A2|Q12974-3	M13 salmon	0.171209	0.121377	0.207322	0.178973	-0.159597	-0.0289897	-0.114836	0.319521	0.302212	0.259234	0.155265	-0.0059523	-0.161359	-0.164731	0.179805	-0.0439925	-0.2289	0.0860467	0.151126	0.17875	0.0336917	-0.150079	0.149263	0.0331748	0.229702	-0.194972	0.0689683	0.0562258	-0.111794	-0.0227601	-0.0705127	-0.156633	-0.204213	0.208065	M13 salmon|0.3022
1488	UPF1|Q92900-2	M13 salmon	0.209912	-0.0361186	0.2077	0.155194	-0.019097	0.132595	0.0391548	0.283974	0.293316	0.275781	0.246777	-0.136173	-0.303385	-0.068133	0.234039	-0.126118	-0.252529	-0.03886	-0.0352746	0.048657	-0.136727	-0.300842	-0.0584799	0.13492	0.343053	-0.301439	0.103148	-0.00966331	-0.146342	0.0647532	-0.0993227	-0.226524	-0.305709	0.0254152	M13 salmon|0.2933
135	ATP2B2|Q01814-8	M29 saddlebrown	-0.159766	-0.437542	-0.43616	-0.559112	0.0214258	-0.410827	-0.27734	-0.436026	-0.169744	0.206683	0.182401	0.354166	0.476364	0.213072	-0.134676	-0.107083	0.133386	0.216437	-0.212558	-0.267251	-0.148062	0.0317758	0.034982	0.0233604	0.146183	0.313362	0.148274	0.246284	0.227059	0.363183	0.86598	0.571499	0.438866	-0.083727	M29 saddlebrown|0.866
308	SLC12A5|Q9H2X9-2	M29 saddlebrown	-0.0414382	-0.566061	-0.342746	-0.542757	0.0809808	-0.333061	-0.211943	-0.400835	-0.243975	0.0232351	0.0707081	0.267615	0.412393	0.241026	0.02482	-0.0357655	0.273351	-0.00736387	-0.388424	-0.42325	-0.174268	-0.12717	-0.0395916	0.0248339	0.248506	0.287957	0.26181	0.143287	0.336074	0.460758	0.831107	0.413627	0.403161	-0.0783329	M29 saddlebrown|0.8311
1037	GABRB2|E7EV50	M29 saddlebrown	-0.112961	-0.437687	-0.384056	-0.507626	-0.0778213	-0.350699	-0.382794	-0.383351	-0.21941	0.131127	0.131626	0.160659	0.245747	0.241139	-0.0863883	-0.221087	-0.119714	0.127706	-0.177266	-0.100382	0.110402	0.0595694	0.274432	0.221496	0.257026	0.459614	0.363422	0.34127	0.371048	0.458338	0.813488	0.686114	0.47609	0.0518825	M29 saddlebrown|0.8135
126	GLUL|P15104	M29 saddlebrown	-0.163581	-0.487945	-0.357482	-0.546409	-0.0133271	-0.550091	-0.342741	-0.243405	-0.0659589	0.26394	0.298513	0.221265	0.216626	0.0746923	-0.110034	0.0583468	0.239463	0.132388	-0.279334	-0.193185	-0.200264	0.00678892	0.165705	0.192001	0.341406	0.264815	0.267041	0.280713	0.256697	0.423971	0.789592	0.496224	0.390224	-0.346769	M29 saddlebrown|0.7896
4160	MRPL50|Q8N5N7-2	M29 saddlebrown	-0.0923421	-0.587885	-0.179477	-0.44749	-0.332969	-0.393615	-0.550514	-0.257297	0.00518366	0.148842	0.311999	0.42766	0.509023	0.497509	0.267313	-0.0997658	-0.0064771	-0.0152559	-0.359059	-0.513907	-0.173638	-0.00284199	0.270228	0.647923	0.3907	0.268103	0.248927	0.173347	0.455109	0.590903	0.787886	0.568147	0.519308	0.0791121	M29 saddlebrown|0.7879
3118	IGSF9B|Q9UPX0	M29 saddlebrown	-0.301946	-0.46596	-0.496158	-0.577555	0.0152941	-0.427367	-0.374719	-0.557689	-0.179801	0.131587	0.341094	0.200814	0.432581	0.305537	-0.094413	0.0116311	-0.197114	0.168239	-0.269523	-0.135691	-0.0586928	0.0969412	0.282876	0.194101	0.153149	0.499967	0.281276	0.370154	0.248433	0.585374	0.786836	0.678794	0.458301	-0.243844	M29 saddlebrown|0.7868
1279	HAPLN4|Q86UW8	M29 saddlebrown	-0.074217	-0.206431	-0.116702	-0.179569	-0.0697003	-0.18062	-0.177373	-0.516493	0.0124704	-0.00601537	0.299584	0.291095	0.319958	0.144712	0.0974644	-0.0445822	-0.0542524	-0.0841295	-0.320294	-0.259955	-0.00116607	-0.206226	0.262935	0.223003	0.0532096	0.175393	-0.0771505	-0.0215995	0.296501	0.588006	0.783527	0.393063	0.4029	-0.199095	M29 saddlebrown|0.7835
43	ATP1A1|P05023-4	M29 saddlebrown	-0.190976	-0.195406	-0.405552	-0.403198	-0.145792	-0.457879	-0.447742	-0.588386	-0.381374	-0.10591	-0.0461048	0.255944	0.3158	0.0766518	-0.272379	0.00674312	0.156782	0.0904301	-0.153322	-0.0349483	0.283078	0.234179	0.205349	-0.0456786	-0.110084	0.5019	0.116974	0.169564	0.200664	0.247547	0.762046	0.45394	0.274299	0.00404008	M29 saddlebrown|0.762
4200	DOK1|Q99704-2	M29 saddlebrown	0.205962	-0.299081	-0.128425	-0.31491	-0.280225	-0.22107	-0.335316	-0.319844	0.059087	0.0988364	0.125959	0.61507	0.506834	0.3323	0.222086	-0.168363	0.07929	0.198698	-0.0303281	-0.481222	-0.135406	-0.0213766	-0.111362	0.147197	0.050761	0.158165	-0.0267491	2.57445e-05	0.0926367	0.381047	0.751222	0.303251	0.20889	0.346785	M29 saddlebrown|0.7512
105	ATP1B1|P05026-2	M29 saddlebrown	-0.16393	-0.406864	-0.324211	-0.397403	-0.0334737	-0.325225	-0.320801	-0.381113	-0.233767	0.0039393	0.119052	0.20033	0.270179	0.214316	-0.0417623	-0.121898	-0.0966374	0.0956312	-0.237547	-0.107208	0.132734	0.0659175	0.333814	0.216203	0.212576	0.438748	0.261802	0.263403	0.388831	0.505368	0.747638	0.626907	0.47821	0.129327	M29 saddlebrown|0.7476
[truncated: 3,329 more rows]
